# Supplementary material for: RNA sequencing-based exploration of the effects of far-red light on microRNAs involved in the shade-avoidance response of D. officinale
Source: PeerJ. 2023 Mar 20;11:e15001. doi: 10.7717/peerj.15001 (PMC10035421; doi:10.7717/peerj.15001)
Supplement: Supplemental Information 1 [file peerj-11-15001-s016.zip]

Archive with 2 entries (2 files):
- Annotation - 复件(1).tsv
- Sequence - 复件(1).fa
