# Supplementary material for: RNA sequencing-based exploration of the effects of far-red light on microRNAs involved in the shade-avoidance response of D. officinale
Source: PeerJ. 2023 Mar 20;11:e15001. doi: 10.7717/peerj.15001 (PMC10035421; doi:10.7717/peerj.15001)
Supplement: Supplemental Information 1 [file peerj-11-15001-s016.zip › Annotation - 复件(1).tsv]

#ID	gene_name	Blue1_FPKM	Blue1_count	Blue2_FPKM	Blue2_count	Blue3_FPKM	Blue3_count	Laser1_FPKM	Laser1_count	Laser2_FPKM	Laser2_count	Laser3_FPKM	Laser3_count	White1_FPKM	White1_count	White2_FPKM	White2_count	White3_FPKM	White3_count	White1_White2_White3_vs_Blue1_Blue2_Blue3_DESeq2_FDR	White1_White2_White3_vs_Blue1_Blue2_Blue3_DESeq2_log2FC	White1_White2_White3_vs_Blue1_Blue2_Blue3_DESeq2_(FDR_0.01_FC_2)_regulated	White1_White2_White3_vs_Laser1_Laser2_Laser3_DESeq2_FDR	White1_White2_White3_vs_Laser1_Laser2_Laser3_DESeq2_log2FC	White1_White2_White3_vs_Laser1_Laser2_Laser3_DESeq2_(FDR_0.01_FC_2)_regulated	COG_class	COG_class_annotation	GO_annotation	KEGG_annotation	KEGG_pathway_annotation	KOG_class	KOG_class_annotation	Pfam_annotation	Swiss_Prot_annotation	eggNOG_class	eggNOG_class_annotation	NR_annotation	GO_second_level_annotation
Dendrobium_catenatum_newGene_10	--	11.747806	1886	11.21516	1889	15.833248999999999	2221	13.310737	1595	16.40317	2125	14.562956999999999	1763	13.602504	1830	14.648483	2021	11.344238	1957	0.000478772173971276	0.269427337666212	normal	0.171473175418304	0.105175130537297	normal	--	--	--	--	--	--	--	--	--	--	--	Putative ribonuclease H protein [Dendrobium catenatum]	--
Dendrobium_catenatum_newGene_100	--	2.669353	327	2.844685	309	2.8101290000000003	315	3.109795	352	2.9496320000000003	398	3.0410380000000004	338	2.645309	358	2.643758	388	1.9830489999999998	300	0.677646480512691	0.0814539090850721	normal	0.126995793840606	0.24295323441993	normal	--	--	Molecular Function: DNA binding (GO:0003677);; Molecular Function: DNA-directed DNA polymerase activity (GO:0003887);; Molecular Function: DNA primase activity (GO:0003896);; Cellular Component: nucleus (GO:0005634);; Biological Process: DNA replication initiation (GO:0006270);; Biological Process: lagging strand elongation (GO:0006273);; Molecular Function: 3'-5' exonuclease activity (GO:0008408…	K02320|7.67188e-25|osa:4325052|K02320 DNA polymerase alpha subunit A [EC:2.7.7.7] | (RefSeq) DNA polymerase alpha catalytic subunit	Purine metabolism (ko00230);; Pyrimidine metabolism (ko00240);; DNA replication (ko03030)	[L]	Replication, recombination and repair	TNP1/EN/SPM transposase	DNA polymerase alpha catalytic subunit OS=Oryza sativa subsp. japonica OX=39947 GN=Os01g0868300 PE=2 SV=2	L	Replication, recombination and repair	hypothetical protein MA16_Dca023118 [Dendrobium catenatum]	molecular function: binding (GO:0005488);; biological process: metabolic process (GO:0008152);; biological process: cellular process (GO:0009987);; molecular function: catalytic activity (GO:0003824);; cellular component: cell (GO:0005623);; cellular component: organelle (GO:0043226);; cellular component: cell part (GO:0044464)
Dendrobium_catenatum_newGene_10010	--	0.166753	3	0.413288	6	0.840467	12	0.453577	7	0.476135	9	0.0	0	0.0	0	0.15899	3	0.0	0	--	--	--	--	--	--	--	--	--	--	--	--	--	--	--	--	--	--	--
Dendrobium_catenatum_newGene_10012	--	39.23308	1705	39.507602	1424	40.381914	1619	35.975756	1338	30.154643	1419	27.641903	1073	34.567441	1636	31.804275	1626	34.229462	1722	0.0320467816490824	0.14859477253037	normal	0.027014204913675	-0.189564848812081	normal	--	--	--	K10666|3.39611e-39|pda:103721864|K10666 E3 ubiquitin-protein ligase RNF5 [EC:2.3.2.27] | (RefSeq) E3 ubiquitin-protein ligase RMA3-like	Protein processing in endoplasmic reticulum (ko04141)	[O]	Posttranslational modification, protein turnover, chaperones	Zinc finger, C3HC4 type (RING finger);; Zinc finger, C3HC4 type (RING finger);; Ring finger domain;; Zinc finger, C3HC4 type (RING finger);; zinc finger of C3HC4-type, RING;; RING-type zinc-finger;; zinc-RING finger domain	E3 ubiquitin-protein ligase RMA2 OS=Arabidopsis thaliana OX=3702 GN=RMA2 PE=1 SV=1	O	Posttranslational modification, protein turnover, chaperones	E3 ubiquitin-protein ligase RMA2-like [Dendrobium catenatum]	--
Dendrobium_catenatum_newGene_10016	--	0.269738	3	0.331477	3	0.191316	2	0.0	0	0.0	0	0.0	0	0.51812	6	0.0	0	0.311412	4	--	--	--	--	--	--	--	--	Molecular Function: DNA binding (GO:0003677);; Cellular Component: nucleus (GO:0005634);; Biological Process: DNA replication (GO:0006260);; Biological Process: DNA repair (GO:0006281);; Biological Process: DNA recombination (GO:0006310);;	K10739|1.39631e-15|mus:104000590|K10739 replication factor A2 | (RefSeq) replication protein A 32 kDa subunit A-like	DNA replication (ko03030);; Nucleotide excision repair (ko03420);; Mismatch repair (ko03430);; Homologous recombination (ko03440)	--	--	--	Replication protein A 32 kDa subunit A OS=Oryza sativa subsp. japonica OX=39947 GN=RPA2A PE=1 SV=1	L	Replication, recombination and repair	replication protein A 32 kDa subunit A-like [Dendrobium catenatum]	molecular function: binding (GO:0005488);; cellular component: cell (GO:0005623);; cellular component: organelle (GO:0043226);; cellular component: cell part (GO:0044464);; biological process: metabolic process (GO:0008152);; biological process: cellular process (GO:0009987);; biological process: response to stimulus (GO:0050896)
Dendrobium_catenatum_newGene_1002	--	46.472555	1268	41.384738	1001	42.54608399999999	1088	50.210266	1248	49.859797	1522	50.611187	1253	20.286666	611	21.701211999999998	713	18.674401	612	1.09730894176316e-31	1.00444923891278	up	4.92733064638918e-51	1.23849258665792	up	--	--	--	--	--	[K]	Transcription	bZIP transcription factor;; Basic region leucine zipper	Transcription factor HY5-like OS=Arabidopsis thaliana OX=3702 GN=HYH PE=1 SV=1	K	Transcription	transcription factor HY5-like [Dendrobium catenatum]	--
Dendrobium_catenatum_newGene_10025	--	4.385514000000001	306	4.011265	221	4.060187	239	7.364214	422	6.54651	439	6.869966	412	3.678065	245	2.760513	211	3.1371860000000003	245	0.0613629360971994	0.333375034030541	normal	7.82445743820622e-14	1.04055510040527	up	--	--	--	--	--	--	--	--	--	S	Function unknown	uncharacterized protein LOC110114481 isoform X1 [Dendrobium catenatum]	--
Dendrobium_catenatum_newGene_10028	--	16.185873	969	13.445603	746	15.125196000000003	875	10.324925	596	11.84246	743	11.90611	662	14.176668	845	12.173554999999999	854	13.889547	897	0.0222533456521095	0.212502716474315	normal	0.0770348921197564	-0.183136224223513	normal	[V]	Defense mechanisms	Cellular Component: plastid (GO:0009536);; Molecular Function: hydrolase activity (GO:0016787);;	--	--	[T]	Signal transduction mechanisms	NUDIX domain	Nudix hydrolase 10 OS=Arabidopsis thaliana OX=3702 GN=NUDT10 PE=1 SV=1	S	Function unknown	nudix hydrolase 10-like [Dendrobium catenatum]	cellular component: cell (GO:0005623);; cellular component: organelle (GO:0043226);; cellular component: cell part (GO:0044464);; molecular function: catalytic activity (GO:0003824)
Dendrobium_catenatum_newGene_10029	--	0.625878	21	0.378384	11	0.47503	15	0.596905	18	0.143937	6	0.482608	15	0.819368	30	0.531635	21	0.422548	17	--	--	--	--	--	--	--	--	Molecular Function: binding (GO:0005488);; Biological Process: metabolic process (GO:0008152);;	--	--	[R]	General function prediction only	--	--	L	Replication, recombination and repair	RNA-directed DNA polymerase [Dendrobium catenatum]	molecular function: binding (GO:0005488);; biological process: metabolic process (GO:0008152)
Dendrobium_catenatum_newGene_1003	--	0.087331	2	0.782642	12	0.0	0	0.0	0	0.0	0	0.0	0	0.0	0	0.0	0	0.0	0	--	--	--	--	--	--	--	--	--	--	--	--	--	--	--	--	--	uncharacterized protein LOC110091963 [Dendrobium catenatum]	--
Dendrobium_catenatum_newGene_10037	--	0.37157799999999996	7	0.919586	14	1.207542	19	0.981194	15	1.373547	25	1.8109709999999999	27	1.18771	23	0.758133	16	0.68922	14	--	--	--	--	--	--	--	--	--	--	--	--	--	--	--	--	--	--	--
Dendrobium_catenatum_newGene_10038	--	1.806497	206	1.818746	184	1.906526	203	1.711887	179	1.830501	231	2.082181	216	1.347744	171	1.323873	180	1.303964	179	0.0426528428600632	0.372979316334564	normal	0.0243156722916508	0.423198250855087	normal	--	--	--	--	--	--	--	--	--	--	--	ataxia telangiectasia mutated family protein [Dendrobium catenatum]	--
Dendrobium_catenatum_newGene_10039	--	2.005154	35	1.225482	19	1.262299	21	1.126143	18	0.515101	10	0.556333	9	2.006725	39	2.455326	51	1.670177	35	0.320372992849157	-0.449067081383909	normal	0.00409569559658639	-1.30867142321452	down	--	--	--	--	--	--	--	--	--	--	--	uncharacterized protein LOC110114159 isoform X2 [Dendrobium catenatum]	--
Dendrobium_catenatum_newGene_10040	--	19.656573	751	21.710264	734	21.284661	762	16.784431	590	16.004852	675	17.723722	615	21.479837	903	18.493388	838	18.601688	850	0.914419420174246	0.0156674576630797	normal	0.0108078480100154	-0.26951834273533	normal	--	--	--	--	--	--	--	--	Outer envelope pore protein 21B, chloroplastic OS=Arabidopsis thaliana OX=3702 GN=OEP21B PE=2 SV=1	U	Intracellular trafficking, secretion, and vesicular transport	outer envelope pore protein 21B, chloroplastic [Dendrobium catenatum]	--
Dendrobium_catenatum_newGene_10043	--	0.423621	5	1.381203	15	0.916102	10	2.55875	28	2.987325	39	2.048347	23	0.604635	9	0.824039	12	0.761876	12	--	--	--	--	--	--	--	--	--	K17982|3.99796e-21|pda:103698598|K17982 geranyllinalool synthase [EC:4.2.3.144] | (RefSeq) S-linalool synthase-like	Diterpenoid biosynthesis (ko00904)	--	--	Terpene synthase, N-terminal domain	S-linalool synthase OS=Clarkia breweri OX=36903 GN=LIS PE=2 SV=1	S	Function unknown	S-linalool synthase [Dendrobium catenatum]	--
Dendrobium_catenatum_newGene_10045	--	0.348584	7	0.255327	4	0.814715	14	0.387618	7	0.691562	14	0.68347	11	0.867504	17	0.252497	6	0.273	6	--	--	--	--	--	--	--	--	--	--	--	--	--	--	--	--	--	--	--
Dendrobium_catenatum_newGene_10048	--	0.0	0	0.0	0	0.420719	5	0.42638	5	0.415633	6	0.461823	6	0.0	0	0.250821	4	0.238748	4	--	--	--	--	--	--	[Q]	Secondary metabolites biosynthesis, transport and catabolism	Biological Process: oxidation-reduction process (GO:0055114);; Molecular Function: fatty-acyl-CoA reductase (alcohol-forming) activity (GO:0080019);;	K13356|4.67542e-38|mus:103988494|K13356 alcohol-forming fatty acyl-CoA reductase [EC:1.2.1.84] | (RefSeq) fatty acyl-CoA reductase 3-like isoform X1	Cutin, suberine and wax biosynthesis (ko00073);; Peroxisome (ko04146)	[I]	Lipid transport and metabolism	Male sterility protein	Putative fatty acyl-CoA reductase 7 OS=Arabidopsis thaliana OX=3702 GN=FAR7 PE=3 SV=1	S	Function unknown	alcohol-forming fatty acyl-CoA reductase-like [Dendrobium catenatum]	biological process: metabolic process (GO:0008152);; biological process: single-organism process (GO:0044699);; molecular function: catalytic activity (GO:0003824)
Dendrobium_catenatum_newGene_10051	--	0.812066	15	0.498138	8	0.730169	13	0.141233	3	0.623492	13	0.694628	12	0.391888	8	0.064447	2	0.253061	6	--	--	--	--	--	--	--	--	Molecular Function: RNA-directed DNA polymerase activity (GO:0003964);; Biological Process: RNA-dependent DNA biosynthetic process (GO:0006278);;	--	--	--	--	--	--	S	Function unknown	integrator complex subunit 11 [Dendrobium catenatum]	biological process: metabolic process (GO:0008152);; biological process: cellular process (GO:0009987);; molecular function: catalytic activity (GO:0003824)
Dendrobium_catenatum_newGene_10053	--	2.174682	109	2.47748	117	2.789675	120	3.0399119999999997	148	5.251364	167	2.160738	131	1.329586	99	2.342762	96	1.388748	76	0.0324151969484569	0.544080022531287	normal	0.000115965508135516	0.872688460253958	normal	--	--	--	--	--	--	--	--	--	--	--	--	--
Dendrobium_catenatum_newGene_10056	--	52.826955	3505	50.048233999999994	2948	50.849593	3158	60.339690999999995	3654	56.734168	4174	55.762461	3385	55.857991	4046	56.43198700000001	4442	58.361115	4631	2.52772361220172e-07	-0.227568002334337	normal	0.556280909028998	-0.0346988571156849	normal	--	--	--	--	--	--	--	Targeting protein for Xklp2 (TPX2)	Protein WVD2-like 7 OS=Arabidopsis thaliana OX=3702 GN=WDL7 PE=2 SV=1	S	Function unknown	protein WVD2-like 7 isoform X2 [Dendrobium catenatum]	--
Dendrobium_catenatum_newGene_1006	--	0.173859	6	0.732179	19	0.43181	12	0.097958	3	0.312466	10	0.0	0	0.412679	14	0.175558	7	0.144689	6	--	--	--	--	--	--	--	--	--	--	--	--	--	--	--	--	--	--	--
Dendrobium_catenatum_newGene_10063	--	0.367862	5	0.168215	2	0.214141	3	0.0	0	0.234978	3	0.158547	2	0.981246	13	0.716537	10	0.0	0	--	--	--	--	--	--	--	--	--	--	--	--	--	--	--	--	--	hypothetical protein MA16_Dca018453 [Dendrobium catenatum]	--
Dendrobium_catenatum_newGene_10064	--	13.172993	741	12.271681	617	12.262029	651	14.098175000000001	718	14.687428	926	11.994979999999998	614	14.235574	895	14.159004999999999	941	13.941953999999999	946	0.00608900216803426	-0.248403112736254	normal	0.296389616757544	-0.11813687082454	normal	--	--	Molecular Function: RNA binding (GO:0003723);; Cellular Component: intracellular part (GO:0044424);;	K13162|1.29175e-117|egu:105032648|K13162 poly(rC)-binding protein 2/3/4 | (RefSeq) flowering locus K homology domain	--	[AR]	RNA processing and modification;; General function prediction only	KH domain;; KH domain;; KH domain;; KH domain	Flowering locus K homology domain OS=Arabidopsis thaliana OX=3702 GN=FLK PE=1 SV=1	S	Function unknown	flowering locus K homology domain-like [Dendrobium catenatum]	molecular function: binding (GO:0005488);; cellular component: cell (GO:0005623);; cellular component: cell part (GO:0044464)
Dendrobium_catenatum_newGene_10068	--	0.822884	20	0.5834	13	0.591548	14	0.240504	6	0.688666	19	1.864036	42	0.420122	11	0.35048	10	0.391615	12	--	--	--	--	--	--	--	--	--	--	--	--	--	--	--	--	--	SWI/SNF-related matrix-associated actin-dependent regulator of chromatin subfamily A-like protein 1 isoform X1 [Dendrobium catenatum]	--
Dendrobium_catenatum_newGene_10071	--	19.830599999999997	2146	17.905082	1812	19.484704999999998	1988	19.572744	1988	19.513013	2315	20.52491	2027	20.489595	2492	21.212863	2763	18.936875	2543	0.00401879984881555	-0.170904969940188	normal	0.108587673467184	-0.108325625159545	normal	--	--	Cellular Component: nucleus (GO:0005634);; Molecular Function: zinc ion binding (GO:0008270);; Biological Process: cell growth (GO:0016049);; Molecular Function: ligase activity (GO:0016874);; Biological Process: protein sumoylation (GO:0016925);; Molecular Function: SUMO transferase activity (GO:0019789);; Biological Process: cellular response to extracellular stimulus (GO:0031668);;	--	--	[K]	Transcription	MIZ/SP-RING zinc finger;; PHD-finger	E3 SUMO-protein ligase SIZ1 OS=Oryza sativa subsp. japonica OX=39947 GN=SIZ1 PE=1 SV=1	S	Function unknown	E3 SUMO-protein ligase SIZ1 isoform X1 [Dendrobium catenatum]	cellular component: cell (GO:0005623);; cellular component: organelle (GO:0043226);; cellular component: cell part (GO:0044464);; molecular function: binding (GO:0005488);; biological process: cellular process (GO:0009987);; biological process: growth (GO:0040007);; biological process: single-organism process (GO:0044699);; molecular function: catalytic activity (GO:0003824);; biological process:…
Dendrobium_catenatum_newGene_10072	--	18.782252	2379	19.070425	2141	20.620294	2419	18.695611	2173	21.184973	2935	20.582741	2369	17.380756	2431	18.078335	2737	18.872779	2875	0.907520561322816	0.0101804188734445	normal	0.262504191711545	0.0832275867963683	normal	--	--	Molecular Function: nucleic acid binding (GO:0003676);;	K10643|0|pda:103702851|K10643 CCR4-NOT transcription complex subunit 4 [EC:2.3.2.27] | (RefSeq) uncharacterized LOC103702851	RNA degradation (ko03018)	[K]	Transcription	RING/Ubox like zinc-binding domain;; RNA recognition motif. (a.k.a. RRM, RBD, or RNP domain)	--	K	Transcription	uncharacterized protein LOC110105533 isoform X1 [Dendrobium catenatum]	molecular function: binding (GO:0005488)
Dendrobium_catenatum_newGene_10075	--	9.589921	204	9.590773	180	6.429985	129	7.259341999999999	143	10.695518	251	8.627838	166	5.596782	131	4.570549	116	5.178735	132	0.00448037615411785	0.628116812823769	normal	0.00087480825855441	0.714131187462043	normal	--	--	Cellular Component: integral component of membrane (GO:0016021);;	--	--	--	--	--	--	S	Function unknown	uncharacterized protein LOC110105531 [Dendrobium catenatum]	cellular component: membrane (GO:0016020);; cellular component: membrane part (GO:0044425)
Dendrobium_catenatum_newGene_10076	--	0.127189	6	0.24823	11	0.771916	34	0.906258	40	0.464747	25	0.217727	10	0.276158	15	0.088377	5	0.418798	24	--	--	--	--	--	--	--	--	--	--	--	--	--	--	--	--	--	--	--
Dendrobium_catenatum_newGene_10081	--	10.397338	503	10.421306	444	10.639216000000001	477	12.303992000000001	541	9.894256	524	12.368948	529	10.4096	555	10.697127	617	12.889824	746	0.114045194224199	-0.203093329513932	normal	0.697245916145221	-0.0627667379982261	normal	--	--	--	--	--	[C]	Energy production and conversion	Cytochrome b5-like Heme/Steroid binding domain	Cytochrome b5 domain-containing protein RLF OS=Arabidopsis thaliana OX=3702 GN=RLF PE=2 SV=1	CI	Energy production and conversion;; Lipid transport and metabolism	cytochrome b5 domain-containing protein RLF isoform X1 [Dendrobium catenatum]	--
Dendrobium_catenatum_newGene_10082	--	0.0	0	0.0	0	0.0	0	0.330569	4	0.0	0	0.0	0	0.31706	4	0.591184	9	0.098503	2	--	--	--	--	--	--	--	--	--	--	--	--	--	--	--	--	--	--	--
Dendrobium_catenatum_newGene_10086	--	0.0	0	0.0	0	0.0	0	0.0	0	0.349044	4	0.0	0	0.130807	2	0.0	0	0.0	0	--	--	--	--	--	--	--	--	--	--	--	--	--	GDSL/SGNH-like Acyl-Esterase family found in Pmr5 and Cas1p	Protein trichome birefringence-like 36 OS=Arabidopsis thaliana OX=3702 GN=TBL36 PE=2 SV=1	S	Function unknown	protein trichome birefringence-like 36 [Dendrobium catenatum]	--
Dendrobium_catenatum_newGene_10087	--	0.0	0	8.715333	68	7.577096	62	0.0	0	13.27012	128	0.0	0	10.219669	99	6.275911	66	6.054554	64	0.822656791321418	-0.150709695721498	normal	0.827127301920363	-0.132150685010406	normal	--	--	--	K18660|2.47449e-23|egu:105047362|K18660 malonyl-CoA/methylmalonyl-CoA synthetase [EC:6.2.1.-] | (RefSeq) malonate--CoA ligase-like	Valine, leucine and isoleucine degradation (ko00280)	[I]	Lipid transport and metabolism	AMP-binding enzyme C-terminal domain	Malonate--CoA ligase OS=Arabidopsis thaliana OX=3702 GN=AAE13 PE=1 SV=2	IQ	Lipid transport and metabolism;; Secondary metabolites biosynthesis, transport and catabolism	malonate--CoA ligase [Dendrobium catenatum]	--
Dendrobium_catenatum_newGene_10088	--	2.492454	119	1.6542160000000001	63	2.357464	91	2.948146	114	2.5751470000000003	125	2.360198	102	2.023589	92	1.554146	82	2.553544	106	0.638783894131051	0.160772237292038	normal	0.0725686254161682	0.457513133771521	normal	--	--	Cellular Component: integral component of membrane (GO:0016021);;	K14347|1.4776e-20|egu:105038235|K14347 solute carrier family 10 (sodium/bile acid cotransporter), member 7 | (RefSeq) probable sodium/metabolite cotransporter BASS4, chloroplastic	--	[R]	General function prediction only	--	Probable sodium/metabolite cotransporter BASS4, chloroplastic OS=Arabidopsis thaliana OX=3702 GN=BASS4 PE=3 SV=1	S	Function unknown	probable sodium/metabolite cotransporter BASS4, chloroplastic [Dendrobium catenatum]	cellular component: membrane (GO:0016020);; cellular component: membrane part (GO:0044425)
Dendrobium_catenatum_newGene_10091	--	1.917419	168	1.197092	93	1.256573	103	1.3324	107	1.535505	149	1.287246	103	1.266494	123	0.663403	70	0.935129	99	0.108021985804892	0.481814755839408	normal	0.114461249200245	0.449680525386582	normal	--	--	--	--	--	--	--	--	--	--	--	Pentatricopeptide repeat-containing protein [Dendrobium catenatum]	--
Dendrobium_catenatum_newGene_1010	--	1.153071	33	1.322478	33	1.238722	33	1.448334	38	2.026888	63	2.153343	55	1.441831	45	1.153453	39	1.591493	54	0.617979494185971	-0.224671668982557	normal	0.397965757766895	0.334081050971507	normal	--	--	--	--	--	--	--	Myb/SANT-like DNA-binding domain	--	--	--	L10-interacting MYB domain-containing protein-like [Dendrobium catenatum]	--
Dendrobium_catenatum_newGene_10103	--	2.2798890000000003	83	2.3195550000000003	89	3.149497	103	2.871225	98	2.603994	114	2.864834	98	3.372636	138	2.096059	105	1.9434110000000002	97	0.815769101726047	-0.0825770090483477	normal	0.884815881248822	0.0491364465822766	normal	--	--	--	K18749|1.21551e-15|pda:103715140|K18749 protein LSM14 | (RefSeq) protein decapping 5-like	--	[U]	Intracellular trafficking, secretion, and vesicular transport	FDF domain	Protein decapping 5 OS=Arabidopsis thaliana OX=3702 GN=DCP5 PE=1 SV=1	S	Function unknown	protein decapping 5-like isoform X4 [Dendrobium catenatum]	--
Dendrobium_catenatum_newGene_10104	--	11.712745	214	13.238279	216	14.305392000000001	248	12.710891	213	13.684975	279	13.923746000000001	235	13.113016	265	11.527083000000001	253	14.622546999999999	320	0.723402581219891	-0.0786441719593684	normal	0.948285034274842	-0.0146985015967734	normal	[J]	Translation, ribosomal structure and biogenesis	Molecular Function: methyltransferase activity (GO:0008168);; Biological Process: methylation (GO:0032259);;	K14568|8.6816e-69|mus:103968756|K14568 rRNA small subunit pseudouridine methyltransferase Nep1 [EC:2.1.1.260] | (RefSeq) ribosomal RNA small subunit methyltransferase nep-1	Ribosome biogenesis in eukaryotes (ko03008)	[J]	Translation, ribosomal structure and biogenesis	EMG1/NEP1 methyltransferase	--	J	Translation, ribosomal structure and biogenesis	uncharacterized protein LOC110106378 [Dendrobium catenatum]	molecular function: catalytic activity (GO:0003824);; biological process: metabolic process (GO:0008152)
Dendrobium_catenatum_newGene_10107	--	1.535061	27	1.4156339999999998	23	1.231303	21	0.89558	13	1.70327	27	0.59029	11	0.660594	14	0.683062	17	0.131946	4	--	--	--	--	--	--	--	--	--	--	--	--	--	--	--	--	--	--	--
Dendrobium_catenatum_newGene_10109	--	0.14977	5	0.188863	6	0.0	0	0.063078	2	0.297788	11	0.124911	4	0.638324	24	0.407165	16	0.440558	18	--	--	--	--	--	--	--	--	--	--	--	--	--	--	--	--	--	hypothetical protein MA16_Dca013332 [Dendrobium catenatum]	--
Dendrobium_catenatum_newGene_1011	--	17.664018	401	16.381716	318	16.670839	354	18.22203	380	16.075836	405	18.040638	373	16.942320000000002	426	13.872563	359	18.335371	502	0.829367058903799	-0.0434967551648812	normal	0.824851299092808	0.0425972505447214	normal	--	--	Cellular Component: membrane part (GO:0044425);;	--	--	--	--	Plant specific mitochondrial import receptor subunit TOM20	Mitochondrial import receptor subunit TOM20 OS=Solanum tuberosum OX=4113 GN=TOM20 PE=1 SV=1	U	Intracellular trafficking, secretion, and vesicular transport	mitochondrial import receptor subunit TOM20-like isoform X1 [Dendrobium catenatum]	cellular component: membrane part (GO:0044425)
Dendrobium_catenatum_newGene_10117	--	0.0	0	0.0	0	0.53852	6	0.197271	2	0.307666	4	0.0	0	0.156079	2	0.371193	5	0.0	0	--	--	--	--	--	--	--	--	--	--	--	--	--	--	--	--	--	--	--
Dendrobium_catenatum_newGene_10126	--	0.235173	4	0.385168	6	0.0	0	0.639414	10	0.0	0	0.710217	11	0.0	0	0.062248	2	0.399411	8	--	--	--	--	--	--	--	--	--	--	--	--	--	--	--	--	--	--	--
Dendrobium_catenatum_newGene_10128	--	13.02741	379	8.583298	222	8.276048000000001	226	11.705198	315	12.418781000000001	393	10.415602	284	8.38926	273	8.383509	297	7.03851	248	0.321875085147063	0.216278907760514	normal	0.00277611986544504	0.455318963295411	normal	--	--	--	K10606|4.01302e-32|egu:105058180|K10606 E3 ubiquitin-protein ligase FANCL [EC:2.3.2.27] | (RefSeq) E3 ubiquitin-protein ligase FANCL	Ubiquitin mediated proteolysis (ko04120)	[O]	Posttranslational modification, protein turnover, chaperones	FANCL C-terminal domain	--	O	Posttranslational modification, protein turnover, chaperones	E3 ubiquitin-protein ligase FANCL-like [Dendrobium catenatum]	--
Dendrobium_catenatum_newGene_10137	--	0.0	0	0.0	0	0.183978	4	0.392414	7	0.143773	3	0.0	0	0.410088	9	0.0	0	0.23701099999999997	6	--	--	--	--	--	--	--	--	--	--	--	--	--	--	--	S	Function unknown	hypothetical protein MA16_Dca005998 [Dendrobium catenatum]	--
Dendrobium_catenatum_newGene_10146	--	1.429419	44	1.413926	38	1.326097	38	0.881581	25	1.205697	41	1.96053	54	1.820103	61	1.494404	54	2.159842	79	0.243868801792803	-0.42587852882689	normal	0.267779324781911	-0.446385144216593	normal	--	--	--	K15032|3.87352e-52|pda:103723012|K15032 mTERF domain-containing protein, mitochondrial | (RefSeq) uncharacterized LOC103723012	--	[KR]	Transcription;; General function prediction only	mTERF	--	S	Function unknown	uncharacterized protein LOC110093129 [Dendrobium catenatum]	--
Dendrobium_catenatum_newGene_10151	--	0.0	0	0.226957	2	0.0	0	0.0	0	0.0	0	0.0	0	0.0	0	0.0	0	0.0	0	--	--	--	--	--	--	--	--	--	--	--	--	--	Plant transposase (Ptta/En/Spm family)	--	--	--	uncharacterized protein LOC110112756 [Dendrobium catenatum]	--
Dendrobium_catenatum_newGene_1016	--	0.939448	43	1.189888	48	1.456674	61	0.401163	17	0.348229	18	0.535235	22	0.176959	9	0.7194	39	0.53954	30	0.0154938033482774	1.00460907409411	normal	--	--	--	[G]	Carbohydrate transport and metabolism	Molecular Function: ribokinase activity (GO:0004747);; Cellular Component: cytosol (GO:0005829);; Biological Process: D-ribose metabolic process (GO:0006014);; Biological Process: carbohydrate phosphorylation (GO:0046835);;	K00847|1.41902e-139|pxb:103933335|K00847 fructokinase [EC:2.7.1.4] | (RefSeq) probable fructokinase-7	Fructose and mannose metabolism (ko00051);; Starch and sucrose metabolism (ko00500);; Amino sugar and nucleotide sugar metabolism (ko00520)	[G]	Carbohydrate transport and metabolism	pfkB family carbohydrate kinase	Probable fructokinase-7 OS=Arabidopsis thaliana OX=3702 GN=At5g51830 PE=1 SV=1	G	Carbohydrate transport and metabolism	probable fructokinase-7 [Dendrobium catenatum]	biological process: metabolic process (GO:0008152);; biological process: cellular process (GO:0009987);; molecular function: catalytic activity (GO:0003824);; cellular component: cell (GO:0005623);; cellular component: cell part (GO:0044464);; biological process: single-organism process (GO:0044699)
Dendrobium_catenatum_newGene_10160	--	0.257054	3	0.273203	3	0.5186	6	0.231927	3	0.350625	5	0.0	0	0.339209	4	0.0	0	0.051384	1	--	--	--	--	--	--	--	--	--	--	--	--	--	--	--	--	--	Auxin response factor 8 [Dendrobium catenatum]	--
Dendrobium_catenatum_newGene_10163	--	2.774899	47	1.968922	30	2.469467	39	2.675518	41	1.971267	37	3.616078	55	2.502513	47	3.222759	64	3.085645	62	0.41464815668094	-0.322239186772214	normal	0.731017276534766	-0.150814160075182	normal	--	--	--	--	--	--	--	--	--	--	--	hypothetical protein MA16_Dca000484 [Dendrobium catenatum]	--
Dendrobium_catenatum_newGene_10167	--	26.159393	470	30.967714	493	28.895321	484	19.310278	319	25.228329	502	28.292343	462	22.021839	439	23.131468	495	24.826965	536	0.129597422259505	0.202064083331755	normal	0.979744221674674	-0.00521599395606976	normal	--	--	--	K12176|7.18462e-119|egr:104433911|K12176 COP9 signalosome complex subunit 2 | (RefSeq) COP9 signalosome complex subunit 2	--	[OT]	Posttranslational modification, protein turnover, chaperones;; Signal transduction mechanisms	--	COP9 signalosome complex subunit 2 OS=Arabidopsis thaliana OX=3702 GN=CSN2 PE=1 SV=1	O	Posttranslational modification, protein turnover, chaperones	COP9 signalosome complex subunit 2-like, partial [Dendrobium catenatum]	--
Dendrobium_catenatum_newGene_10178	--	0.0	0	0.326818	3	0.0	0	0.649507	6	0.293819	3	0.0	0	0.216185	3	0.0	0	0.0	0	--	--	--	--	--	--	--	--	--	--	--	--	--	--	--	S	Function unknown	uncharacterized protein LOC110109819 [Dendrobium catenatum]	--
Dendrobium_catenatum_newGene_10180	--	0.73961	8	1.485348	15	1.838589	19	1.006895	10	0.36203	5	0.380795	4	1.107035	14	0.800783	11	0.977313	13	--	--	--	--	--	--	--	--	--	--	--	--	--	--	--	--	--	--	--
Dendrobium_catenatum_newGene_10185	--	5.315993	130	5.386664	114	5.119289	118	6.406592	140	5.924514	160	5.8934880000000005	132	4.899084	133	3.981155	122	4.866791	141	0.763273932058319	0.0868449538016	normal	0.179157171734273	0.306663868025246	normal	--	--	--	--	--	[J]	Translation, ribosomal structure and biogenesis	--	--	J	Translation, ribosomal structure and biogenesis	ataxia telangiectasia mutated family protein [Dendrobium catenatum]	--
Dendrobium_catenatum_newGene_10197	--	2.48734	62	2.089066	47	2.801164	66	1.476195	34	2.388056	66	2.596963	59	1.908952	53	1.9155	57	1.687541	51	0.396247363171561	0.308023925982971	normal	0.720431730514647	0.152827585563078	normal	--	--	--	--	--	--	--	--	--	--	--	integrator complex subunit 11 [Dendrobium catenatum]	--
Dendrobium_catenatum_newGene_10199	--	1.786295	33	2.082836	34	3.236182	56	2.243129	38	2.300042	47	2.678342	45	1.785649	37	2.832881	62	2.127497	47	0.976039131920494	-0.0160268781587512	normal	0.953650664955871	0.0284544582297666	normal	--	--	--	K03255|4.43019e-26|mus:104000975|K03255 protein TIF31 | (RefSeq) protein TSS-like	--	[R]	General function prediction only	Translation initiation factor eIF3 subunit 135	Protein TSS OS=Arabidopsis thaliana OX=3702 GN=TSS PE=1 SV=1	S	Function unknown	protein TSS [Dendrobium catenatum]	--
Dendrobium_catenatum_newGene_1020	--	0.275306	10	0.088214	3	0.273527	9	0.458224	15	0.504637	20	0.283127	10	0.449882	18	0.398657	17	0.472115	20	--	--	--	--	--	--	--	--	--	--	--	[R]	General function prediction only	Cholesterol-capturing domain	--	S	Function unknown	uncharacterized protein LOC110094711 [Dendrobium catenatum]	--
Dendrobium_catenatum_newGene_10201	--	1.5624419999999999	261	1.537242	240	1.518998	250	0.384266	62	0.44641	87	0.411288	66	1.316913	257	1.349838	273	1.4828169999999998	308	0.754569971964817	0.0639030040432726	normal	7.57861445457025e-20	-1.72665152896984	down	--	--	--	--	--	--	--	--	--	--	--	hypothetical protein MA16_Dca022779 [Dendrobium catenatum]	--
Dendrobium_catenatum_newGene_10207	--	4.159178	470	4.241293	424	4.321767	456	4.362494	453	6.76323	846	5.552629	571	4.526281	567	4.44897	599	5.744049	780	0.0209638469807349	-0.298706866040148	normal	0.517691120423478	0.117697302110368	normal	[J]	Translation, ribosomal structure and biogenesis	Molecular Function: RNA binding (GO:0003723);; Biological Process: mRNA processing (GO:0006397);; Biological Process: tRNA processing (GO:0008033);; Cellular Component: chloroplast (GO:0009507);;	K20000|0|pda:8890479|K20000 maturase K | (RefSeq) matK, PhdaC_p002; maturase K	--	--	--	MatK/TrnK amino terminal region;; Type II intron maturase;; Ribosomal protein S16	Maturase K (Fragment) OS=Arpophyllum giganteum OX=38181 GN=matK PE=3 SV=1	A	RNA processing and modification	maturase K, partial (chloroplast) [Dendrobium hercoglossum]	molecular function: binding (GO:0005488);; biological process: metabolic process (GO:0008152);; biological process: cellular process (GO:0009987);; cellular component: cell (GO:0005623);; cellular component: organelle (GO:0043226);; cellular component: cell part (GO:0044464)
Dendrobium_catenatum_newGene_1021	--	0.102106	3	0.323226	7	0.799509	15	0.0	0	0.172816	4	0.0	0	0.528292	12	0.668543	17	0.774647	19	--	--	--	--	--	--	--	--	--	--	--	--	--	--	--	--	--	--	--
Dendrobium_catenatum_newGene_10215	--	0.370762	17	0.87807	35	0.68437	29	0.629124	26	0.537879	27	0.385538	16	0.366466	18	0.167415	9	0.345233	19	--	--	--	--	--	--	--	--	--	--	--	--	--	--	--	--	--	hypothetical protein TSUD_220160 [Trifolium subterraneum]	--
Dendrobium_catenatum_newGene_10220	--	0.098362	3	0.700391	24	0.459393	13	0.040024	2	0.47051000000000004	20	0.0	0	0.047573	2	0.384455	18	0.168865	8	--	--	--	--	--	--	--	--	--	K10781|1.19072e-32|egu:105047881|K10781 fatty acyl-ACP thioesterase B [EC:3.1.2.14 3.1.2.21] | (RefSeq) PTE, FATB1; palmitoyl-acyl carrier protein thioesterase, chloroplastic	Fatty acid biosynthesis (ko00061);; Fatty acid metabolism (ko01212)	--	--	Acyl-ACP thioesterase	Palmitoyl-acyl carrier protein thioesterase, chloroplastic OS=Gossypium hirsutum OX=3635 GN=FATB1 PE=1 SV=1	I	Lipid transport and metabolism	palmitoyl-acyl carrier protein thioesterase, chloroplastic-like [Dendrobium catenatum]	--
Dendrobium_catenatum_newGene_10235	--	1.966915	57	1.6057070000000002	37	1.424715	38	2.229607	59	2.069041	66	1.926364	50	2.265429	72	1.01206	34	1.584568	54	0.899839413920629	-0.0657656548936588	normal	0.488286587614723	0.282908092532925	normal	--	--	--	--	--	--	--	--	--	--	--	--	--
Dendrobium_catenatum_newGene_10237	--	0.722666	70	0.585249	50	0.583824	53	1.431719	126	1.30482	138	0.950157	83	0.557734	60	0.706143	81	1.188597	137	0.242458728810437	-0.416490640074773	normal	0.124604768374698	0.483954061496675	normal	--	--	--	--	--	--	--	--	--	--	--	--	--
Dendrobium_catenatum_newGene_10238	--	0.970908	13	0.312772	4	0.0	0	0.0	0	0.384828	6	0.412308	6	0.0	0	0.133757	3	0.0	0	--	--	--	--	--	--	--	--	--	--	--	--	--	--	--	--	--	--	--
Dendrobium_catenatum_newGene_10239	--	0.369043	3	0.356088	3	0.258118	2	0.0	0	0.0	0	0.0	0	0.341411	3	0.0	0	0.335241	4	--	--	--	--	--	--	--	--	--	--	--	--	--	--	--	--	--	--	--
Dendrobium_catenatum_newGene_10240	--	13.952433	633	13.552307	544	13.988899	592	15.922734	663	15.624235	784	15.526027	640	13.580807	683	11.36524	615	14.247335	776	0.956193764871437	-0.00927464041227776	normal	0.08934661240842	0.197368229052441	normal	--	--	--	--	--	[T]	Signal transduction mechanisms	NB-ARC domain	Putative disease resistance protein RGA4 OS=Solanum bulbocastanum OX=147425 GN=RGA4 PE=2 SV=1	S	Function unknown	putative disease resistance protein RGA4 isoform X1 [Dendrobium catenatum]	--
Dendrobium_catenatum_newGene_10241	--	0.0	0	0.0	0	0.0	0	0.21889	2	0.0	0	0.0	0	0.0	0	0.0	0	0.0	0	--	--	--	--	--	--	--	--	--	--	--	--	--	--	--	--	--	--	--
Dendrobium_catenatum_newGene_10244	--	0.992559	14	1.203375	15	0.802355	11	1.035291	13	0.525984	8	1.526618	19	1.910055	29	1.054837	17	2.699172	44	--	--	--	--	--	--	--	--	--	--	--	--	--	--	--	S	Function unknown	uncharacterized protein LOC110095842 [Dendrobium catenatum]	--
Dendrobium_catenatum_newGene_10246	--	38.826620999999996	2021	38.762864	1808	40.09212099999999	1962	18.062002	886	19.010426	1127	16.301159	797	36.574425000000005	2154	32.084288	2044	31.602244	2002	0.108836768258538	0.120054514927852	normal	1.12651216353147e-33	-0.955345228330679	normal	--	--	--	--	--	--	--	--	--	S	Function unknown	hypothetical protein MA16_Dca024170 [Dendrobium catenatum]	--
Dendrobium_catenatum_newGene_10248	--	0.488612	6	1.014513	10	0.239915	3	0.791674	9	0.294649	4	0.604103	7	0.492204	7	0.085793	2	0.0	0	--	--	--	--	--	--	--	--	--	--	--	--	--	--	--	--	--	uncharacterized protein LOC110109525 [Dendrobium catenatum]	--
Dendrobium_catenatum_newGene_10249	--	0.420218	18	0.809589	31	1.127403	45	0.902706	35	1.139496	53	1.667604	64	1.057736	50	1.169392	59	0.864308	44	0.367491162519595	-0.403828769928421	normal	0.695100941909461	0.172262638787978	normal	--	--	--	--	--	--	--	--	--	--	--	--	--
Dendrobium_catenatum_newGene_10256	--	3.755846	181	3.439362	149	4.927134000000001	217	3.7688800000000002	175	3.537239	189	4.015716	141	3.768191	197	3.123137	199	4.462922	245	0.978494392242074	-0.0075554678635486	normal	0.501292955811543	-0.149481648910016	normal	--	--	--	--	--	--	--	--	--	--	--	hypothetical protein MA16_Dca005568 [Dendrobium catenatum]	--
Dendrobium_catenatum_newGene_10259	--	1.685096	199	1.57478	165	1.464883	162	1.370681	149	1.641929	214	2.435848	262	1.415698	186	1.261913	178	1.6586569999999998	236	0.913515141486972	0.0300372630299584	normal	0.314400178857901	0.253079337316083	normal	--	--	--	--	--	--	--	--	--	L	Replication, recombination and repair	RNA-directed DNA polymerase [Dendrobium catenatum]	--
Dendrobium_catenatum_newGene_1026	--	0.549937	5	1.119822	9	0.231189	2	0.237331	2	0.497498	5	0.706705	6	1.826468	19	0.81933	9	0.183802	2	--	--	--	--	--	--	--	--	--	--	--	--	--	--	--	--	--	hypothetical protein MA16_Dca028202 [Dendrobium catenatum]	--
Dendrobium_catenatum_newGene_10263	--	7.929494	532	5.922911	350	7.013988	460	7.164681	428	4.919633	380	6.292106	393	4.968609	373	5.511554	442	5.571412	461	0.0476800742300804	0.284030701163175	normal	0.494627301737781	0.115892056746174	normal	--	--	Molecular Function: RNA binding (GO:0003723);;	--	--	--	--	APO RNA-binding;; APO RNA-binding	APO protein 3, mitochondrial OS=Arabidopsis thaliana OX=3702 GN=APO3 PE=2 SV=1	S	Function unknown	APO protein 3, mitochondrial-like isoform X1 [Dendrobium catenatum]	molecular function: binding (GO:0005488)
Dendrobium_catenatum_newGene_10268	--	0.0	0	0.0	0	0.0	0	0.0	0	0.0	0	0.0	0	1.804297	32	1.637172	31	2.025191	39	--	--	--	--	--	--	--	--	--	--	--	--	--	--	--	--	--	--	--
Dendrobium_catenatum_newGene_10270	--	5.950052	535	4.572826	390	4.487972	471	5.231009	465	5.683674	598	5.2171639999999995	517	44.597648	5013	42.547748	5243	43.093572	5530	0	-3.26785696338679	down	0	-3.12119557959794	down	[L]	Replication, recombination and repair	Molecular Function: nucleotide binding (GO:0000166);; Molecular Function: nucleic acid binding (GO:0003676);; Molecular Function: hydrolase activity (GO:0016787);;	K03257|2.17554e-96|gra:105799047|K03257 translation initiation factor 4A | (RefSeq) eukaryotic initiation factor 4A-2-like	RNA transport (ko03013)	[J]	Translation, ribosomal structure and biogenesis	--	Eukaryotic initiation factor 4A-2 OS=Arabidopsis thaliana OX=3702 GN=TIF4A-2 PE=1 SV=1	L	Replication, recombination and repair	hypothetical protein GOBAR_DD23870 [Gossypium barbadense]	molecular function: binding (GO:0005488);; molecular function: catalytic activity (GO:0003824)
Dendrobium_catenatum_newGene_10275	--	9.764449	195	10.462321	196	9.772934	176	8.830296	155	6.282876000000001	137	6.273211	125	11.008288	244	11.901567	279	11.590646	280	0.139333549644699	-0.269958846975351	normal	5.56266245615587e-05	-0.729295701524215	normal	--	--	--	--	--	--	--	--	--	S	Function unknown	uncharacterized protein LOC110116079 isoform X1 [Dendrobium catenatum]	--
Dendrobium_catenatum_newGene_10276	--	0.309505	7	0.342319	7	0.144905	3	0.0	0	0.236895	6	0.433995	9	0.174145	5	0.088983	3	0.0	0	--	--	--	--	--	--	[G]	Carbohydrate transport and metabolism	Cellular Component: mitochondrion (GO:0005739);; Cellular Component: integral component of plasma membrane (GO:0005887);; Biological Process: water transport (GO:0006833);; Cellular Component: plant-type vacuole membrane (GO:0009705);; Biological Process: cellular water homeostasis (GO:0009992);; Molecular Function: urea transmembrane transporter activity (GO:0015204);; Molecular Function: water …	K09873|9.77579e-61|egu:105043664|K09873 aquaporin TIP | (RefSeq) probable aquaporin TIP5-1	--	[G]	Carbohydrate transport and metabolism	Major intrinsic protein	Probable aquaporin TIP5-1 OS=Oryza sativa subsp. japonica OX=39947 GN=TIP5;1 PE=2 SV=3	G	Carbohydrate transport and metabolism	probable aquaporin TIP5-1 [Dendrobium catenatum]	cellular component: cell (GO:0005623);; cellular component: organelle (GO:0043226);; cellular component: cell part (GO:0044464);; cellular component: membrane (GO:0016020);; cellular component: membrane part (GO:0044425);; biological process: single-organism process (GO:0044699);; biological process: localization (GO:0051179);; cellular component: organelle part (GO:0044422);; biological process:…
Dendrobium_catenatum_newGene_10277	--	5.108784	148	6.4027080000000005	169	4.437414	128	7.663291	194	6.142663	208	6.717552	190	6.438277	206	5.899248	207	6.123707	224	0.201189431184728	-0.280210834070251	normal	0.689102801073068	0.0873586052935541	normal	--	--	--	K11982|4.26064e-07|pda:103701051|K11982 E3 ubiquitin-protein ligase RNF115/126 [EC:2.3.2.27] | (RefSeq) E3 ubiquitin-protein ligase RING1	--	[O]	Posttranslational modification, protein turnover, chaperones	--	--	--	--	uncharacterized protein LOC110107163 [Dendrobium catenatum]	--
Dendrobium_catenatum_newGene_10281	--	0.222533	3	0.252992	3	0.0	0	0.0	0	0.0	0	0.303665	4	0.209729	4	0.096259	2	0.0	0	--	--	--	--	--	--	--	--	--	--	--	--	--	--	--	--	--	hypothetical protein MA16_Dca025665 [Dendrobium catenatum]	--
Dendrobium_catenatum_newGene_10284	--	0.064072	2	0.204774	5	0.597311	13	0.197495	5	0.540898	14	0.099698	3	0.372862	10	0.412905	11	0.377278	10	--	--	--	--	--	--	--	--	--	--	--	--	--	--	--	--	--	--	--
Dendrobium_catenatum_newGene_10287	--	0.158285	3	0.386322	6	1.005645	17	0.09649	2	0.080871	2	0.185002	3	0.0	0	0.547283	12	0.331748	7	--	--	--	--	--	--	--	--	Cellular Component: integral component of membrane (GO:0016021);; Molecular Function: transferase activity (GO:0016740);;	--	--	[R]	General function prediction only	10 TM Acyl Transferase domain found in Cas1p	Protein REDUCED WALL ACETYLATION 1 OS=Arabidopsis thaliana OX=3702 GN=RWA1 PE=2 SV=1	S	Function unknown	protein REDUCED WALL ACETYLATION 3-like [Dendrobium catenatum]	cellular component: membrane (GO:0016020);; cellular component: membrane part (GO:0044425);; molecular function: catalytic activity (GO:0003824)
Dendrobium_catenatum_newGene_1029	--	14.572728999999999	581	14.903991000000001	535	12.203156	456	13.851557	518	13.339725	580	13.07294	487	13.338356000000001	584	10.383659999999999	488	11.395471	557	0.269561555597726	0.165446430450626	normal	0.282696401587253	0.148067479657131	normal	--	--	Biological Process: protein folding (GO:0006457);; Cellular Component: prefoldin complex (GO:0016272);; Molecular Function: unfolded protein binding (GO:0051082);;	--	--	--	--	Prefoldin subunit	--	S	Function unknown	hypothetical protein AXF42_Ash007084 [Apostasia shenzhenica]	biological process: cellular process (GO:0009987);; cellular component: macromolecular complex (GO:0032991);; molecular function: binding (GO:0005488)
Dendrobium_catenatum_newGene_10294	--	9.774455999999999	538	9.319107	453	8.925294999999998	420	7.753870999999999	376	9.259371	523	7.68736	359	7.537737999999999	427	9.065598999999999	573	6.913048	457	0.261975807091395	0.172527314740504	normal	0.881081940154219	-0.0282540153893469	normal	--	--	--	--	--	--	--	--	--	--	--	--	--
Dendrobium_catenatum_newGene_10299	--	1.328412	47	1.16439	37	1.16194	39	1.520024	49	1.619746	63	1.082845	35	1.002371	40	0.623571	27	1.190423	51	0.593053003436597	0.243095358565204	normal	0.280158239629976	0.447352244215891	normal	--	--	--	--	--	--	--	--	--	--	--	--	--
Dendrobium_catenatum_newGene_10301	--	17.616787	1107	16.282296	918	16.607592	984	18.561367000000004	1070	18.915062000000002	1325	19.454201	1117	15.316614	1068	14.840976	1113	16.495391	1248	0.774848834670996	0.0317537197509723	normal	0.00638033383628606	0.224715328482726	normal	[M]	Cell wall/membrane/envelope biogenesis	Cellular Component: membrane (GO:0016020);;	K03217|1.22518e-179|mus:103993217|K03217 YidC/Oxa1 family membrane protein insertase | (RefSeq) mitochondrial inner membrane protein OXA1-like isoform X1	Protein export (ko03060)	[OU]	Posttranslational modification, protein turnover, chaperones;; Intracellular trafficking, secretion, and vesicular transport	60Kd inner membrane protein	Mitochondrial inner membrane protein OXA1-like OS=Arabidopsis thaliana OX=3702 GN=OXA1L PE=2 SV=1	U	Intracellular trafficking, secretion, and vesicular transport	mitochondrial inner membrane protein OXA1-like [Dendrobium catenatum]	cellular component: membrane (GO:0016020)
Dendrobium_catenatum_newGene_10305	--	4.758086	747	5.166131	719	5.003159	733	4.890658	705	4.60862	801	5.407731	772	3.955395	689	3.393322	636	3.749362	708	0.00087063323427238	0.332342306673176	normal	0.000800222501156451	0.356097152230537	normal	--	--	--	--	--	--	--	--	--	--	--	--	--
Dendrobium_catenatum_newGene_10307	--	2.5152010000000002	120	2.050019	72	1.860833	67	3.116815	93	2.5943069999999997	120	3.940779	130	1.004208	63	2.081812	83	2.703109	108	0.524552610653792	0.226313792521906	normal	0.0290376110710361	0.606860779679559	normal	--	--	--	--	--	--	--	--	--	O	Posttranslational modification, protein turnover, chaperones	uncharacterized protein LOC110110596 [Dendrobium catenatum]	--
Dendrobium_catenatum_newGene_1031	--	0.756724	14	0.244151	4	0.957097	16	0.0	0	0.0	0	0.408929	7	0.457937	9	0.256988	6	0.308861	7	--	--	--	--	--	--	--	--	--	--	--	--	--	--	--	--	--	hypothetical protein MA16_Dca009584 [Dendrobium catenatum]	--
Dendrobium_catenatum_newGene_10310	--	1.175854	34	0.649306	17	0.952747	26	1.338249	36	1.72328	56	0.928188	25	0.531466	18	0.548493	19	0.925313	33	--	--	--	0.0766322326733817	0.793787391870734	normal	--	--	--	--	--	--	--	--	--	--	--	uncharacterized protein LOC110098009 [Dendrobium catenatum]	--
Dendrobium_catenatum_newGene_10325	--	6.667216	462	5.3902030000000005	373	5.505770999999999	392	5.964369	393	6.08106	526	6.391024	452	3.858718	321	3.8716909999999998	355	4.496282	400	0.00184201464066413	0.404181971157639	normal	3.58679511400928e-05	0.534747131143756	normal	--	--	--	--	--	--	--	MULE transposase domain	Protein FAR1-RELATED SEQUENCE 5 OS=Arabidopsis thaliana OX=3702 GN=FRS5 PE=1 SV=1	S	Function unknown	protein FAR1-RELATED SEQUENCE 5-like [Dendrobium catenatum]	--
Dendrobium_catenatum_newGene_10328	--	5.309263	183	6.773768	207	5.888784	190	3.086372	98	6.44263	246	5.695943	179	3.917079	150	3.299303	136	4.911871	204	0.0328377778717364	0.455707877379796	normal	0.390233120890701	0.255989669034638	normal	--	--	--	--	--	--	--	FAR1 DNA-binding domain	Protein FAR1-RELATED SEQUENCE 12 OS=Arabidopsis thaliana OX=3702 GN=FRS12 PE=2 SV=1	S	Function unknown	uncharacterized protein LOC110109457, partial [Dendrobium catenatum]	--
Dendrobium_catenatum_newGene_10329	--	0.433836	29	0.41808999999999996	24	0.384054	24	0.43132	24	0.194023	15	0.647471	34	0.7733300000000001	46	0.426783	33	0.495856	38	0.471805233654718	-0.333636751140877	normal	0.4257662152759	-0.398020467614765	normal	[P]	Inorganic ion transport and metabolism	Biological Process: potassium ion transport (GO:0006813);; Cellular Component: membrane (GO:0016020);;	K03549|0|pda:103721918|K03549 KUP system potassium uptake protein | (RefSeq) probable potassium transporter 13	--	--	--	K+ potassium transporter	Probable potassium transporter 13 OS=Oryza sativa subsp. japonica OX=39947 GN=HAK13 PE=2 SV=1	P	Inorganic ion transport and metabolism	probable potassium transporter 13 [Phalaenopsis equestris]	biological process: localization (GO:0051179);; cellular component: membrane (GO:0016020)
Dendrobium_catenatum_newGene_10331	--	0.0	0	0.0	0	0.0	0	0.318752	3	0.366494	3	0.280066	2	1.285473	11	0.334787	3	0.437805	4	--	--	--	--	--	--	--	--	Cellular Component: membrane (GO:0016020);;	--	--	--	--	--	Probable LRR receptor-like serine/threonine-protein kinase At1g56140 OS=Arabidopsis thaliana OX=3702 GN=At1g56140 PE=2 SV=2	S	Function unknown	probable LRR receptor-like serine/threonine-protein kinase At1g56130 isoform X1 [Dendrobium catenatum]	cellular component: membrane (GO:0016020)
Dendrobium_catenatum_newGene_10337	--	0.346894	8	0.448996	9	0.299104	6	0.899957	18	0.445783	11	0.454994	9	1.958706	47	1.735944	45	1.586898	41	1.28798392418652e-05	-1.82689097091859	down	0.00176893587759698	-1.37358219083888	down	--	--	--	--	--	--	--	Domain of unknown function (DUF588)	CASP-like protein 1E1 OS=Musa acuminata OX=4641 GN=MA4_106O17.50 PE=2 SV=1	--	--	CASP-like protein 1E1 [Dendrobium catenatum]	--
Dendrobium_catenatum_newGene_1034	--	1.409586	70	1.849594	81	1.245081	57	1.816729	82	2.595962	141	3.221655	144	1.14503	63	1.501745	88	1.649405	98	0.956738925782558	-0.0234715578938527	normal	0.0103413984307544	0.718311220258939	normal	--	--	--	--	--	--	--	--	--	--	--	--	--
Dendrobium_catenatum_newGene_10340	--	12.359974000000001	259	16.03559	279	14.748433	278	10.049068	197	12.845528	277	13.441024	247	12.219686	267	11.042366000000001	262	12.71694	297	0.250525031058743	0.204104783723651	normal	0.977834145930888	-0.0063089269185838	normal	[R]	General function prediction only	Molecular Function: kinase activity (GO:0016301);; Biological Process: phosphorylation (GO:0016310);;	--	--	[R]	General function prediction only	Protein of unknown function, DUF255;; Thioredoxin-like	--	O	Posttranslational modification, protein turnover, chaperones	uncharacterized protein LOC110109454 [Dendrobium catenatum]	molecular function: catalytic activity (GO:0003824);; biological process: metabolic process (GO:0008152);; biological process: cellular process (GO:0009987)
Dendrobium_catenatum_newGene_10342	--	28.982087	1802	26.420089	1535	27.173094	1733	24.712853	1549	25.666866	1740	25.274033	1417	19.298267	1426	23.094149	1775	21.628016	1691	9.66740007494845e-05	0.272779433569049	normal	0.0923101496107889	0.137005133065598	normal	[R]	General function prediction only	--	--	--	[R]	General function prediction only	--	--	O	Posttranslational modification, protein turnover, chaperones	spermatogenesis-associated protein 20 [Dendrobium catenatum]	--
Dendrobium_catenatum_newGene_10343	--	21.249858	1817	19.528342	1474	21.159204000000003	1694	23.774162	1862	23.29842	2206	23.271174	1810	22.919087	2173	21.590248	2202	21.978241	2260	0.00179171604560693	-0.193461129822259	normal	0.854560719222488	0.0148194561559078	normal	--	--	Molecular Function: kinase activity (GO:0016301);; Biological Process: phosphorylation (GO:0016310);;	--	--	[C]	Energy production and conversion	Glycogen recognition site of AMP-activated protein kinase;; CBS domain;; CBS domain	Sucrose nonfermenting 4-like protein OS=Arabidopsis thaliana OX=3702 GN=SNF4 PE=1 SV=1	S	Function unknown	sucrose nonfermenting 4-like protein [Dendrobium catenatum]	molecular function: catalytic activity (GO:0003824);; biological process: metabolic process (GO:0008152);; biological process: cellular process (GO:0009987)
Dendrobium_catenatum_newGene_1035	--	0.327228	14	1.014752	37	0.551928	21	0.644916	25	0.745796	34	0.869064	33	0.574581	26	0.278554	14	0.646448	32	--	--	--	--	--	--	--	--	--	--	--	--	--	--	--	--	--	--	--
Dendrobium_catenatum_newGene_10350	--	0.0	0	0.0	0	0.0	0	0.0	0	0.0	0	0.463707	8	0.391124	6	0.242192	6	0.0	0	--	--	--	--	--	--	[HJ]	Coenzyme transport and metabolism;; Translation, ribosomal structure and biogenesis	Biological Process: response to light stimulus (GO:0009416);; Biological Process: response to auxin (GO:0009733);; Cellular Component: chloroplast envelope (GO:0009941);; Molecular Function: ligase activity (GO:0016874);;	K14487|1.17974e-87|obr:102704539|K14487 auxin responsive GH3 gene family | (RefSeq) probable indole-3-acetic acid-amido synthetase GH3.11	Plant hormone signal transduction (ko04075)	--	--	GH3 auxin-responsive promoter	Probable indole-3-acetic acid-amido synthetase GH3.11 OS=Oryza sativa subsp. japonica OX=39947 GN=GH3.11 PE=2 SV=1	S	Function unknown	LOW QUALITY PROTEIN: probable indole-3-acetic acid-amido synthetase GH3.11 [Dendrobium catenatum]	biological process: response to stimulus (GO:0050896);; cellular component: cell (GO:0005623);; cellular component: organelle (GO:0043226);; cellular component: organelle part (GO:0044422);; cellular component: cell part (GO:0044464);; molecular function: catalytic activity (GO:0003824)
Dendrobium_catenatum_newGene_10351	--	0.0	0	0.0	0	0.0	0	0.0	0	0.0	0	0.0	0	0.0	0	0.151372	2	0.8363	9	--	--	--	--	--	--	--	--	Cellular Component: chloroplast envelope (GO:0009941);;	K14487|4.57089e-40|pda:103707277|K14487 auxin responsive GH3 gene family | (RefSeq) probable indole-3-acetic acid-amido synthetase GH3.11	Plant hormone signal transduction (ko04075)	--	--	GH3 auxin-responsive promoter	Putative indole-3-acetic acid-amido synthetase GH3.9 OS=Arabidopsis thaliana OX=3702 GN=GH3.9 PE=2 SV=1	S	Function unknown	LOW QUALITY PROTEIN: probable indole-3-acetic acid-amido synthetase GH3.11 [Dendrobium catenatum]	cellular component: cell (GO:0005623);; cellular component: organelle (GO:0043226);; cellular component: organelle part (GO:0044422);; cellular component: cell part (GO:0044464)
Dendrobium_catenatum_newGene_10355	--	27.90023	1871	27.230477	1597	28.456459000000002	1770	28.562091	1759	28.18823	2096	28.156883000000004	1726	28.992202	2149	32.924948	2615	27.988719000000003	2237	0.00601572360059651	-0.19675198260204	normal	0.0779431807238338	-0.135636551408606	normal	[R]	General function prediction only	Cellular Component: integral component of membrane (GO:0016021);;	K10532|0|pda:103707309|K10532 heparan-alpha-glucosaminide N-acetyltransferase [EC:2.3.1.78] | (RefSeq) heparan-alpha-glucosaminide N-acetyltransferase	Glycosaminoglycan degradation (ko00531)	[S]	Function unknown	Protein of unknown function (DUF1624);; Domain of unknown function (DUF5009)	--	S	Function unknown	heparan-alpha-glucosaminide N-acetyltransferase [Dendrobium catenatum]	cellular component: membrane (GO:0016020);; cellular component: membrane part (GO:0044425)
Dendrobium_catenatum_newGene_10357	--	4.606422	80	7.155013	110	5.418559	88	7.19617	115	7.304259	141	6.484346	103	5.786566	112	4.996488	104	6.81736	143	0.704378050786966	-0.127241431402955	normal	0.508909004092597	0.181150430189062	normal	--	--	Biological Process: ion transport (GO:0006811);; Biological Process: transmembrane transport (GO:0055085);;	--	--	[P]	Inorganic ion transport and metabolism	--	Chloride channel protein CLC-e OS=Arabidopsis thaliana OX=3702 GN=CLC-E PE=2 SV=2	P	Inorganic ion transport and metabolism	chloride channel protein CLC-e isoform X2 [Dendrobium catenatum]	biological process: localization (GO:0051179)
Dendrobium_catenatum_newGene_1036	--	0.0	0	0.594002	6	0.0	0	0.259649	3	0.0	0	0.0	0	0.561883	6	0.360948	5	0.448718	6	--	--	--	--	--	--	--	--	--	--	--	--	--	--	--	--	--	lysine-specific demethylase JMJ25-like isoform X4 [Phalaenopsis equestris]	--
Dendrobium_catenatum_newGene_10361	--	0.545786	22	0.694363	25	0.521693	20	0.232789	9	0.617377	27	1.201043	43	0.849952	38	1.221075	58	0.8179730000000001	40	0.104321907494029	-0.676358801436799	normal	0.339266135143487	-0.489156121761459	normal	--	--	--	--	--	--	--	--	--	--	--	--	--
Dendrobium_catenatum_newGene_10362	--	1.117378	32	1.511895	43	1.601238	47	2.1481559999999997	59	1.350321	47	1.9634360000000002	60	1.470515	52	1.058141	44	1.7949110000000001	66	0.728520276112042	-0.158190908958365	normal	0.575484955220621	0.226384287952024	normal	--	--	--	K11593|8.24889e-10|sbi:SORBI_01g004920|K11593 eukaryotic translation initiation factor 2C | (RefSeq) SORBIDRAFT_01g004920, Sb01g004920; hypothetical protein	--	--	--	--	Protein argonaute 14 OS=Oryza sativa subsp. japonica OX=39947 GN=AGO14 PE=2 SV=1	J	Translation, ribosomal structure and biogenesis	protein argonaute 1-like [Lactuca sativa]	--
Dendrobium_catenatum_newGene_10364	--	0.0	0	0.0	0	0.036851	1	0.585057	11	0.126066	3	0.095778	2	0.031891	1	0.052003	2	0.060429	2	--	--	--	--	--	--	--	--	--	--	--	--	--	--	--	--	--	--	--
Dendrobium_catenatum_newGene_10367	--	3.728444	96	4.5672500000000005	104	4.519096	108	3.149065	74	2.516572	70	4.188716	96	3.190609	91	2.285051	70	3.517231	109	0.170312195412949	0.391192983461887	normal	0.927267386668252	0.0366333396117578	normal	--	--	--	--	--	--	--	--	--	--	--	uncharacterized protein LOC110098805 [Dendrobium catenatum]	--
Dendrobium_catenatum_newGene_10368	--	31.688905	2778	30.456321999999997	2439	34.20814	2791	30.249893	2474	32.30604100000001	3100	33.129685	2571	37.826994	3767	36.837655	3980	34.647693999999994	3921	7.38722665176022e-12	-0.321714639096761	normal	4.18150846052188e-11	-0.328854746298336	normal	--	--	Cellular Component: nucleolus organizer region (GO:0005731);; Cellular Component: mitochondrion (GO:0005739);; Biological Process: male meiotic nuclear division (GO:0007140);; Biological Process: female meiotic nuclear division (GO:0007143);; Biological Process: megagametogenesis (GO:0009561);; Biological Process: histone H3-K9 demethylation (GO:0033169);; Molecular Function: siRNA binding (GO:00…	K11593|0|mus:103986952|K11593 eukaryotic translation initiation factor 2C | (RefSeq) protein argonaute MEL1-like	--	[J]	Translation, ribosomal structure and biogenesis	Piwi domain;; Mid domain of argonaute;; N-terminal domain of argonaute;; PAZ domain	Protein argonaute MEL1 OS=Oryza sativa subsp. japonica OX=39947 GN=MEL1 PE=2 SV=1	J	Translation, ribosomal structure and biogenesis	protein argonaute MEL1-like [Dendrobium catenatum]	cellular component: cell (GO:0005623);; cellular component: membrane-enclosed lumen (GO:0031974);; cellular component: macromolecular complex (GO:0032991);; cellular component: organelle (GO:0043226);; cellular component: organelle part (GO:0044422);; cellular component: cell part (GO:0044464);; biological process: reproduction (GO:0000003);; biological process: cellular process (GO:0009987);; bi…
Dendrobium_catenatum_newGene_10371	--	1.195838	13	0.772364	8	0.951161	10	0.946016	10	1.193279	15	1.718944	17	0.487116	6	0.602597	8	0.182941	3	--	--	--	--	--	--	--	--	--	--	--	--	--	--	--	--	--	ubiquitin-conjugating enzyme E2 S [Dendrobium catenatum]	--
Dendrobium_catenatum_newGene_10382	--	0.048461	1	0.107327	2	0.050329	1	0.0	0	0.04989	1	0.28709	5	0.198531	4	0.315063	7	0.192583	5	--	--	--	--	--	--	--	--	Cellular Component: cytoplasm (GO:0005737);; Biological Process: metal ion transport (GO:0030001);; Molecular Function: transition metal ion binding (GO:0046914);; Biological Process: cellular transition metal ion homeostasis (GO:0046916);;	--	--	[P]	Inorganic ion transport and metabolism	Heavy-metal-associated domain	Protein SODIUM POTASSIUM ROOT DEFECTIVE 2 OS=Arabidopsis thaliana OX=3702 GN=NAKR2 PE=2 SV=1	S	Function unknown	protein SODIUM POTASSIUM ROOT DEFECTIVE 2-like [Phalaenopsis equestris]	cellular component: cell (GO:0005623);; cellular component: cell part (GO:0044464);; biological process: localization (GO:0051179);; molecular function: binding (GO:0005488);; biological process: cellular process (GO:0009987);; biological process: single-organism process (GO:0044699);; biological process: biological regulation (GO:0065007)
Dendrobium_catenatum_newGene_10384	--	3.406195	87	3.364412	76	2.123186	51	1.513681	36	2.227413	63	1.875739	44	2.088776	59	1.408903	43	1.675434	52	0.0589690966604585	0.62792319752786	normal	0.895688561868301	0.0611880517495876	normal	--	--	--	--	--	--	--	--	--	--	--	--	--
Dendrobium_catenatum_newGene_10388	--	18.355774	335	19.816051	321	18.160063	310	23.248518	390	21.069305	426	17.328594	288	18.236645	369	21.030439	458	20.263994	445	0.272744044681333	-0.168930896351875	normal	0.939020257845353	-0.0150649598221711	normal	--	--	--	K10589|1.3573e-42|pda:103697813|K10589 ubiquitin-protein ligase E3 C [EC:2.3.2.26] | (RefSeq) E3 ubiquitin-protein ligase UPL6-like	Ubiquitin mediated proteolysis (ko04120)	[O]	Posttranslational modification, protein turnover, chaperones	--	E3 ubiquitin-protein ligase UPL6 OS=Arabidopsis thaliana OX=3702 GN=UPL6 PE=2 SV=1	O	Posttranslational modification, protein turnover, chaperones	E3 ubiquitin-protein ligase UPL6-like [Dendrobium catenatum]	--
Dendrobium_catenatum_newGene_10390	--	5.285341	170	5.839677	166	5.836124	175	5.284017	156	6.185086	219	4.619621	135	4.569294	163	4.279359	164	3.618123	140	0.108333006584986	0.339329821109891	normal	0.195942411336623	0.29431772739591	normal	--	--	Cellular Component: transcription factor TFIID complex (GO:0005669);; Biological Process: transcription initiation from RNA polymerase II promoter (GO:0006367);;	K03132|4.84965e-74|egu:105051997|K03132 transcription initiation factor TFIID subunit 7 | (RefSeq) transcription initiation factor TFIID subunit 7	Basal transcription factors (ko03022)	[K]	Transcription	TAFII55 protein conserved region	Transcription initiation factor TFIID subunit 7 OS=Arabidopsis thaliana OX=3702 GN=TAF7 PE=1 SV=1	K	Transcription	transcription initiation factor TFIID subunit 7-like isoform X1 [Dendrobium catenatum]	cellular component: cell (GO:0005623);; cellular component: membrane-enclosed lumen (GO:0031974);; cellular component: macromolecular complex (GO:0032991);; cellular component: organelle (GO:0043226);; cellular component: organelle part (GO:0044422);; cellular component: cell part (GO:0044464);; biological process: metabolic process (GO:0008152);; biological process: cellular process (GO:0009987)
Dendrobium_catenatum_newGene_10391	--	1.166392	9	0.138751	1	1.040354	8	0.272418	2	0.668413	6	2.574763	18	0.630822	6	0.652152	6	0.920295	9	--	--	--	--	--	--	--	--	--	--	--	--	--	--	--	--	--	uncharacterized protein LOC110113726 [Dendrobium catenatum]	--
Dendrobium_catenatum_newGene_10394	--	0.504454	99	0.427954	74	0.731324	133	1.223624	219	1.538322	332	1.613299	286	0.214078	47	0.336464	79	0.393623	93	0.0322629256536736	0.653206512850414	normal	4.49359878223836e-22	2.05489431421783	up	--	--	--	--	--	--	--	--	--	--	--	hypothetical protein MA16_Dca027137 [Dendrobium catenatum]	--
Dendrobium_catenatum_newGene_10395	--	9.768203	2370	10.582326000000002	2208	12.202626	2488	12.975362	2638	13.212983000000001	3186	13.634540999999999	2611	9.554192	2217	7.771686000000001	2207	8.152434000000001	2287	6.46925119428906e-07	0.295090495803258	normal	1.55429429663394e-22	0.517791988871986	normal	--	--	--	--	--	--	--	--	--	S	Function unknown	ataxia telangiectasia mutated family protein [Dendrobium catenatum]	--
Dendrobium_catenatum_newGene_10397	--	1.264083	152	1.270361	135	1.163739	130	1.73975	192	1.49262	198	1.318886	144	1.254801	167	0.800627	115	1.044111	151	0.575859535615476	0.155157072088202	normal	0.0383236856754498	0.472048730605296	normal	--	--	--	--	--	--	--	--	--	--	--	uncharacterized protein LOC110102165 isoform X2 [Dendrobium catenatum]	--
Dendrobium_catenatum_newGene_10398	--	1.633274	86	1.995146	93	2.593933	127	1.93564	93	0.935918	55	1.60922	77	1.172668	68	0.792214	50	0.746662	47	0.000315451880266816	1.02403365068154	up	0.0874544095128891	0.606545076807973	normal	--	--	--	--	--	--	--	--	--	--	--	--	--
Dendrobium_catenatum_newGene_10399	--	0.7466569999999999	129	0.771885	123	0.76565	129	0.6587959999999999	103	0.774465	140	0.86422	142	0.548386	110	0.474258	102	0.630046	117	0.076409397360003	0.415513076484157	normal	0.106873109838942	0.405099216195698	normal	--	--	--	K16587|4.42372e-08|pda:103701092|K16587 HAUS augmin-like complex subunit 4 | (RefSeq) AUGMIN subunit 4	--	--	--	--	--	S	Function unknown	uncharacterized protein LOC110102165 isoform X7 [Dendrobium catenatum]	--
Dendrobium_catenatum_newGene_10404	--	0.454981	13	0.0	0	0.404385	11	0.772427	20	0.751915	23	0.395083	10	0.189926	6	0.283137	10	0.141607	5	--	--	--	--	--	--	--	--	Molecular Function: binding (GO:0005488);;	--	--	[R]	General function prediction only	--	--	L	Replication, recombination and repair	putative mitochondrial protein [Dendrobium catenatum]	molecular function: binding (GO:0005488)
Dendrobium_catenatum_newGene_10405	--	24.020946	840	20.957081000000002	733	24.513093	899	24.317225999999998	819	27.74138	1110	29.779028999999998	894	21.275554	775	23.931716	951	21.393152999999998	808	0.0935402016779366	0.184218902845019	normal	0.000607244988585264	0.341290991581764	normal	--	--	Cellular Component: integral component of membrane (GO:0016021);;	--	--	[S]	Function unknown	PQ loop repeat	--	S	Function unknown	uncharacterized protein LOC110026778 isoform X1 [Phalaenopsis equestris]	cellular component: membrane (GO:0016020);; cellular component: membrane part (GO:0044425)
Dendrobium_catenatum_newGene_10406	--	0.659876	20	0.569846	15	0.766058	21	0.467165	13	0.360668	12	0.138029	4	0.482103	16	0.592735	21	0.510723	18	--	--	--	--	--	--	--	--	--	--	--	--	--	--	--	--	--	hypothetical protein MA16_Dca011080 [Dendrobium catenatum]	--
Dendrobium_catenatum_newGene_10407	--	1.798327	121	2.308305	139	2.768176	176	1.639696	103	1.767435	133	1.225049	76	1.43495	108	1.791419	145	2.135365	175	0.36811083018599	0.247787449965768	normal	0.356874884567457	-0.260099521272434	normal	--	--	--	--	--	--	--	--	--	--	--	--	--
Dendrobium_catenatum_newGene_10411	--	2.856862	220	2.7916030000000003	193	3.10814	227	4.6759070000000005	324	4.026985	348	4.5368759999999995	322	2.824593	246	2.89652	270	2.518503	236	0.960352978194971	-0.0123100969182265	normal	6.57985106895804e-05	0.588325254316598	normal	--	--	--	--	--	--	--	--	--	--	--	uncharacterized protein LOC110111446 isoform X1 [Dendrobium catenatum]	--
Dendrobium_catenatum_newGene_10417	--	0.101349	2	0.0	0	0.0	0	0.0	0	0.0	0	0.0	0	0.0	0	0.364533	5	0.321733	5	--	--	--	--	--	--	--	--	--	--	--	--	--	--	--	--	--	--	--
Dendrobium_catenatum_newGene_1042	--	6.218424000000001	641	6.152319	375	6.154141	634	6.840532	715	8.999627	905	10.474699	635	15.930976	1773	19.364831	1933	21.540021	1606	7.46205018784986e-12	-1.41478203701574	down	1.24494509055268e-31	-1.04728957290542	down	--	--	--	--	--	--	--	--	--	S	Function unknown	integrator complex subunit 11 [Dendrobium catenatum]	--
Dendrobium_catenatum_newGene_10432	--	24.280279	1048	22.775772	870	22.522636	907	36.225979	1435	34.821487	1663	34.161755	1340	34.142754	1633	35.138393	1807	33.924362	1758	6.94876826217485e-23	-0.656706467643757	normal	0.655671379041726	-0.0374101362808791	normal	--	--	Molecular Function: GTP binding (GO:0005525);; Cellular Component: intracellular (GO:0005622);; Biological Process: small GTPase mediated signal transduction (GO:0007264);;	K07933|9.68836e-111|pda:103704932|K07933 Rab-like protein 3 | (RefSeq) uncharacterized GTP-binding protein At5g64813-like	--	--	--	Ras family;; Ras of Complex, Roc, domain of DAPkinase;; ADP-ribosylation factor family	Small GTPase LIP1 OS=Arabidopsis thaliana OX=3702 GN=LIP1 PE=1 SV=1	S	Function unknown	small GTPase LIP1-like [Dendrobium catenatum]	molecular function: binding (GO:0005488);; cellular component: cell (GO:0005623);; cellular component: cell part (GO:0044464);; biological process: cellular process (GO:0009987);; biological process: signaling (GO:0023052);; biological process: single-organism process (GO:0044699);; biological process: response to stimulus (GO:0050896);; biological process: biological regulation (GO:0065007)
Dendrobium_catenatum_newGene_10434	--	4.0763110000000005	375	4.318685	325	4.816535	334	5.473767	422	5.006318	469	4.81655	365	2.977287	282	3.0252079999999997	310	4.150614	400	0.0800764699467567	0.278553057182636	normal	0.000244516445696925	0.526645195905671	normal	[G]	Carbohydrate transport and metabolism	--	--	--	[GC]	Carbohydrate transport and metabolism;; Energy production and conversion	--	Sterol 3-beta-glucosyltransferase UGT80B1 OS=Arabidopsis thaliana OX=3702 GN=UGT80B1 PE=2 SV=1	S	Function unknown	sterol 3-beta-glucosyltransferase isoform X2 [Dendrobium catenatum]	--
Dendrobium_catenatum_newGene_10438	--	0.19096	5	0.0	0	0.268514	6	0.0	0	0.119205	4	0.427914	10	0.070543	2	0.270114	8	0.056062	2	--	--	--	--	--	--	--	--	--	--	--	--	--	--	--	S	Function unknown	uncharacterized protein LOC110094242 isoform X1 [Dendrobium catenatum]	--
Dendrobium_catenatum_newGene_10442	--	15.196353	139	11.598754	94	12.926825	111	12.392365	104	12.869277	130	8.519242	71	11.797894	120	13.202731	144	10.54528	116	0.829897310891866	0.0675588123108417	normal	0.665230222554105	-0.13342461676574	normal	--	--	Molecular Function: signal recognition particle binding (GO:0005047);; Cellular Component: signal recognition particle receptor complex (GO:0005785);; Cellular Component: signal recognition particle, endoplasmic reticulum targeting (GO:0005786);; Biological Process: SRP-dependent cotranslational protein targeting to membrane, translocation (GO:0006616);; Molecular Function: 7S RNA binding (GO:000…	K03109|8.97745e-24|gmx:100776490|K03109 signal recognition particle subunit SRP9 | (RefSeq) signal recognition particle 9 kDa protein-like	Protein export (ko03060)	[U]	Intracellular trafficking, secretion, and vesicular transport	Signal recognition particle 9 kDa protein (SRP9)	Signal recognition particle 9 kDa protein OS=Arabidopsis thaliana OX=3702 GN=SRP9 PE=3 SV=1	U	Intracellular trafficking, secretion, and vesicular transport	signal recognition particle 9 kDa protein [Phalaenopsis equestris]	molecular function: binding (GO:0005488);; cellular component: cell (GO:0005623);; cellular component: membrane (GO:0016020);; cellular component: macromolecular complex (GO:0032991);; cellular component: organelle (GO:0043226);; cellular component: organelle part (GO:0044422);; cellular component: membrane part (GO:0044425);; cellular component: cell part (GO:0044464);; biological process: local…
Dendrobium_catenatum_newGene_10454	--	17.021904	144	18.490343	139	18.142414	144	24.696817	192	20.26219	190	20.43141	158	16.100203	152	16.31118	165	18.917423	193	0.918031708919681	-0.0299720001987157	normal	0.200941734962288	0.271891530408222	normal	--	--	Biological Process: signal peptide processing (GO:0006465);; Molecular Function: peptidase activity (GO:0008233);; Cellular Component: integral component of membrane (GO:0016021);;	K13280|2.21489e-29|obr:102716976|K13280 signal peptidase, endoplasmic reticulum-type [EC:3.4.-.-] | (RefSeq) signal peptidase complex catalytic subunit SEC11A-like	Protein export (ko03060)	[U]	Intracellular trafficking, secretion, and vesicular transport	--	--	U	Intracellular trafficking, secretion, and vesicular transport	signal peptidase complex catalytic subunit SEC11A isoform X2 [Amborella trichopoda]	biological process: metabolic process (GO:0008152);; biological process: cellular process (GO:0009987);; molecular function: catalytic activity (GO:0003824);; cellular component: membrane (GO:0016020);; cellular component: membrane part (GO:0044425)
Dendrobium_catenatum_newGene_10456	--	0.411399	11	0.849938	20	0.126839	4	0.787504	19	0.932523	27	0.821167	20	0.807586	24	0.807926	26	0.9679	31	--	--	--	--	--	--	--	--	Molecular Function: ATP binding (GO:0005524);; Cellular Component: nucleus (GO:0005634);; Cellular Component: cytoplasm (GO:0005737);; Biological Process: postreplication repair (GO:0006301);; Biological Process: protein deubiquitination (GO:0016579);; Molecular Function: ubiquitin protein ligase binding (GO:0031625);; Molecular Function: ubiquitin protein ligase activity (GO:0061630);; Biologica…	K10580|2.51239e-28|zma:100272559|K10580 ubiquitin-conjugating enzyme E2 N [EC:2.3.2.23] | (RefSeq) GRMZM2G007122; putative ubiquitin-conjugating enzyme family	Ubiquitin mediated proteolysis (ko04120)	[O]	Posttranslational modification, protein turnover, chaperones	Ubiquitin-conjugating enzyme	Ubiquitin-conjugating enzyme E2 36 OS=Arabidopsis thaliana OX=3702 GN=UBC36 PE=1 SV=1	O	Posttranslational modification, protein turnover, chaperones	putative ubiquitin-conjugating enzyme family [Zea mays]	molecular function: binding (GO:0005488);; cellular component: cell (GO:0005623);; cellular component: organelle (GO:0043226);; cellular component: cell part (GO:0044464);; biological process: metabolic process (GO:0008152);; biological process: cellular process (GO:0009987);; biological process: response to stimulus (GO:0050896);; molecular function: catalytic activity (GO:0003824)
Dendrobium_catenatum_newGene_10459	--	0.505536	12	1.449981	27	0.953731	20	1.1214499999999998	23	0.0	0	0.752225	15	0.642646	16	0.490841	13	2.252072	58	--	--	--	--	--	--	--	--	--	--	--	[R]	General function prediction only	--	--	L	Replication, recombination and repair	hypothetical protein MA16_Dca029246 [Dendrobium catenatum]	--
Dendrobium_catenatum_newGene_10461	--	0.652739	14	0.116926	3	0.138979	3	0.189781	4	0.91786	22	0.404624	8	1.126289	27	0.642837	17	0.24853	7	--	--	--	--	--	--	--	--	--	--	--	[R]	General function prediction only	--	--	L	Replication, recombination and repair	hypothetical protein MA16_Dca029246 [Dendrobium catenatum]	--
Dendrobium_catenatum_newGene_10462	--	2.890996	79	4.498006	109	4.087178	98	2.93611	74	3.4393230000000004	99	3.467667	86	2.686375	82	1.951957	64	3.117113	99	0.164867014914939	0.424301189361575	normal	0.423297474895224	0.256023581962687	normal	--	--	--	--	--	--	--	--	--	--	--	--	--
Dendrobium_catenatum_newGene_10465	--	1.331871	42	0.894874	25	0.564933	17	1.264981	37	1.099998	39	1.333692	39	0.859129	30	0.584609	22	0.472783	18	--	--	--	0.0641632683608478	0.796386748657724	normal	--	--	Molecular Function: peroxidase activity (GO:0004601);; Molecular Function: binding (GO:0005488);; Biological Process: metabolic process (GO:0008152);; Cellular Component: plant-type cell wall (GO:0009505);; Biological Process: plant-type cell wall organization (GO:0009664);; Biological Process: response to stimulus (GO:0050896);;	K00430|5.7542e-75|pda:103706116|K00430 peroxidase [EC:1.11.1.7] | (RefSeq) probable peroxidase 26	Phenylpropanoid biosynthesis (ko00940)	--	--	Peroxidase	Probable peroxidase 26 OS=Arabidopsis thaliana OX=3702 GN=PER26 PE=2 SV=2	G	Carbohydrate transport and metabolism	probable peroxidase 26 [Dendrobium catenatum]	biological process: metabolic process (GO:0008152);; biological process: cellular process (GO:0009987);; biological process: single-organism process (GO:0044699);; biological process: response to stimulus (GO:0050896);; biological process: detoxification (GO:0098754);; molecular function: catalytic activity (GO:0003824);; molecular function: antioxidant activity (GO:0016209);; molecular function:…
Dendrobium_catenatum_newGene_10466	--	0.61134	8	0.0	0	0.0	0	0.0	0	0.0	0	0.0	0	0.119152	2	0.293452	5	0.0	0	--	--	--	--	--	--	--	--	Molecular Function: binding (GO:0005488);; Biological Process: metabolic process (GO:0008152);; Biological Process: cellular process (GO:0009987);; Molecular Function: oxidoreductase activity (GO:0016491);; Biological Process: response to stimulus (GO:0050896);;	K00430|1.73116e-32|pda:103706116|K00430 peroxidase [EC:1.11.1.7] | (RefSeq) probable peroxidase 26	Phenylpropanoid biosynthesis (ko00940)	--	--	Peroxidase	Probable peroxidase 26 OS=Arabidopsis thaliana OX=3702 GN=PER26 PE=2 SV=2	G	Carbohydrate transport and metabolism	probable peroxidase 26 [Dendrobium catenatum]	molecular function: binding (GO:0005488);; biological process: metabolic process (GO:0008152);; biological process: cellular process (GO:0009987);; molecular function: catalytic activity (GO:0003824);; biological process: response to stimulus (GO:0050896)
Dendrobium_catenatum_newGene_10468	--	2.917847	124	3.335169	126	2.650395	105	3.418014	133	3.098278	146	3.644549	141	2.297902	108	2.410942	122	2.616123	134	0.506629933030781	0.182235334386862	normal	0.0870063956845831	0.392313602395308	normal	--	--	--	--	--	[R]	General function prediction only	--	--	--	--	Retrovirus-related Pol polyprotein from transposon TNT 1-94 [Cajanus cajan]	--
Dendrobium_catenatum_newGene_10469	--	6.584547	1563	6.399044000000001	1385	6.709891	1427	6.770706000000001	1542	7.333657999999999	2028	7.891201000000001	1678	8.781509	2213	8.813771000000001	2383	8.30496	2237	9.68959625575044e-13	-0.421127200975914	normal	0.0059749485589346	-0.192270767695831	normal	[EH]	Amino acid transport and metabolism;; Coenzyme transport and metabolism	--	--	--	[R]	General function prediction only	chorismate binding enzyme;; Reverse transcriptase (RNA-dependent DNA polymerase);; Reverse transcriptase (RNA-dependent DNA polymerase);; Integrase core domain;; gag-polypeptide of LTR copia-type;; chorismate binding enzyme;; Anthranilate synthase component I, N terminal region	Anthranilate synthase alpha subunit 2, chloroplastic OS=Oryza sativa subsp. japonica OX=39947 GN=OsASA2 PE=1 SV=1	E	Amino acid transport and metabolism	Retrovirus-related Pol polyprotein from transposon TNT 1-94 [Dendrobium catenatum]	--
Dendrobium_catenatum_newGene_10470	--	0.089561	4	0.221129	9	0.362809	15	0.308992	13	0.207356	11	0.44767	18	0.0	0	0.098283	6	0.044215	3	--	--	--	--	--	--	--	--	--	--	--	--	--	--	--	--	--	hypothetical protein MA16_Dca026588 [Dendrobium catenatum]	--
Dendrobium_catenatum_newGene_10471	--	10.402854999999999	633	10.347791	558	10.812172	614	9.204371	514	11.001487	742	10.223865	566	9.710411	656	9.395785	682	8.580336	628	0.439682319034106	0.0956295553799124	normal	0.602400706129965	0.0723960925313556	normal	--	--	--	--	--	--	--	--	--	--	--	nuclear pore complex protein NUP62-like [Dendrobium catenatum]	--
Dendrobium_catenatum_newGene_10475	--	0.396738	22	0.252939	13	0.575176	29	0.099015	5	0.148315	9	0.08178	4	0.226005	14	0.465101	30	0.252442	17	--	--	--	--	--	--	--	--	--	--	--	--	--	--	--	--	--	--	--
Dendrobium_catenatum_newGene_10479	--	2.706208	90	3.153798	93	2.29991	72	1.145014	35	1.394848	52	1.804221	55	1.774644	66	1.82886	73	0.999043	40	0.0328722425731489	0.670076518758232	normal	0.769430586435014	-0.132613969678242	normal	--	--	--	--	--	--	--	--	--	--	--	hypothetical protein MA16_Dca020346 [Dendrobium catenatum]	--
Dendrobium_catenatum_newGene_10487	--	0.145288	3	0.255942	4	0.373201	5	0.310138	4	0.259891	4	0.558085	7	0.065513	2	0.0	0	0.241822	4	--	--	--	--	--	--	--	--	--	--	--	--	--	--	--	S	Function unknown	uncharacterized protein LOC109840180 [Asparagus officinalis]	--
Dendrobium_catenatum_newGene_10489	--	0.522755	11	0.460465	8	0.493719	9	0.197707	4	0.500329	11	0.112562	3	0.220334	5	0.123056	3	0.425959	10	--	--	--	--	--	--	--	--	--	--	--	--	--	--	--	--	--	--	--
Dendrobium_catenatum_newGene_10490	--	6.15931	326	7.254211	330	6.757689	340	3.942074	192	3.7368059999999996	221	4.521798	205	5.612606	362	6.805724	456	5.7082559999999996	372	0.87977217988422	-0.0308685882704505	normal	1.00374452814909e-06	-0.738472677934747	normal	--	--	--	--	--	--	--	--	--	--	--	--	--
Dendrobium_catenatum_newGene_10495	--	0.641496	37	0.703106	36	0.875405	56	1.454627	62	1.2231480000000001	83	0.9486749999999999	51	0.613205	44	0.432521	31	0.6455380000000001	51	0.624893820966655	0.224187262101165	normal	0.0295748735741609	0.752765062055659	normal	[T]	Signal transduction mechanisms	Molecular Function: nucleotide binding (GO:0000166);; Molecular Function: protein kinase activity (GO:0004672);; Cellular Component: membrane (GO:0016020);; Biological Process: phosphorylation (GO:0016310);; Molecular Function: ion binding (GO:0043167);;	--	--	--	--	Protein tyrosine kinase;; Protein kinase domain	Wall-associated receptor kinase 3 OS=Arabidopsis thaliana OX=3702 GN=WAK3 PE=2 SV=2	T	Signal transduction mechanisms	wall-associated receptor kinase 5-like [Dendrobium catenatum]	molecular function: binding (GO:0005488);; biological process: metabolic process (GO:0008152);; biological process: cellular process (GO:0009987);; molecular function: catalytic activity (GO:0003824);; cellular component: membrane (GO:0016020)
Dendrobium_catenatum_newGene_10496	--	1.918637	69	1.387986	46	1.411924	49	0.735525	26	2.130172	86	1.83951	60	1.488712	62	0.806401	36	1.665839	70	0.721738968604852	0.157721262859639	normal	0.715801141818639	0.176734275795436	normal	--	--	--	--	--	--	--	--	Kinesin-like protein KIN-14I OS=Oryza sativa subsp. japonica OX=39947 GN=KIN14I PE=2 SV=1	Z	Cytoskeleton	kinesin-like protein KIN-14I isoform X5 [Dendrobium catenatum]	--
Dendrobium_catenatum_newGene_105	--	1.15354	12	1.525941	14	1.739194	17	1.26161	12	1.792967	21	0.635278	6	2.499653	29	1.455599	18	2.408328	30	--	--	--	--	--	--	[R]	General function prediction only	Biological Process: polyamine biosynthetic process (GO:0006596);; Molecular Function: N-carbamoylputrescine amidase activity (GO:0050126);;	K12251|1.55061e-54|bdi:100821425|K12251 N-carbamoylputrescine amidase [EC:3.5.1.53] | (RefSeq) N-carbamoylputrescine amidase	Arginine and proline metabolism (ko00330)	[E]	Amino acid transport and metabolism	--	N-carbamoylputrescine amidase OS=Oryza sativa subsp. japonica OX=39947 GN=CPA PE=2 SV=1	S	Function unknown	N-carbamoylputrescine amidase-like, partial [Phalaenopsis equestris]	biological process: metabolic process (GO:0008152);; biological process: cellular process (GO:0009987);; molecular function: catalytic activity (GO:0003824)
Dendrobium_catenatum_newGene_10505	--	14.65029	2595	13.781730000000001	2164	14.435342999999998	2496	12.58131	2055	11.726559	2524	12.137547	2050	13.209380000000001	2599	12.519306	2776	12.785484999999998	2851	0.565799457911236	0.0387270427535973	normal	0.0360963397329378	-0.121522242354637	normal	--	--	--	--	--	--	--	--	--	S	Function unknown	ataxia telangiectasia mutated family protein [Dendrobium catenatum]	--
Dendrobium_catenatum_newGene_10506	--	0.497243	20	0.631533	23	0.548786	21	0.357435	14	0.17998	8	0.341289	13	0.585055	26	0.872953	42	0.611422	30	--	--	--	--	--	--	--	--	--	--	--	--	--	--	--	S	Function unknown	Disease resistance protein RGA2 [Dendrobium catenatum]	--
Dendrobium_catenatum_newGene_10509	--	0.407001	5	0.815529	9	0.246609	3	0.26401	3	0.316616	5	0.137892	2	0.459947	7	0.302842	5	0.256248	4	--	--	--	--	--	--	--	--	--	--	--	--	--	--	--	--	--	--	--
Dendrobium_catenatum_newGene_1051	--	0.466739	11	0.42828	9	1.088817	24	0.666749	15	0.81068	21	0.719274	16	0.60687	16	0.806171	23	1.064206	30	--	--	--	--	--	--	--	--	--	--	--	--	--	--	--	--	--	--	--
Dendrobium_catenatum_newGene_10515	--	5.4671400000000006	315	7.6458129999999995	365	5.796417	298	6.475203999999999	337	6.360484000000001	419	5.890813	319	6.384969	402	6.215365	377	6.124258	401	0.836159151463345	-0.0431952338446468	normal	0.76630539609575	0.0506525628793521	normal	--	--	--	--	--	[L]	Replication, recombination and repair	DDE superfamily endonuclease;; Myb/SANT-like DNA-binding domain	L10-interacting MYB domain-containing protein OS=Arabidopsis thaliana OX=3702 GN=LIMYB PE=1 SV=1	S	Function unknown	hypothetical protein MA16_Dca015981 [Dendrobium catenatum]	--
Dendrobium_catenatum_newGene_10520	--	0.704578	46	0.8159059999999999	48	1.4875539999999998	89	1.0086060000000001	61	1.105274	81	1.154464	69	0.8139149999999999	58	0.49926699999999996	40	0.899813	72	0.483719855968418	0.293344294922001	normal	0.174560972498647	0.46676729342386	normal	[IR]	Lipid transport and metabolism;; General function prediction only	Biological Process: defense response (GO:0006952);; Cellular Component: integral component of membrane (GO:0016021);; Molecular Function: oxidoreductase activity, acting on CH-OH group of donors (GO:0016614);; Biological Process: cyanide biosynthetic process (GO:0046202);; Molecular Function: mandelonitrile lyase activity (GO:0046593);; Molecular Function: flavin adenine dinucleotide binding (GO:…	K08248|0|egu:105039402|K08248 (R)-mandelonitrile lyase [EC:4.1.2.10] | (RefSeq) (R)-mandelonitrile lyase-like	Cyanoamino acid metabolism (ko00460)	[R]	General function prediction only	GMC oxidoreductase;; GMC oxidoreductase	(R)-mandelonitrile lyase-like OS=Arabidopsis thaliana OX=3702 GN=At1g73050 PE=2 SV=1	E	Amino acid transport and metabolism	(R)-mandelonitrile lyase-like [Dendrobium catenatum]	biological process: response to stimulus (GO:0050896);; cellular component: membrane (GO:0016020);; cellular component: membrane part (GO:0044425);; biological process: metabolic process (GO:0008152);; biological process: single-organism process (GO:0044699);; molecular function: catalytic activity (GO:0003824);; biological process: cellular process (GO:0009987);; molecular function: binding (GO:…
Dendrobium_catenatum_newGene_10521	--	6.254833	321	5.790626	276	6.5704139999999995	307	8.405038000000001	376	5.440814	349	8.957802000000001	390	6.5035810000000005	357	5.716681	350	6.0162569999999995	385	0.779909836182804	-0.0516588614009763	normal	0.157441883529916	0.230119783833028	normal	--	--	--	--	--	--	--	--	--	--	--	hypothetical protein MA16_Dca004395 [Dendrobium catenatum]	--
Dendrobium_catenatum_newGene_10523	--	2.604713	76	2.852918	74	2.203069	60	2.95314	79	1.640388	53	1.329014	36	2.143544	69	1.616621	56	1.394279	49	0.178049711851392	0.448702574575894	normal	0.776729133437327	0.128852230013546	normal	--	--	Cellular Component: preribosome (GO:0030684);;	K14768|9.74528e-49|egu:105036911|K14768 U3 small nucleolar RNA-associated protein 7 | (RefSeq) probable U3 small nucleolar RNA-associated protein 7	--	[A]	RNA processing and modification	--	--	S	Function unknown	U-box domain-containing protein 72 [Dendrobium catenatum]	cellular component: cell (GO:0005623);; cellular component: macromolecular complex (GO:0032991);; cellular component: cell part (GO:0044464)
Dendrobium_catenatum_newGene_10524	--	0.325728	3	0.453915	4	0.090785	1	0.0	0	0.0	0	0.0	0	0.013195	1	0.0	0	0.0	0	--	--	--	--	--	--	--	--	--	--	--	--	--	--	--	--	--	--	--
Dendrobium_catenatum_newGene_10525	--	1.161348	42	1.618286	52	2.502014	84	2.042805	67	2.781601	109	1.2092260000000001	40	1.345387	54	1.780694	76	1.165057	50	0.66084654705649	0.190321352808155	normal	0.308961470146974	0.389889909353411	normal	--	--	Molecular Function: catalytic activity (GO:0003824);;	--	--	--	--	--	--	E	Amino acid transport and metabolism	Molybdenum cofactor sulfurase [Dendrobium catenatum]	molecular function: catalytic activity (GO:0003824)
Dendrobium_catenatum_newGene_10529	--	1.10416	33	1.803993	48	1.202915	34	0.631235	18	1.273652	42	0.433846	12	0.405034	14	0.321486	12	0.527756	19	0.00160028216282216	1.30398049842613	up	--	--	--	--	--	--	--	--	[R]	General function prediction only	Domain of unknown function (DUF4283)	--	S	Function unknown	uncharacterized protein LOC110114173 [Dendrobium catenatum]	--
Dendrobium_catenatum_newGene_10534	--	6.4151169999999995	152	5.8273	122	5.605446000000001	125	5.736848	122	5.717454	151	5.004692	108	4.097352	107	3.8036589999999997	108	3.831508	110	0.0284441015186293	0.492782427629241	normal	0.0931149425228203	0.400621013294694	normal	--	--	--	--	--	--	--	--	--	--	--	hypothetical protein MA16_Dca014153 [Dendrobium catenatum]	--
Dendrobium_catenatum_newGene_10538	--	1.581654	34	1.812477	35	1.082563	22	1.976213	38	1.462584	34	1.188391	24	1.329271	31	1.323029	34	1.599665	41	0.990915682077537	0.00662146564909813	normal	0.931829099384897	0.0462043518764438	normal	--	--	--	--	--	--	--	--	--	--	--	RNA-directed DNA polymerase [Dendrobium catenatum]	--
Dendrobium_catenatum_newGene_10539	--	2.447378	178	2.495783	157	2.140735	146	2.180132	144	2.203439	177	2.021617	132	2.232745	177	1.322057	115	1.670021	146	0.1710892945961	0.334785688326965	normal	0.39749709914889	0.22095989142412	normal	--	--	--	--	--	--	--	--	--	--	--	uncharacterized protein LOC110099787 isoform X2 [Dendrobium catenatum]	--
Dendrobium_catenatum_newGene_10543	--	0.865028	22	0.947155	21	0.667921	16	0.44831	11	0.0	0	0.0	0	0.497844	14	1.986462	58	1.455092	43	--	--	--	--	--	--	--	--	--	K01247|1.34624e-13|egu:105048339|K01247 DNA-3-methyladenine glycosylase II [EC:3.2.2.21] | (RefSeq) DNA-3-methyladenine glycosylase 1-like	Base excision repair (ko03410)	[L]	Replication, recombination and repair	--	--	L	Replication, recombination and repair	uncharacterized protein LOC110104900 [Dendrobium catenatum]	--
Dendrobium_catenatum_newGene_10544	--	7.704689	353	5.441649	221	6.864775	293	6.283313	264	6.979062	354	5.575893	232	9.713663	493	8.012096	437	8.508884	468	0.00169111550810309	-0.470086918365492	normal	0.000194596091871771	-0.531562375908582	normal	--	--	--	K01247|8.22808e-14|egu:105048339|K01247 DNA-3-methyladenine glycosylase II [EC:3.2.2.21] | (RefSeq) DNA-3-methyladenine glycosylase 1-like	Base excision repair (ko03410)	[L]	Replication, recombination and repair	gag-polypeptide of LTR copia-type	--	L	Replication, recombination and repair	uncharacterized protein LOC110104900 [Dendrobium catenatum]	--
Dendrobium_catenatum_newGene_10545	--	4.267537	653	4.454436	602	4.488244	638	2.9627410000000003	415	3.518232	592	2.887952	392	7.155502	1205	7.058623	1281	6.904812000000001	1263	9.2713002332246e-23	-0.759376465539759	normal	9.16077921507198e-39	-1.23268611635256	down	--	--	--	--	--	[R]	General function prediction only	--	Auxilin-like protein 1 OS=Arabidopsis thaliana OX=3702 GN=AUL1 PE=2 SV=2	U	Intracellular trafficking, secretion, and vesicular transport	auxilin-like protein 1 isoform X2 [Dendrobium catenatum]	--
Dendrobium_catenatum_newGene_10546	--	16.701739	798	15.047373	642	15.057362	670	10.593233999999999	470	13.224874	692	13.526252	596	13.233054000000001	714	11.530738000000001	653	12.750898999999999	739	0.0439565650268831	0.218083207997733	normal	0.624895675566788	-0.0736004723334357	normal	--	--	--	K08869|4.19033e-34|pda:103719704|K08869 aarF domain-containing kinase | (RefSeq) uncharacterized protein slr1919-like	--	[R]	General function prediction only	--	--	S	Function unknown	uncharacterized aarF domain-containing protein kinase At1g71810, chloroplastic-like isoform X2 [Dendrobium catenatum]	--
Dendrobium_catenatum_newGene_1055	--	0.539287	11	0.0	0	0.330011	6	0.0	0	0.596738	13	0.45969	8	0.073856	2	0.631645	15	0.366067	9	--	--	--	--	--	--	--	--	--	--	--	--	--	--	--	--	--	hypothetical protein MA16_Dca022781 [Dendrobium catenatum]	--
Dendrobium_catenatum_newGene_10553	--	0.698892	37	1.382177	64	1.089988	53	0.468736	23	0.292022	17	0.325577	16	1.018842	59	0.453286	28	0.518206	33	0.239204961469469	0.503598568490197	normal	--	--	--	--	--	--	--	--	--	--	--	--	--	--	--	--
Dendrobium_catenatum_newGene_10554	--	0.401557	16	0.0	0	0.273901	10	0.036592	2	0.399232	18	0.48479	18	0.268427	12	0.142162	7	0.226975	11	--	--	--	--	--	--	--	--	--	--	--	--	--	--	--	--	--	--	--
Dendrobium_catenatum_newGene_10557	--	0.208448	18	0.55692	41	0.44622	35	0.496768	36	0.310051	24	0.578495	44	0.624572	58	0.503386	50	0.603552	61	0.206879915229823	-0.525368855188577	normal	0.297114357476011	-0.435850773607903	normal	--	--	--	--	--	[R]	General function prediction only	--	--	L	Replication, recombination and repair	hypothetical protein TSUD_282420 [Trifolium subterraneum]	--
Dendrobium_catenatum_newGene_10561	--	0.0	0	0.424219	5	0.0	0	0.0	0	0.0	0	0.0	0	0.0	0	0.0	0	0.0	0	--	--	--	--	--	--	--	--	--	--	--	[R]	General function prediction only	--	Uncharacterized mitochondrial protein AtMg00810 OS=Arabidopsis thaliana OX=3702 GN=AtMg00810 PE=4 SV=1	L	Replication, recombination and repair	Retrovirus-related Pol polyprotein from transposon TNT 1-94 [Dendrobium catenatum]	--
Dendrobium_catenatum_newGene_10564	--	0.304296	6	1.142078	17	0.610322	10	0.66678	11	0.372992	7	0.377204	6	0.632928	12	0.608232	12	0.577349	12	--	--	--	--	--	--	--	--	--	--	--	--	--	--	--	--	--	--	--
Dendrobium_catenatum_newGene_10566	--	20.58563	663	21.28087	607	19.338078	581	9.243031	274	8.743424	312	7.501375	220	113.857536	4063	126.023598	4835	114.997734	4447	0	-2.61597304384052	down	0	-3.84136732313795	down	--	--	--	--	--	--	--	Helix-loop-helix DNA-binding domain	Transcription factor BHLH148 OS=Oryza sativa subsp. japonica OX=39947 GN=BHLH148 PE=1 SV=1	K	Transcription	transcription factor BHLH148-like [Dendrobium catenatum]	--
Dendrobium_catenatum_newGene_1057	--	0.828989	25	0.852237	23	0.782729	22	0.460161	13	0.465563	16	0.741458	20	0.364338	12	0.503119	18	0.394094	14	--	--	--	--	--	--	--	--	--	--	--	--	--	--	--	--	--	--	--
Dendrobium_catenatum_newGene_10570	--	0.0	0	0.0	0	0.0	0	0.809268	9	0.0	0	0.156592	2	0.0	0	0.0	0	0.323051	5	--	--	--	--	--	--	--	--	--	--	--	--	--	--	--	--	--	--	--
Dendrobium_catenatum_newGene_10579	--	0.48858	10	1.063719	19	0.507333	10	0.0	0	1.208045	27	0.676385	13	0.580985	13	0.618616	15	0.786459	19	--	--	--	--	--	--	--	--	--	--	--	--	--	--	--	--	--	--	--
Dendrobium_catenatum_newGene_10584	--	6.356547	132	6.19852	114	8.502216	164	6.443732	123	5.843872	134	5.619644	106	7.850592	180	7.431187	184	7.613145	190	0.388338845276937	-0.206421900391162	normal	0.0516206449386724	-0.408507181909397	normal	[E]	Amino acid transport and metabolism	--	K00899|1.11431e-19|egu:105050177|K00899 5-methylthioribose kinase [EC:2.7.1.100] | (RefSeq) methylthioribose kinase	Cysteine and methionine metabolism (ko00270)	--	--	--	Methylthioribose kinase OS=Arabidopsis thaliana OX=3702 GN=MTK PE=1 SV=1	S	Function unknown	methylthioribose kinase isoform X2 [Dendrobium catenatum]	--
Dendrobium_catenatum_newGene_10590	--	2.386056	201	2.224351	172	2.130411	172	2.377424	168	1.587593	152	1.5141019999999998	121	1.722156	168	1.4487349999999999	152	1.523879	160	0.0485132131827278	0.389119827290214	normal	0.803959492341144	0.0680992821853499	normal	--	--	--	--	--	--	--	PHD - plant homeodomain finger protein	VIN3-like protein 2 OS=Arabidopsis thaliana OX=3702 GN=VIL2 PE=1 SV=1	S	Function unknown	VIN3-like protein 2 isoform X1 [Dendrobium catenatum]	--
Dendrobium_catenatum_newGene_10597	--	0.156416	2	0.117426	1	1.026465	8	0.202711	2	0.0	0	0.0	0	0.195438	2	0.0	0	0.0	0	--	--	--	--	--	--	--	--	--	--	--	--	--	--	--	--	--	hypothetical protein MA16_Dca027124 [Dendrobium catenatum]	--
Dendrobium_catenatum_newGene_1060	--	0.397119	7	0.592003	9	0.441629	7	0.66634	11	0.308456	6	0.238304	4	0.193627	4	0.853285	17	0.407402	9	--	--	--	--	--	--	--	--	--	--	--	--	--	--	--	S	Function unknown	uncharacterized protein At4g22758-like [Dendrobium catenatum]	--
Dendrobium_catenatum_newGene_10605	--	0.578773	34	0.728009	38	1.024139	56	0.223816	12	0.256134	17	0.158014	9	0.291128	19	0.446895	32	0.656717	46	0.212646076696315	0.542951429245283	normal	--	--	--	--	--	--	--	--	--	--	Transposase family tnp2;; Transposase-associated domain	--	S	Function unknown	hypothetical protein MA16_Dca020112 [Dendrobium catenatum]	--
Dendrobium_catenatum_newGene_1061	--	0.397664	16	0.467139	17	0.533821	20	0.897468	32	0.751709	33	1.17966	42	0.18885	9	0.132799	7	0.422085	20	--	--	--	0.00159193974886785	1.47827496121811	up	--	--	--	--	--	--	--	--	F-box protein At1g67340 OS=Arabidopsis thaliana OX=3702 GN=At1g67340 PE=1 SV=1	S	Function unknown	F-box protein At1g67340-like [Dendrobium catenatum]	--
Dendrobium_catenatum_newGene_10611	--	1.650538	78	1.523422	69	1.623581	72	1.793507	72	2.1242	102	2.270114	80	1.2725259999999998	66	1.359264	73	1.076805	65	0.348276754274437	0.301155854549315	normal	0.104134268563917	0.476159904454216	normal	--	--	--	K04506|4.6939e-53|egu:105041178|K04506 E3 ubiquitin-protein ligase SIAH1 [EC:2.3.2.27] | (RefSeq) putative E3 ubiquitin-protein ligase SINA-like 9	Ubiquitin mediated proteolysis (ko04120)	[R]	General function prediction only	zinc-binding in reverse transcriptase	E3 ubiquitin-protein ligase SINA-like 7 OS=Arabidopsis thaliana OX=3702 GN=At5g37890 PE=2 SV=1	O	Posttranslational modification, protein turnover, chaperones	uncharacterized protein LOC110099136 [Dendrobium catenatum]	--
Dendrobium_catenatum_newGene_10613	--	1.15017	86	0.995307	66	0.951045	66	0.906207	62	0.744468	62	0.98123	67	0.67017	56	0.978214	87	1.105166	99	0.865258286782209	0.0688272454005356	normal	0.745201537524843	-0.124605513923993	normal	--	--	--	--	--	[R]	General function prediction only	zinc-binding in reverse transcriptase	Putative ribonuclease H protein At1g65750 OS=Arabidopsis thaliana OX=3702 GN=At1g65750 PE=3 SV=1	S	Function unknown	Putative ribonuclease H protein [Dendrobium catenatum]	--
Dendrobium_catenatum_newGene_10615	--	1.838236	66	1.874671	60	1.540979	52	1.128722	37	0.981141	39	0.982439	32	1.41877	56	1.407692	60	1.107376	48	0.393663725654752	0.309024532281376	normal	0.337032591873628	-0.378404389285775	normal	--	--	--	--	--	--	--	--	--	--	--	uncharacterized protein LOC110101565 [Dendrobium catenatum]	--
Dendrobium_catenatum_newGene_1063	--	0.0	0	0.036004	1	0.0	0	0.0	0	0.009934	1	0.0	0	0.0	0	0.0	0	0.0	0	--	--	--	--	--	--	--	--	--	--	--	--	--	--	--	--	--	mitogen-activated protein kinase kinase kinase ANP1-like, partial [Dendrobium catenatum]	--
Dendrobium_catenatum_newGene_10630	--	0.051347	2	0.040999	1	0.17177	5	0.276225	7	0.289815	9	0.239818	6	0.0	0	0.291661	9	0.380273	12	--	--	--	--	--	--	--	--	--	--	--	--	--	--	--	--	--	Putative ribonuclease H protein [Dendrobium catenatum]	--
Dendrobium_catenatum_newGene_1064	--	0.531483	7	0.118522	2	0.245924	3	0.395218	5	0.0	0	0.0	0	0.0	0	0.0	0	0.0	0	--	--	--	--	--	--	--	--	--	--	--	--	--	--	--	--	--	diacylglycerol O-acyltransferase 1-like, partial [Dendrobium catenatum]	--
Dendrobium_catenatum_newGene_1066	--	112.865585	2801	119.440208	2625	119.503151	2767	130.072968	2964	115.076393	3161	121.473724	2741	103.474373	2847	101.561943	3005	97.550537	2909	0.026025396903804	0.125132277660038	normal	0.000298760498913002	0.210233988974954	normal	[R]	General function prediction only	Biological Process: ethanol oxidation (GO:0006069);; Molecular Function: zinc ion binding (GO:0008270);; Molecular Function: S-(hydroxymethyl)glutathione dehydrogenase activity (GO:0051903);;	K00121|1.43108e-90|vvi:100258412|K00121 S-(hydroxymethyl)glutathione dehydrogenase / alcohol dehydrogenase [EC:1.1.1.284 1.1.1.1] | (RefSeq) alcohol dehydrogenase class-3	Glycolysis / Gluconeogenesis (ko00010);; Fatty acid degradation (ko00071);; Tyrosine metabolism (ko00350);; Carbon metabolism (ko01200)	[Q]	Secondary metabolites biosynthesis, transport and catabolism	Zinc-binding dehydrogenase	Alcohol dehydrogenase class-3 OS=Pisum sativum OX=3888 PE=1 SV=1	C	Energy production and conversion	alcohol dehydrogenase class-3 [Phalaenopsis equestris]	biological process: metabolic process (GO:0008152);; biological process: single-organism process (GO:0044699);; molecular function: binding (GO:0005488);; molecular function: catalytic activity (GO:0003824)
Dendrobium_catenatum_newGene_10666	--	7.952987	97	8.068732	87	8.102155	93	8.619321	97	8.058503	109	5.94615	66	6.922663	94	5.352767	78	6.970226	102	0.459860528038204	0.222838179660128	normal	0.619290530327372	0.163298323740085	normal	--	--	Molecular Function: methyltransferase activity (GO:0008168);; Biological Process: tRNA methylation (GO:0030488);; Cellular Component: tRNA (m1A) methyltransferase complex (GO:0031515);;	K03256|2.50996e-28|egu:105054418|K03256 tRNA (adenine-N(1)-)-methyltransferase non-catalytic subunit | (RefSeq) tRNA (adenine(58)-N(1))-methyltransferase non-catalytic subunit trm6	--	[J]	Translation, ribosomal structure and biogenesis	Gcd10p family	--	S	Function unknown	tRNA (adenine(58)-N(1))-methyltransferase non-catalytic subunit trm6 isoform X1 [Phalaenopsis equestris]	molecular function: catalytic activity (GO:0003824);; biological process: metabolic process (GO:0008152);; biological process: cellular process (GO:0009987);; cellular component: cell (GO:0005623);; cellular component: macromolecular complex (GO:0032991);; cellular component: cell part (GO:0044464)
Dendrobium_catenatum_newGene_10669	--	3.694205	71	3.29542	56	3.925294	70	3.405169	60	6.068347	129	4.358449	76	3.600779	77	2.940834	67	4.663497	107	0.754718970004472	-0.11950012494828	normal	0.511741094126506	0.233089084725276	normal	--	--	Molecular Function: hydrolase activity, hydrolyzing O-glycosyl compounds (GO:0004553);; Cellular Component: cell wall (GO:0005618);; Biological Process: xyloglucan metabolic process (GO:0010411);; Molecular Function: xyloglucan:xyloglucosyl transferase activity (GO:0016762);; Biological Process: cell wall biogenesis (GO:0042546);; Cellular Component: apoplast (GO:0048046);; Biological Process: ce…	K08235|7.714e-43|egu:105059062|K08235 xyloglucan:xyloglucosyl transferase [EC:2.4.1.207] | (RefSeq) probable xyloglucan endotransglucosylase/hydrolase protein 32	--	--	--	Glycosyl hydrolases family 16	Probable xyloglucan endotransglucosylase/hydrolase protein 32 OS=Arabidopsis thaliana OX=3702 GN=XTH32 PE=2 SV=1	G	Carbohydrate transport and metabolism	probable xyloglucan endotransglucosylase/hydrolase protein 32 [Dendrobium catenatum]	molecular function: catalytic activity (GO:0003824);; cellular component: cell (GO:0005623);; cellular component: cell part (GO:0044464);; biological process: metabolic process (GO:0008152);; biological process: cellular process (GO:0009987);; biological process: cellular component organization or biogenesis (GO:0071840);; cellular component: extracellular region (GO:0005576)
Dendrobium_catenatum_newGene_1067	--	0.0	0	0.0	0	0.0	0	0.0	0	0.0	0	0.0	0	0.521173	6	0.0	0	0.0	0	--	--	--	--	--	--	--	--	--	--	--	--	--	Plant mobile domain	Serine/threonine-protein phosphatase 7 long form homolog OS=Arabidopsis thaliana OX=3702 GN=MAIL3 PE=2 SV=1	S	Function unknown	serine/threonine-protein phosphatase 7 long form homolog isoform X2 [Dendrobium catenatum]	--
Dendrobium_catenatum_newGene_10671	--	3.839544	67	3.1591259999999997	49	3.837086	64	4.701125	75	5.989116	115	4.088167	65	3.395521	66	3.8276510000000004	80	3.56579	75	0.857799048005792	-0.0720097565349774	normal	0.243119240276758	0.36233462268573	normal	--	--	--	--	--	--	--	--	--	S	Function unknown	hypothetical protein TorRG33x02_331630 [Trema orientalis]	--
Dendrobium_catenatum_newGene_10672	--	6.542953000000001	157	8.849394	186	7.396302	164	6.257134	129	8.194942000000001	212	5.2219050000000005	106	7.52675	199	8.397703	252	7.1084950000000005	201	0.595969600634602	-0.129282613039484	normal	0.120382361482145	-0.363423864542672	normal	--	--	--	--	--	--	--	Complex 1 protein (LYR family)	LYR motif-containing protein At3g19508 OS=Arabidopsis thaliana OX=3702 GN=At3g19508 PE=3 SV=1	S	Function unknown	LYR motif-containing protein At3g19508 [Dendrobium catenatum]	--
Dendrobium_catenatum_newGene_10673	--	0.214567	4	0.811544	11	0.0	0	0.0	0	0.300083	5	0.0	0	0.286033	5	0.288003	5	0.0	0	--	--	--	--	--	--	--	--	--	--	--	--	--	--	--	--	--	--	--
Dendrobium_catenatum_newGene_10675	--	0.391147	4	0.6487	5	0.0	0	0.0	0	0.0	0	0.749286	5	0.392043	4	1.599126	15	0.0	0	--	--	--	--	--	--	--	--	--	--	--	--	--	--	--	--	--	uncharacterized protein LOC110092759, partial [Dendrobium catenatum]	--
Dendrobium_catenatum_newGene_10681	--	1.12016	78	1.001178	47	0.901258	60	1.337708	87	1.732229	135	1.458477	94	0.939863	74	0.598065	51	0.759297	65	0.704601167586325	0.153399007755787	normal	0.00189792923110243	0.861572762257285	normal	--	--	Cellular Component: membrane (GO:0016020);; Molecular Function: transferase activity, transferring acyl groups (GO:0016746);; Molecular Function: metal ion binding (GO:0046872);;	K16675|0|mus:103971912|K16675 palmitoyltransferase ZDHHC9/14/18 [EC:2.3.1.225] | (RefSeq) probable protein S-acyltransferase 4	--	[R]	General function prediction only	DHHC palmitoyltransferase	Probable protein S-acyltransferase 4 OS=Arabidopsis thaliana OX=3702 GN=PAT04 PE=2 SV=1	S	Function unknown	probable protein S-acyltransferase 1 [Dendrobium catenatum]	cellular component: membrane (GO:0016020);; molecular function: catalytic activity (GO:0003824);; molecular function: binding (GO:0005488)
Dendrobium_catenatum_newGene_10682	--	0.0	0	0.239598	3	0.862177	11	0.81682	10	0.313961	5	0.885667	11	1.419276	21	0.0	0	1.268423	20	--	--	--	--	--	--	--	--	--	K07199|7.82151e-07|nnu:104593524|K07199 5'-AMP-activated protein kinase, regulatory beta subunit | (RefSeq) SNF1-related protein kinase regulatory subunit beta-1	--	--	--	--	--	--	--	SNF1-related protein kinase regulatory subunit beta-1 isoform X2 [Dendrobium catenatum]	--
Dendrobium_catenatum_newGene_10685	--	8.90157	461	9.213944999999999	411	8.955725000000001	425	8.347006	394	8.074906	456	8.172922	380	7.331427000000001	418	9.160347	556	6.598328	403	0.422796415715912	0.133401814851732	normal	0.88272031528149	0.0284552663130199	normal	[P]	Inorganic ion transport and metabolism	Cellular Component: chloroplast thylakoid membrane (GO:0009535);; Biological Process: thylakoid membrane organization (GO:0010027);; Cellular Component: integral component of membrane (GO:0016021);; Biological Process: seedling development (GO:0090351);;	--	--	--	--	--	Thylakoid membrane protein TERC, chloroplastic OS=Arabidopsis thaliana OX=3702 GN=TERC PE=1 SV=1	P	Inorganic ion transport and metabolism	thylakoid membrane protein TERC, chloroplastic isoform X1 [Dendrobium catenatum]	cellular component: cell (GO:0005623);; cellular component: membrane (GO:0016020);; cellular component: organelle (GO:0043226);; cellular component: organelle part (GO:0044422);; cellular component: cell part (GO:0044464);; biological process: cellular process (GO:0009987);; biological process: single-organism process (GO:0044699);; biological process: cellular component organization or biogenesi…
Dendrobium_catenatum_newGene_10686	--	0.955456	67	1.189498	74	0.759246	50	0.981226	63	0.829036	64	0.689246	44	0.744744	58	0.889936	74	0.729632	61	0.607810819066914	0.195722801444159	normal	0.973595902071441	0.0142948052134347	normal	--	--	--	--	--	--	--	--	--	--	--	hypothetical protein MA16_Dca014956 [Dendrobium catenatum]	--
Dendrobium_catenatum_newGene_10687	--	15.675494999999998	2559	15.740338	2255	15.775953999999999	2402	21.191443	3158	21.752169	3995	19.365984	2874	9.492716	1724	10.233766	2020	9.865764	1936	9.24125513561098e-26	0.56587828253135	normal	1.60631535538129e-62	1.00293610356223	up	--	--	--	K11671|0|pda:103709973|K11671 nuclear factor related to kappa-B-binding protein | (RefSeq) uncharacterized LOC103709973	--	[K]	Transcription	--	--	S	Function unknown	uncharacterized protein LOC110113519 [Dendrobium catenatum]	--
Dendrobium_catenatum_newGene_10692	--	3.081614	73	3.664608	77	4.577342	101	4.0135	87	3.295984	86	4.617876	99	6.608944	173	5.468525	154	6.484919	184	0.000789236091701501	-0.764155717791408	normal	0.00289070180513015	-0.684348118253131	normal	--	--	--	--	--	[R]	General function prediction only	Zinc finger C-x8-C-x5-C-x3-H type (and similar)	Zinc finger CCCH domain-containing protein 3 OS=Arabidopsis thaliana OX=3702 GN=At1g04990 PE=2 SV=1	S	Function unknown	zinc finger CCCH domain-containing protein 33-like isoform X1 [Phalaenopsis equestris]	--
Dendrobium_catenatum_newGene_10700	--	0.727636	62	1.133106	86	1.146632	92	1.250131	98	1.181361	112	1.102402	86	0.785051	75	0.546337	56	0.585866	60	0.114197637062413	0.510856344400032	normal	0.00503932562840385	0.774630614305383	normal	--	--	--	--	--	--	--	--	--	--	--	--	--
Dendrobium_catenatum_newGene_10701	--	0.541566	7	0.0	0	0.0	0	0.0	0	0.0	0	0.0	0	0.0	0	0.0	0	0.240374	4	--	--	--	--	--	--	--	--	--	--	--	--	--	Thaumatin family	Thaumatin-like protein 1 OS=Arabidopsis thaliana OX=3702 GN=TLP1 PE=2 SV=1	S	Function unknown	thaumatin-like protein 1b [Dendrobium catenatum]	--
Dendrobium_catenatum_newGene_10702	--	0.156505	3	0.0	0	0.226201	4	0.52689	8	0.267622	5	0.84062	13	0.05676	1	0.167855	4	0.0	0	--	--	--	--	--	--	--	--	--	--	--	--	--	--	--	--	--	hypothetical protein MA16_Dca022413 [Dendrobium catenatum]	--
Dendrobium_catenatum_newGene_10716	--	0.471075	20	0.336847	13	0.316124	13	0.861181	33	0.367712	17	0.437872	17	0.455116	21	0.364595	18	0.679621	34	--	--	--	--	--	--	--	--	--	--	--	--	--	--	--	--	--	--	--
Dendrobium_catenatum_newGene_10721	--	2.241242	295	2.22315	259	2.311773	284	2.448916	296	2.545744	371	2.218567	266	1.823465	266	2.091233	328	2.012821	318	0.590554818076385	0.0991437799364664	normal	0.178841290087132	0.217279714209082	normal	--	--	--	--	--	--	--	--	--	--	--	--	--
Dendrobium_catenatum_newGene_10732	--	1.982316	18	3.323123	27	2.657227	23	1.591194	14	1.797124	18	2.5208470000000003	21	2.330868	24	1.598982	19	2.29285	25	--	--	--	--	--	--	--	--	--	--	--	[L]	Replication, recombination and repair	DDE superfamily endonuclease	--	S	Function unknown	protein ALP1-like [Dendrobium catenatum]	--
Dendrobium_catenatum_newGene_10737	--	0.52868	6	0.0	0	0.0	0	0.0	0	0.119807	2	0.0	0	0.0	0	0.0	0	0.0	0	--	--	--	--	--	--	[O]	Posttranslational modification, protein turnover, chaperones	Molecular Function: serine-type endopeptidase activity (GO:0004252);; Cellular Component: cell wall (GO:0005618);;	--	--	--	--	Peptidase inhibitor I9	Subtilisin-like protease SBT5.6 OS=Arabidopsis thaliana OX=3702 GN=SBT5.6 PE=2 SV=1	--	--	subtilisin-like protease SBT5.6 [Dendrobium catenatum]	biological process: metabolic process (GO:0008152);; molecular function: catalytic activity (GO:0003824);; cellular component: cell (GO:0005623);; cellular component: cell part (GO:0044464)
Dendrobium_catenatum_newGene_10739	--	1.703595	43	1.417276	32	1.478265	35	1.994323	46	2.3149629999999997	65	1.3877760000000001	32	0.332822	10	0.713664	22	0.485098	15	0.00442924498970976	1.18978232626374	up	0.000209588864114804	1.54411542294585	up	--	--	--	--	--	--	--	--	--	--	--	Cyclin-B2-2 [Dendrobium catenatum]	--
Dendrobium_catenatum_newGene_10740	--	28.055136	518	29.729362	486	32.876438	566	38.988815	661	40.652241	830	35.737759	600	25.987411	532	26.358952	580	27.280811	605	0.492978692928274	0.0933014278385801	normal	3.66050976673416e-06	0.467303588269849	normal	--	--	--	--	--	--	--	--	--	S	Function unknown	uncharacterized protein LOC110107110 [Dendrobium catenatum]	--
Dendrobium_catenatum_newGene_10745	--	6.9493659999999995	782	7.706417999999999	787	7.7091639999999995	841	8.999043	928	8.331113	1054	9.318943	992	6.285539	793	6.555921	831	6.258074	776	0.0249541086226913	0.227538667201749	normal	2.77458583004638e-08	0.500650364907518	normal	[S]	Function unknown	Molecular Function: aspartic-type endopeptidase activity (GO:0004190);; Biological Process: proteolysis (GO:0006508);; Cellular Component: chloroplast thylakoid membrane (GO:0009535);; Cellular Component: chloroplast thylakoid lumen (GO:0009543);; Biological Process: protein catabolic process (GO:0030163);;	--	--	[O]	Posttranslational modification, protein turnover, chaperones	--	Thylakoid lumenal 15 kDa protein 1, chloroplastic OS=Arabidopsis thaliana OX=3702 GN=At2g44920 PE=1 SV=2	S	Function unknown	thylakoid lumenal 15 kDa protein 1, chloroplastic [Prunus avium]	biological process: metabolic process (GO:0008152);; molecular function: catalytic activity (GO:0003824);; cellular component: cell (GO:0005623);; cellular component: membrane (GO:0016020);; cellular component: organelle (GO:0043226);; cellular component: organelle part (GO:0044422);; cellular component: cell part (GO:0044464)
Dendrobium_catenatum_newGene_10749	--	3.724221	109	2.790772	72	4.187068	114	3.967477	106	5.056525	163	5.47491	145	2.967416	96	3.293138	115	2.746915	97	0.65387940976617	0.144138737473834	normal	0.0133263926628517	0.592650558460196	normal	--	--	--	--	--	--	--	--	--	--	--	--	--
Dendrobium_catenatum_newGene_10751	--	3.117069	112	3.599947	114	3.369395	113	4.445013	146	4.33368	172	3.259811	107	5.565361	221	5.173716	221	5.409105	233	5.4613470372974e-05	-0.745496152485031	normal	0.0170849797928073	-0.472747061398257	normal	--	--	Cellular Component: Golgi membrane (GO:0000139);; Biological Process: intracellular protein transport (GO:0006886);; Biological Process: phospholipid biosynthetic process (GO:0008654);; Biological Process: cellular response to phosphate starvation (GO:0016036);; Biological Process: galactolipid biosynthetic process (GO:0019375);; Cellular Component: protein storage vacuole membrane (GO:0032586);;	--	--	[NI]	Cell motility;; Lipid transport and metabolism	--	Phosphatidate phosphatase PAH1 OS=Arabidopsis thaliana OX=3702 GN=PAH1 PE=1 SV=1	S	Function unknown	phosphatidate phosphatase PAH1 isoform X1 [Dendrobium catenatum]	cellular component: cell (GO:0005623);; cellular component: membrane (GO:0016020);; cellular component: organelle (GO:0043226);; cellular component: organelle part (GO:0044422);; cellular component: cell part (GO:0044464);; biological process: localization (GO:0051179);; biological process: metabolic process (GO:0008152);; biological process: cellular process (GO:0009987);; biological process: si…
Dendrobium_catenatum_newGene_10770	--	6.152213999999999	512	5.285623	427	5.0647329999999995	395	3.5471019999999998	323	4.613477	461	3.825387	311	5.190883	482	5.131598	563	5.3026	587	0.667773336949702	-0.0682953044853493	normal	0.00308097880797106	-0.38805272978173	normal	--	--	Molecular Function: zinc ion binding (GO:0008270);;	--	--	[R]	General function prediction only	DYW family of nucleic acid deaminases;; PPR repeat family;; PPR repeat;; PPR repeat;; Pentatricopeptide repeat domain	Pentatricopeptide repeat-containing protein At3g62890 OS=Arabidopsis thaliana OX=3702 GN=PCMP-H82 PE=2 SV=1	S	Function unknown	pentatricopeptide repeat-containing protein At3g62890-like isoform X1 [Dendrobium catenatum]	molecular function: binding (GO:0005488)
Dendrobium_catenatum_newGene_10777	--	2.002265	171	1.532947	123	2.582092	197	1.456941	121	1.9783760000000001	199	1.614719	133	1.9706420000000002	195	2.1131029999999997	232	1.473199	159	0.900397453436044	-0.039286014429728	normal	0.451984423685975	-0.189987858515975	normal	--	--	Molecular Function: binding (GO:0005488);;	--	--	--	--	--	--	S	Function unknown	predicted protein, partial [Hordeum vulgare subsp. vulgare]	molecular function: binding (GO:0005488)
Dendrobium_catenatum_newGene_10778	--	0.0	0	0.0	0	0.0	0	1.345355	13	0.562631	7	0.0	0	0.277427	3	0.666208	8	0.085337	1	--	--	--	--	--	--	--	--	--	--	--	--	--	--	--	S	Function unknown	U-box domain-containing protein 43-like [Dendrobium catenatum]	--
Dendrobium_catenatum_newGene_10779	--	2.160426	72	2.219578	66	2.004906	62	2.215414	68	3.789321	139	3.611834	109	2.030972	75	3.378226	134	2.438678	98	0.251841169760769	-0.363315236057588	normal	0.528823990823533	0.21375405531062	normal	--	--	--	--	--	--	--	Phloem protein 2	F-box protein PP2-B10 OS=Arabidopsis thaliana OX=3702 GN=PP2B10 PE=1 SV=1	S	Function unknown	F-box protein PP2-B10-like [Dendrobium catenatum]	--
Dendrobium_catenatum_newGene_1078	--	0.233613	3	0.386916	4	0.0	0	0.878791	8	0.052931	1	0.0	0	0.0	0	0.0	0	0.0	0	--	--	--	--	--	--	--	--	--	--	--	--	--	--	--	--	--	--	--
Dendrobium_catenatum_newGene_10780	--	38.27372	5531	38.392173	4893	39.209045	5309	39.668061	5233	42.980815	6780	44.472288999999996	5777	33.99996	5459	33.040216	5668	33.568647	5838	0.00376707629641367	0.112133825854127	normal	1.46921332526457e-07	0.257565611976895	normal	--	--	--	--	--	--	--	--	--	--	--	Putative ribonuclease H protein [Dendrobium catenatum]	--
Dendrobium_catenatum_newGene_10782	--	0.473307	28	0.44525	23	1.124663	62	1.084597	58	0.553101	36	0.539586	29	1.244291	81	0.653201	46	0.990789	70	0.236853177708284	-0.507048915748346	normal	0.292887472540996	-0.437237062321909	normal	--	--	--	--	--	--	--	XRN 5'-3' exonuclease N-terminus	--	--	--	uncharacterized protein LOC110095776 [Dendrobium catenatum]	--
Dendrobium_catenatum_newGene_10785	--	6.678997	154	6.773399	139	6.788121	146	8.388002	178	7.721021	197	6.681186	140	10.640362	272	13.424244	369	13.871973	384	2.37679066330008e-09	-0.970869325915269	normal	3.68652182638882e-06	-0.784073583742626	normal	--	--	Cellular Component: nuclear pore (GO:0005643);; Biological Process: transport (GO:0006810);;	K14301|1.0652e-63|pda:103697947|K14301 nuclear pore complex protein Nup107 | (RefSeq) nuclear pore complex protein NUP107	RNA transport (ko03013)	[YU]	Nuclear structure;; Intracellular trafficking, secretion, and vesicular transport	--	Nuclear pore complex protein NUP107 OS=Arabidopsis thaliana OX=3702 GN=NUP107 PE=1 SV=1	U	Intracellular trafficking, secretion, and vesicular transport	nuclear pore complex protein NUP107-like, partial [Dendrobium catenatum]	cellular component: cell (GO:0005623);; cellular component: macromolecular complex (GO:0032991);; cellular component: organelle (GO:0043226);; cellular component: organelle part (GO:0044422);; cellular component: cell part (GO:0044464);; biological process: localization (GO:0051179)
Dendrobium_catenatum_newGene_10786	--	67.144089	2613	58.086262	2002	65.148865	2366	59.98196	2143	56.993778	2455	63.372604	2243	67.526306	2914	63.44783	2944	67.764107	3169	0.0137046242864181	-0.153111850630004	normal	0.000787814386944218	-0.205469062420635	normal	--	--	--	--	--	[R]	General function prediction only	LisH	Transcriptional corepressor LEUNIG_HOMOLOG OS=Arabidopsis thaliana OX=3702 GN=LUH PE=1 SV=1	K	Transcription	transcriptional corepressor LEUNIG_HOMOLOG [Dendrobium catenatum]	--
Dendrobium_catenatum_newGene_10787	--	9.317813	186	10.670017	189	10.579041	197	9.357188	171	10.597241	234	8.111336	147	10.59542	234	9.813249	233	10.489147	251	0.64115328522567	-0.101385782299106	normal	0.339339799811671	-0.195321242869513	normal	[H]	Coenzyme transport and metabolism	Molecular Function: glutaminase activity (GO:0004359);; Cellular Component: cytosol (GO:0005829);; Biological Process: glutamine metabolic process (GO:0006541);; Molecular Function: transferase activity (GO:0016740);; Biological Process: vitamin B6 biosynthetic process (GO:0042819);; Biological Process: pyridoxal phosphate biosynthetic process (GO:0042823);; Molecular Function: protein heterodime…	K08681|6.44605e-26|mus:103990383|K08681 5'-phosphate synthase pdxT subunit [EC:4.3.3.6] | (RefSeq) probable pyridoxal 5'-phosphate synthase subunit PDX2 isoform X2	Vitamin B6 metabolism (ko00750)	[H]	Coenzyme transport and metabolism	SNO glutamine amidotransferase family	Probable pyridoxal 5&apos;-phosphate synthase subunit PDX2 OS=Arabidopsis thaliana OX=3702 GN=PDX2 PE=1 SV=1	H	Coenzyme transport and metabolism	probable pyridoxal 5&apos;-phosphate synthase subunit PDX2 [Dendrobium catenatum]	molecular function: catalytic activity (GO:0003824);; cellular component: cell (GO:0005623);; cellular component: cell part (GO:0044464);; biological process: metabolic process (GO:0008152);; biological process: cellular process (GO:0009987);; biological process: single-organism process (GO:0044699);; molecular function: binding (GO:0005488)
Dendrobium_catenatum_newGene_10788	--	0.121327	5	0.14376	5	0.175643	7	0.337623	12	0.391424	17	0.839325	29	0.226764	10	0.415053	19	0.222282	11	--	--	--	--	--	--	--	--	--	--	--	--	--	--	--	--	--	--	--
Dendrobium_catenatum_newGene_10790	--	11.73033	81	16.589703	102	12.048345	78	8.876626	57	7.984873	61	10.382621	66	9.310979	72	9.930368	82	9.461443	79	0.22214255187371	0.369449080442539	normal	0.715992043512596	-0.132617410047469	normal	--	--	--	K07735|4.16375e-09|pper:PRUPE_ppa010430mg|K07735 putative transcriptional regulator | (RefSeq) hypothetical protein	--	--	--	--	--	S	Function unknown	uncharacterized protein LOC110098114 isoform X1 [Dendrobium catenatum]	--
Dendrobium_catenatum_newGene_10792	--	0.0	0	0.164777	3	0.0	0	0.434407	8	0.0	0	0.076448	2	0.0	0	0.0	0	0.366311	9	--	--	--	--	--	--	[IR]	Lipid transport and metabolism;; General function prediction only	--	--	--	--	--	GDSL-like Lipase/Acylhydrolase	GDSL esterase/lipase EXL1 OS=Arabidopsis thaliana OX=3702 GN=EXL1 PE=2 SV=1	S	Function unknown	GDSL esterase/lipase EXL3-like [Dendrobium catenatum]	--
Dendrobium_catenatum_newGene_10793	--	0.089498	7	0.350906	22	0.208099	14	0.324061	21	0.348233	27	0.227913	15	0.707198	55	0.608136	51	0.800393	68	0.000242986993910118	-1.46460047983095	down	0.00254269275358535	-1.15101869007258	down	[O]	Posttranslational modification, protein turnover, chaperones	Molecular Function: serine-type endopeptidase activity (GO:0004252);; Cellular Component: cell wall (GO:0005618);; Biological Process: proteolysis (GO:0006508);;	--	--	--	--	--	CO(2)-response secreted protease OS=Arabidopsis thaliana OX=3702 GN=CRSP PE=2 SV=1	O	Posttranslational modification, protein turnover, chaperones	CO(2)-response secreted protease-like [Dendrobium catenatum]	biological process: metabolic process (GO:0008152);; molecular function: catalytic activity (GO:0003824);; cellular component: cell (GO:0005623);; cellular component: cell part (GO:0044464)
Dendrobium_catenatum_newGene_10795	--	0.306006	13	0.092792	5	0.161933	9	0.382345	19	0.603235	36	0.295979	10	0.444522	27	0.286568	19	0.326261	21	--	--	--	--	--	--	[O]	Posttranslational modification, protein turnover, chaperones	Molecular Function: serine-type endopeptidase activity (GO:0004252);; Biological Process: proteolysis (GO:0006508);;	--	--	--	--	Subtilase family;; PA domain	CO(2)-response secreted protease OS=Arabidopsis thaliana OX=3702 GN=CRSP PE=2 SV=1	O	Posttranslational modification, protein turnover, chaperones	CO(2)-response secreted protease-like [Dendrobium catenatum]	biological process: metabolic process (GO:0008152);; molecular function: catalytic activity (GO:0003824)
Dendrobium_catenatum_newGene_10798	--	0.448522	68	0.671579	91	0.93731	133	1.092006	152	0.654691	110	0.769361	106	0.672345	113	0.703023	127	0.836995	153	0.588764101831219	-0.182641065477943	normal	0.727495698662953	0.108167933712145	normal	--	--	--	--	--	[R]	General function prediction only	Reverse transcriptase (RNA-dependent DNA polymerase)	Retrovirus-related Pol polyprotein from transposon RE1 OS=Arabidopsis thaliana OX=3702 GN=RE1 PE=2 SV=1	L	Replication, recombination and repair	Retrovirus-related Pol polyprotein from transposon TNT 1-94 [Dendrobium catenatum]	--
Dendrobium_catenatum_newGene_10810	--	0.781139	12	0.505286	7	1.077772	15	0.660121	9	0.674971	12	0.56494	8	0.080829	2	0.83501	15	0.563937	10	--	--	--	--	--	--	--	--	--	--	--	--	--	BED zinc finger	--	S	Function unknown	hypothetical protein MA16_Dca010470 [Dendrobium catenatum]	--
Dendrobium_catenatum_newGene_10816	--	10.750894	858	12.174629	861	10.718984	798	11.811558	866	10.240223	905	10.817332	785	20.470461	1811	20.657885	1965	18.975584	1819	2.58138272631103e-35	-0.923431505608889	normal	1.24695522020199e-35	-0.932930950806334	normal	--	--	--	--	--	[S]	Function unknown	MINDY deubiquitinase	--	S	Function unknown	uncharacterized protein YGL082W [Dendrobium catenatum]	--
Dendrobium_catenatum_newGene_10819	--	9.840248	254	10.513141	218	9.920206	210	10.11316	217	9.635675	252	13.079727	279	8.2201	215	9.480984000000001	267	8.463615	259	0.629735337017813	0.100571084602586	normal	0.286011572360539	0.211447599311169	normal	--	--	--	--	--	[R]	General function prediction only	--	--	S	Function unknown	uncharacterized protein LOC112039653 [Quercus suber]	--
Dendrobium_catenatum_newGene_10821	--	27.433475	1184	28.012413	1052	31.382768	1221	70.469737	2686	61.960927	2915	62.077546	2351	6.662258	322	6.348441	325	7.5806640000000005	394	2.37372835360324e-96	1.93603353403094	up	0	3.11036030728842	up	--	--	Molecular Function: protein dimerization activity (GO:0046983);;	--	--	--	--	Helix-loop-helix DNA-binding domain	Transcription factor bHLH87 OS=Arabidopsis thaliana OX=3702 GN=BHLH87 PE=1 SV=1	S	Function unknown	transcription factor PIF3-like isoform X1 [Dendrobium catenatum]	molecular function: binding (GO:0005488)
Dendrobium_catenatum_newGene_10835	--	0.223152	4	0.0	0	0.0	0	0.236212	4	0.195507	3	0.0	0	0.098233	2	0.11116	2	0.644572	11	--	--	--	--	--	--	--	--	--	--	--	--	--	--	--	--	--	--	--
Dendrobium_catenatum_newGene_1084	--	8.001073	153	9.409238	159	8.486471	151	8.66027	152	8.05725	170	6.74927	117	7.648921	162	5.223554	119	8.375816	192	0.486665221818377	0.185591876751114	normal	0.798321164683369	0.0754183997841523	normal	--	--	Cellular Component: membrane (GO:0016020);;	--	--	--	--	--	--	S	Function unknown	uncharacterized protein LOC110102865 [Dendrobium catenatum]	cellular component: membrane (GO:0016020)
Dendrobium_catenatum_newGene_10840	--	0.34104	11	0.0	0	0.198804	6	0.170096	5	0.196705	7	0.0	0	0.143869	6	0.210698	8	0.0	0	--	--	--	--	--	--	--	--	--	--	--	[R]	General function prediction only	--	--	L	Replication, recombination and repair	Putative ribonuclease H protein [Dendrobium catenatum]	--
Dendrobium_catenatum_newGene_10845	--	0.275494	6	0.0	0	0.626441	12	0.201766	4	0.0	0	0.0	0	0.0	0	0.511982	12	0.0	0	--	--	--	--	--	--	--	--	--	--	--	--	--	--	--	--	--	hypothetical protein MA16_Dca010066 [Dendrobium catenatum]	--
Dendrobium_catenatum_newGene_10847	--	5.63861	144	7.421206000000001	192	6.591845	187	6.146223	155	8.073801999999999	293	8.569438	213	7.048205	184	6.028250999999999	214	6.111422	192	0.841610184047514	0.0558185772350095	normal	0.122384417394485	0.332604944729514	normal	--	--	--	--	--	--	--	--	--	--	--	--	--
Dendrobium_catenatum_newGene_10848	--	1.017029	25	1.755944	38	1.856015	43	0.584328	14	0.437681	12	0.913549	21	0.979394	27	1.596382	47	0.786095	23	0.538135853201989	0.305298608116508	normal	--	--	--	--	--	--	--	--	--	--	--	--	--	--	--	--
Dendrobium_catenatum_newGene_10852	--	21.828175	677	21.17022	615	18.811038	614	36.227599	1076	29.938639	1058	31.281291000000003	952	16.863896	622	16.927182000000002	655	14.941597999999999	629	0.036876529322795	0.219305245723943	normal	2.23432746418093e-21	0.885592566758708	normal	--	--	--	--	--	--	--	X8 domain	PLASMODESMATA CALLOSE-BINDING PROTEIN 3 OS=Arabidopsis thaliana OX=3702 GN=PDCB3 PE=1 SV=1	S	Function unknown	PLASMODESMATA CALLOSE-BINDING PROTEIN 3-like [Dendrobium catenatum]	--
Dendrobium_catenatum_newGene_10858	--	36.287113	915	34.973816	781	34.27877	807	38.687103	896	34.077541	951	33.663986	772	33.043537	924	35.051529	1054	31.820097	964	0.923176529803234	-0.0125616282533643	normal	0.842631063227848	0.0244289081552371	normal	--	--	Cellular Component: integral component of membrane (GO:0016021);;	--	--	--	--	--	--	S	Function unknown	uncharacterized protein LOC110116040 [Dendrobium catenatum]	cellular component: membrane (GO:0016020);; cellular component: membrane part (GO:0044425)
Dendrobium_catenatum_newGene_10859	--	0.296731	17	0.729779	37	1.111289	60	0.565519	30	0.587444	38	0.414193	22	0.373167	24	0.578616	40	0.372317	26	0.33880554835944	0.474318618596531	normal	0.763789754067839	0.159867941062425	normal	--	--	--	--	--	--	--	--	--	--	--	--	--
Dendrobium_catenatum_newGene_10860	--	0.281104	7	0.106015	3	0.11074	3	0.176287	4	0.0	0	0.30109	7	0.113617	4	0.258155	8	0.0	0	--	--	--	--	--	--	--	--	--	--	--	--	--	--	--	--	--	Retrovirus-related Pol polyprotein from transposon TNT 1-94 [Cajanus cajan]	--
Dendrobium_catenatum_newGene_10863	--	637.966431	8127	645.266785	7279	617.107178	7334	184.702225	2161	193.666199	2731	206.992111	2398	30.962093	438	30.473103	463	30.107655	461	0	4.26951754687696	up	6.43093397818261e-259	2.5997572510815	up	--	--	--	--	--	--	--	--	--	--	--	early light-induced protein 1, chloroplastic-like isoform X1 [Dendrobium catenatum]	--
Dendrobium_catenatum_newGene_10865	--	1.147651	11	0.0	0	0.0	0	0.179443	2	0.261774	3	0.0	0	0.0	0	0.0	0	0.0	0	--	--	--	--	--	--	--	--	--	--	--	--	--	--	--	--	--	hypothetical protein MA16_Dca013121 [Dendrobium catenatum]	--
Dendrobium_catenatum_newGene_1087	--	1.475181	112	1.907813	128	1.686607	120	1.863682	130	1.681007	141	2.316163	160	1.168654	99	1.236613	112	1.4701	134	0.293150032786715	0.278388215594859	normal	0.0329509607685103	0.507518000873607	normal	--	--	--	--	--	--	--	--	--	--	--	hypothetical protein MA16_Dca006403 [Dendrobium catenatum]	--
Dendrobium_catenatum_newGene_10876	--	2.411053	180	2.576223	183	2.373444	187	3.7521839999999997	277	2.877358	247	2.295689	163	1.395547	131	2.123851	204	2.717491	245	0.570597149382764	0.150712000473388	normal	0.0767653693911738	0.428911726868872	normal	--	--	Cellular Component: membrane (GO:0016020);;	--	--	[R]	General function prediction only	C2 domain	C2 domain-containing protein At1g53590 OS=Arabidopsis thaliana OX=3702 GN=NTMC2T6.1 PE=1 SV=2	S	Function unknown	C2 domain-containing protein At1g53590-like [Dendrobium catenatum]	cellular component: membrane (GO:0016020)
Dendrobium_catenatum_newGene_10898	--	1.213819	28	1.410519	29	1.05468	23	2.013533	42	1.417548	36	1.97282	41	0.833391	21	0.579359	16	0.193669	6	--	--	--	0.00223697144314116	1.39576276662894	up	--	--	--	--	--	--	--	--	--	--	--	--	--
Dendrobium_catenatum_newGene_109	--	0.33626100000000003	6	0.33379000000000003	6	0.564345	10	0.109495	2	0.368099	8	0.253943	5	0.0	0	0.194302	5	0.467703	11	--	--	--	--	--	--	--	--	--	--	--	--	--	--	--	--	--	--	--
Dendrobium_catenatum_newGene_10906	--	0.0	0	0.0	0	0.300779	4	0.0	0	0.0	0	0.0	0	0.568971	8	0.0	0	0.0	0	--	--	--	--	--	--	--	--	--	--	--	[R]	General function prediction only	--	Retrovirus-related Pol polyprotein from transposon RE1 OS=Arabidopsis thaliana OX=3702 GN=RE1 PE=2 SV=1	L	Replication, recombination and repair	Retrovirus-related Pol polyprotein from transposon TNT 1-94 [Dendrobium catenatum]	--
Dendrobium_catenatum_newGene_10907	--	38.002975	2379	39.047596	2165	39.755486	2322	74.002609	4254	73.041039	5061	72.391464	4121	23.408955	1625	26.724525	1995	26.138638	1966	9.90192495055846e-18	0.520062579510189	normal	7.9930465019518e-160	1.45516207889799	up	[T]	Signal transduction mechanisms	Molecular Function: protein serine/threonine kinase activity (GO:0004674);; Molecular Function: ATP binding (GO:0005524);; Biological Process: protein phosphorylation (GO:0006468);; Biological Process: signal transduction (GO:0007165);; Cellular Component: integral component of membrane (GO:0016021);;	K07198|0|nnu:104594533|K07198 5'-AMP-activated protein kinase, catalytic alpha subunit [EC:2.7.11.11] | (RefSeq) CBL-interacting protein kinase 18	Regulation of autophagy (ko04140)	[T]	Signal transduction mechanisms	Protein kinase domain;; Protein tyrosine kinase;; NAF domain;; Kinase-like	CBL-interacting protein kinase 2 OS=Oryza sativa subsp. japonica OX=39947 GN=CIPK2 PE=2 SV=1	T	Signal transduction mechanisms	CBL-interacting protein kinase 18-like [Dendrobium catenatum]	biological process: metabolic process (GO:0008152);; biological process: cellular process (GO:0009987);; molecular function: catalytic activity (GO:0003824);; molecular function: binding (GO:0005488);; biological process: biological regulation (GO:0065007);; cellular component: membrane (GO:0016020);; cellular component: membrane part (GO:0044425)
Dendrobium_catenatum_newGene_10914	--	102.49346	7479	97.719583	6346	98.19707299999999	6715	105.89667299999999	7123	104.48169000000001	8497	108.677422	7264	73.7599	6014	73.57154299999999	6440	71.4962	6319	7.28557123053386e-25	0.349290041778277	normal	2.8817957125296e-36	0.476471971031896	normal	[OT]	Posttranslational modification, protein turnover, chaperones;; Signal transduction mechanisms	--	--	--	--	--	ACT domain;; ACT domain;; ACT domain	ACT domain-containing protein ACR8 OS=Arabidopsis thaliana OX=3702 GN=ACR8 PE=2 SV=1	S	Function unknown	ACT domain-containing protein ACR8-like [Dendrobium catenatum]	--
Dendrobium_catenatum_newGene_10915	--	7.848177	343	8.312548	322	6.875352	281	6.649791	268	7.941234000000001	385	8.150553	324	14.674399999999999	707	14.279026	742	15.058290000000001	791	1.48109549124724e-20	-1.00838297178465	down	1.22390287790515e-18	-0.999182271360194	normal	--	--	Cellular Component: intracellular (GO:0005622);; Biological Process: intracellular protein transport (GO:0006886);;	K15296|1.75782e-163|mus:103971842|K15296 alpha-soluble NSF attachment protein | (RefSeq) alpha-soluble NSF attachment protein	--	[U]	Intracellular trafficking, secretion, and vesicular transport	Soluble NSF attachment protein, SNAP;; Tetratricopeptide repeat;; Aromatic-di-Alanine (AdAR) repeat	Alpha-soluble NSF attachment protein OS=Vitis vinifera OX=29760 PE=2 SV=1	U	Intracellular trafficking, secretion, and vesicular transport	alpha-soluble NSF attachment protein-like [Dendrobium catenatum]	cellular component: cell (GO:0005623);; cellular component: cell part (GO:0044464);; biological process: localization (GO:0051179)
Dendrobium_catenatum_newGene_10930	--	7.12801	304	8.679273	328	8.421056	335	7.473543	293	6.995325	330	6.676769	259	8.728801	412	10.077779	512	8.016481	410	0.142241722629668	-0.233386838553754	normal	0.00555867377842907	-0.401187717254156	normal	--	--	--	K10899|4.32444e-55|egu:105060817|K10899 ATP-dependent DNA helicase Q1 [EC:3.6.4.12] | (RefSeq) mediator of RNA polymerase II transcription subunit 34	--	[R]	General function prediction only	HRDC domain	Mediator of RNA polymerase II transcription subunit 34 OS=Arabidopsis thaliana OX=3702 GN=MED34 PE=1 SV=1	L	Replication, recombination and repair	mediator of RNA polymerase II transcription subunit 34 isoform X3 [Dendrobium catenatum]	--
Dendrobium_catenatum_newGene_10933	--	0.0	0	0.0	0	0.0	0	0.0	0	0.0	0	0.441994	4	0.0	0	0.0	0	0.0	0	--	--	--	--	--	--	--	--	--	--	--	--	--	--	--	--	--	hypothetical protein MA16_Dca015734 [Dendrobium catenatum]	--
Dendrobium_catenatum_newGene_10935	--	0.753259	27	1.248124	40	1.995373	67	1.567561	52	1.680525	67	2.296018	75	0.716932	29	0.952818	41	1.153581	50	0.461048507373089	0.340534132130516	normal	0.0176865209994942	0.826300744070318	normal	--	--	--	--	--	--	--	Plant mobile domain	--	--	--	hypothetical protein MA16_Dca007698 [Dendrobium catenatum]	--
Dendrobium_catenatum_newGene_10943	--	49.656464	3744	47.972516999999996	3203	51.395426	3616	52.508334000000005	3631	56.296687	4696	52.823627	3622	51.258271	4286	54.521975	4901	53.98053900000001	4889	1.9433718849926e-05	-0.192258454529618	normal	0.422422183956285	-0.0484606345966889	normal	--	--	Molecular Function: methyltransferase activity (GO:0008168);; Cellular Component: integral component of membrane (GO:0016021);; Biological Process: methylation (GO:0032259);;	--	--	--	--	Putative S-adenosyl-L-methionine-dependent methyltransferase;; Methyltransferase domain;; Methyltransferase domain	Probable methyltransferase PMT17 OS=Arabidopsis thaliana OX=3702 GN=At4g10440 PE=3 SV=1	S	Function unknown	probable methyltransferase PMT17 [Dendrobium catenatum]	molecular function: catalytic activity (GO:0003824);; cellular component: membrane (GO:0016020);; cellular component: membrane part (GO:0044425);; biological process: metabolic process (GO:0008152)
Dendrobium_catenatum_newGene_10947	--	0.0	0	0.0	0	0.516869	7	0.618796	8	1.020139	15	1.344541	16	1.271074	19	0.0	0	0.0	0	--	--	--	--	--	--	[T]	Signal transduction mechanisms	Molecular Function: protein kinase activity (GO:0004672);; Molecular Function: ATP binding (GO:0005524);; Biological Process: protein phosphorylation (GO:0006468);; Cellular Component: integral component of membrane (GO:0016021);;	--	--	--	--	Protein kinase domain;; Protein tyrosine kinase	Probable leucine-rich repeat receptor-like serine/threonine-protein kinase At3g14840 OS=Arabidopsis thaliana OX=3702 GN=LRR-RLK PE=1 SV=1	--	--	probable leucine-rich repeat receptor-like serine/threonine-protein kinase At3g14840 isoform X5 [Dendrobium catenatum]	biological process: metabolic process (GO:0008152);; biological process: cellular process (GO:0009987);; molecular function: catalytic activity (GO:0003824);; molecular function: binding (GO:0005488);; cellular component: membrane (GO:0016020);; cellular component: membrane part (GO:0044425)
Dendrobium_catenatum_newGene_10949	--	13.118777	693	12.336932	577	15.535275	765	16.515406	801	14.605834	854	12.79117	614	14.61464	856	14.035652	884	13.447287	853	0.277258118034232	-0.129711562470929	normal	0.97379438990362	-0.00483927647449178	normal	[G]	Carbohydrate transport and metabolism	Biological Process: carbohydrate metabolic process (GO:0005975);; Molecular Function: phosphotransferase activity, alcohol group as acceptor (GO:0016773);;	--	--	--	--	FGGY family of carbohydrate kinases, C-terminal domain	D-ribulose kinase OS=Arabidopsis thaliana OX=3702 GN=XK1 PE=1 SV=1	G	Carbohydrate transport and metabolism	uncharacterized protein LOC110108935 isoform X5 [Dendrobium catenatum]	biological process: metabolic process (GO:0008152);; molecular function: catalytic activity (GO:0003824)
Dendrobium_catenatum_newGene_1095	--	2.8839949999999996	62	2.771671	53	2.5460610000000004	50	4.058311	80	2.115135	51	1.443892	28	3.368668	80	1.76058	45	2.507207	63	0.964250266873068	0.0216625434633125	normal	0.925760285668136	-0.0486258673169251	normal	--	--	--	--	--	[L]	Replication, recombination and repair	DDE superfamily endonuclease	--	S	Function unknown	protein ALP1-like [Dendrobium catenatum]	--
Dendrobium_catenatum_newGene_10950	--	0.778911	83	1.143657	108	1.157396	115	0.954479	93	1.225934	144	1.244785	121	1.159948	137	1.199464	152	1.127723	144	0.342207180059245	-0.257929807953281	normal	0.76399207251349	-0.0851218801040124	normal	--	--	--	--	--	--	--	--	--	--	--	hypothetical protein MA16_Dca023657 [Dendrobium catenatum]	--
Dendrobium_catenatum_newGene_10956	--	0.0	0	0.0	0	0.220256	3	0.0	0	0.0	0	0.0	0	0.0	0	0.0	0	0.249545	4	--	--	--	--	--	--	--	--	--	--	--	--	--	Chromo (CHRromatin Organisation MOdifier) domain	--	--	--	hypothetical protein AXF42_Ash020749 [Apostasia shenzhenica]	--
Dendrobium_catenatum_newGene_10961	--	0.199783	5	0.371046	8	0.232101	5	0.321322	7	0.240971	6	0.391603	8	0.230145	6	0.06255	2	0.215618	6	--	--	--	--	--	--	--	--	--	--	--	--	--	--	--	--	--	ubiquitin-protein ligase E3 C [Dendrobium catenatum]	--
Dendrobium_catenatum_newGene_10962	--	33.16793	1147	32.058807	978	33.503422	1070	28.150997	891	27.378578	1055	30.168741	935	31.480989	1199	31.340099000000002	1300	29.584135999999997	1229	0.981503257120643	-0.00261145026788465	normal	0.0373770922793384	-0.178936523154039	normal	--	--	--	K17943|7.59198e-45|egu:105050440|K17943 pumilio RNA-binding family | (RefSeq) pumilio homolog 5-like	--	[J]	Translation, ribosomal structure and biogenesis	--	Pumilio homolog 5 OS=Arabidopsis thaliana OX=3702 GN=APUM5 PE=1 SV=2	J	Translation, ribosomal structure and biogenesis	pumilio homolog 5 [Dendrobium catenatum]	--
Dendrobium_catenatum_newGene_10965	--	8.098094	124	7.183351999999999	97	6.032356	87	7.591259000000001	106	10.402813	174	10.284030000000001	143	8.878204	151	9.997632000000001	182	8.396432	152	0.0758014947657163	-0.418112412630811	normal	0.968211876124048	-0.0122089577217788	normal	[R]	General function prediction only	Molecular Function: GTP binding (GO:0005525);; Cellular Component: intracellular (GO:0005622);; Biological Process: small GTPase mediated signal transduction (GO:0007264);;	K07897|1.15717e-33|egu:105048281|K07897 Ras-related protein Rab-7A | (RefSeq) ras-related protein Rab7	Endocytosis (ko04144);; Phagosome (ko04145)	[R]	General function prediction only	Ras family;; Ras of Complex, Roc, domain of DAPkinase	Ras-related protein Rab7 OS=Prunus armeniaca OX=36596 PE=2 SV=1	S	Function unknown	ras-related protein rab7-like [Dendrobium catenatum]	molecular function: binding (GO:0005488);; cellular component: cell (GO:0005623);; cellular component: cell part (GO:0044464);; biological process: cellular process (GO:0009987);; biological process: signaling (GO:0023052);; biological process: single-organism process (GO:0044699);; biological process: response to stimulus (GO:0050896);; biological process: biological regulation (GO:0065007)
Dendrobium_catenatum_newGene_10977	--	3.51808	296	3.248421	242	3.289418	258	2.17515	168	2.413903	225	2.354481	180	3.072843	287	3.244636	325	3.736947	377	0.64115328522567	-0.089532347794653	normal	0.00027030294396082	-0.586676980241886	normal	--	--	--	--	--	--	--	--	--	S	Function unknown	integrator complex subunit 11 [Dendrobium catenatum]	--
Dendrobium_catenatum_newGene_10978	--	0.37829	6	0.496371	7	0.703434	10	0.336676	5	0.168574	3	0.23835	4	0.233577	4	0.435216	8	0.888061	16	--	--	--	--	--	--	--	--	--	--	--	--	--	--	--	--	--	Protein translocase subunit SECA2, chloroplastic [Dendrobium catenatum]	--
Dendrobium_catenatum_newGene_10980	--	12.797801000000002	323	12.360894	276	11.864721	276	13.904368	326	14.750042	415	11.577033	269	8.144301	228	8.344734	253	10.112411999999999	300	0.0164451250135961	0.378864251623471	normal	0.000499751864041659	0.546370298566661	normal	--	--	--	--	--	--	--	--	--	--	--	--	--
Dendrobium_catenatum_newGene_1099	--	5.118967	111	4.6827760000000005	94	4.840532	106	2.8441330000000002	58	3.383679	87	2.980012	58	5.622515	134	4.253493	113	5.023186	126	0.89696296648362	-0.043018210804234	normal	0.0109475563656652	-0.669029532987698	normal	--	--	Cellular Component: mitochondrion (GO:0005739);; Cellular Component: Golgi apparatus (GO:0005794);; Molecular Function: fucosyltransferase activity (GO:0008417);; Cellular Component: membrane (GO:0016020);; Biological Process: glycosylation (GO:0070085);;	K00753|5.45481e-136|egu:105060901|K00753 glycoprotein 3-alpha-L-fucosyltransferase [EC:2.4.1.214] | (RefSeq) glycoprotein 3-alpha-L-fucosyltransferase A	--	[GE]	Carbohydrate transport and metabolism;; Amino acid transport and metabolism	Glycosyltransferase family 10 (fucosyltransferase) C-term	Glycoprotein 3-alpha-L-fucosyltransferase A OS=Arabidopsis thaliana OX=3702 GN=FUT11 PE=1 SV=1	S	Function unknown	glycoprotein 3-alpha-L-fucosyltransferase A-like isoform X1 [Dendrobium catenatum]	cellular component: cell (GO:0005623);; cellular component: organelle (GO:0043226);; cellular component: cell part (GO:0044464);; molecular function: catalytic activity (GO:0003824);; cellular component: membrane (GO:0016020);; biological process: metabolic process (GO:0008152);; biological process: single-organism process (GO:0044699)
Dendrobium_catenatum_newGene_10991	--	2.554293	80	2.733216	76	2.734131	80	2.681032	77	1.329686	50	2.228419	65	4.491034	155	2.0604449999999996	77	2.985149	112	0.361432768727423	-0.306921831958067	normal	0.0800517751768346	-0.594470341522462	normal	--	--	--	--	--	--	--	--	--	--	--	--	--
Dendrobium_catenatum_newGene_10992	--	0.622036	9	0.455333	6	0.18929	3	0.424373	6	0.559701	9	0.55636	7	0.70326	11	1.245648	20	0.730299	12	--	--	--	--	--	--	--	--	--	--	--	--	--	--	--	--	--	--	--
Dendrobium_catenatum_newGene_10996	--	6.096716	139	5.886208	118	5.803416	123	6.616868	138	5.425972	137	4.264213	88	14.423358	363	15.828261000000001	414	13.356158	362	1.44097506059016e-18	-1.33153659244509	down	8.59552790816366e-17	-1.42963711190184	down	--	--	Molecular Function: zinc ion binding (GO:0008270);; Cellular Component: integral component of membrane (GO:0016021);;	--	--	[O]	Posttranslational modification, protein turnover, chaperones	Zinc finger, C3HC4 type (RING finger);; Ring finger domain;; Prokaryotic RING finger family 4;; Zinc finger, C3HC4 type (RING finger);; Zinc finger, C3HC4 type (RING finger);; zinc-RING finger domain;; RING-type zinc-finger;; RING-H2 zinc finger domain	ERAD-associated E3 ubiquitin-protein ligase HRD1B OS=Arabidopsis thaliana OX=3702 GN=HRD1B PE=2 SV=1	S	Function unknown	uncharacterized protein A4U43_C07F7420 [Asparagus officinalis]	molecular function: binding (GO:0005488);; cellular component: membrane (GO:0016020);; cellular component: membrane part (GO:0044425)
Dendrobium_catenatum_newGene_10997	--	0.309296	15	0.340017	15	0.413626	16	0.233072	10	0.232238	12	0.317448	14	0.276183	15	0.562402	32	0.621788	35	--	--	--	--	--	--	--	--	--	--	--	--	--	Plant transposase (Ptta/En/Spm family)	--	S	Function unknown	uncharacterized protein LOC110111932 [Dendrobium catenatum]	--
Dendrobium_catenatum_newGene_10998	--	0.0	0	0.056006	1	0.004027	1	0.0	0	0.0	0	0.0	0	0.0	0	0.0	0	0.0	0	--	--	--	--	--	--	--	--	--	--	--	--	--	--	--	--	--	uncharacterized protein LOC110105272 [Dendrobium catenatum]	--
Dendrobium_catenatum_newGene_10999	--	6.247026	158	8.662611	187	7.365706	174	5.14794	120	6.661988	187	6.424001	148	7.337399	206	7.235078	219	5.476335	167	0.906637778911704	0.0345687780030772	normal	0.423708777508645	-0.193106585893832	normal	--	--	--	--	--	--	--	--	--	--	--	--	--
Dendrobium_catenatum_newGene_110	--	1.418063	34	1.800485	38	1.268147	29	1.986913	44	1.483101	39	1.532938	34	2.203304	59	1.637694	47	1.5493590000000002	44	0.471385004500927	-0.308154392844915	normal	0.735131864885449	-0.152844068492104	normal	--	--	--	--	--	--	--	--	--	--	--	--	--
Dendrobium_catenatum_newGene_11000	--	0.0	0	0.0	0	0.159168	2	0.0	0	0.0	0	0.0	0	0.385273	6	0.404375	7	0.624135	11	--	--	--	--	--	--	--	--	--	--	--	--	--	--	--	--	--	PREDICTED: uncharacterized protein LOC103714165 isoform X2 [Phoenix dactylifera]	--
Dendrobium_catenatum_newGene_11003	--	48.40958499999999	1547	51.235567	1448	43.401557	1287	46.759769000000006	1378	51.158746	1812	47.714259999999996	1383	44.628673	1594	50.277063	1923	44.125538999999996	1704	0.555818605069056	-0.0618201543570183	normal	0.96835051858392	-0.00437332171222352	normal	--	--	Cellular Component: membrane (GO:0016020);;	--	--	[O]	Posttranslational modification, protein turnover, chaperones	CS domain	Uncharacterized protein OsI_027940 OS=Oryza sativa subsp. indica OX=39946 GN=OsI_027940 PE=1 SV=2	S	Function unknown	uncharacterized protein OsI_027940-like isoform X1 [Dendrobium catenatum]	cellular component: membrane (GO:0016020)
Dendrobium_catenatum_newGene_11011	--	21.424903	888	19.654154	729	21.679766	898	21.08624	884	17.541297999999998	939	24.536074	925	18.333197	939	22.215392	1136	18.7948	1086	0.308213842006191	-0.107942383506352	normal	0.986535411930901	-0.00230195344344649	normal	--	--	Cellular Component: extracellular region (GO:0005576);; Cellular Component: cytosol (GO:0005829);; Cellular Component: plasmodesma (GO:0009506);;	--	--	[R]	General function prediction only	--	Elicitor-responsive protein 1 OS=Oryza sativa subsp. japonica OX=39947 GN=ERG1 PE=1 SV=1	S	Function unknown	elicitor-responsive protein 1-like isoform X1 [Dendrobium catenatum]	cellular component: extracellular region (GO:0005576);; cellular component: cell (GO:0005623);; cellular component: cell part (GO:0044464);; cellular component: cell junction (GO:0030054)
Dendrobium_catenatum_newGene_11012	--	5.902711	63	6.886752	65	5.145598	51	6.36571	62	5.213418	61	6.918114	67	6.251689	74	6.196292	78	6.164422	79	0.725227699020447	-0.132540379615518	normal	0.840931935763744	-0.0763474197474028	normal	--	--	--	--	--	[R]	General function prediction only	--	--	S	Function unknown	pollen-specific leucine-rich repeat extensin-like protein 2 [Dendrobium catenatum]	--
Dendrobium_catenatum_newGene_11015	--	13.198814	1685	12.498719	1588	12.306596999999998	1642	9.545079000000001	1153	9.471328999999999	1436	8.624289	1118	7.906318	1274	7.355092	1238	8.303571	1309	1.06086829266942e-18	0.582558586125878	normal	0.0848695338609509	0.142460076158075	normal	[G]	Carbohydrate transport and metabolism	Molecular Function: beta-glucosidase activity (GO:0008422);; Biological Process: glycosyl compound metabolic process (GO:1901657);;	K01188|2.62458e-19|pda:103715308|K01188 beta-glucosidase [EC:3.2.1.21] | (RefSeq) beta-glucosidase 22-like	Cyanoamino acid metabolism (ko00460);; Starch and sucrose metabolism (ko00500);; Phenylpropanoid biosynthesis (ko00940)	[G]	Carbohydrate transport and metabolism	--	Beta-glucosidase 22 OS=Oryza sativa subsp. japonica OX=39947 GN=BGLU22 PE=2 SV=1	G	Carbohydrate transport and metabolism	Putative beta-glucosidase 23 [Dendrobium catenatum]	molecular function: catalytic activity (GO:0003824);; biological process: metabolic process (GO:0008152);; biological process: single-organism process (GO:0044699)
Dendrobium_catenatum_newGene_11016	--	1.180876	29	0.514931	13	0.505234	13	0.0	0	0.292206	9	0.146591	4	1.252285	35	1.210948	38	1.255083	36	0.167825843869995	-0.641085610833734	normal	2.33848679724846e-05	-2.18565842725302	down	--	--	--	--	--	--	--	--	--	--	--	--	--
Dendrobium_catenatum_newGene_11017	--	0.331034	21	0.140445	8	0.472867	27	0.674286	38	0.355643	25	0.170164	10	0.087522	6	0.0	0	0.258939	19	--	--	--	--	--	--	--	--	--	--	--	--	--	--	--	--	--	uncharacterized protein LOC110102133 [Dendrobium catenatum]	--
Dendrobium_catenatum_newGene_1102	--	4.195773	137	3.414027	95	4.322152	126	5.110755	158	4.119815	147	7.323315	222	3.3178419999999997	124	3.695364	138	2.685777	101	0.522137725875963	0.183604805236449	normal	0.00406339400163359	0.718549479616299	normal	--	--	--	--	--	--	--	--	--	--	--	uncharacterized protein LOC110115267, partial [Dendrobium catenatum]	--
Dendrobium_catenatum_newGene_11021	--	2.366449	132	3.041282	150	3.000591	156	1.769427	91	2.160444	133	2.679625	136	6.073044	374	4.571774	303	5.28524	353	6.60140714710488e-09	-0.981863702421126	normal	3.24087926551381e-12	-1.29310398838366	down	--	--	--	--	--	--	--	Leucine-zipper of ternary complex factor MIP1	--	S	Function unknown	uncharacterized protein LOC110095260 isoform X2 [Dendrobium catenatum]	--
Dendrobium_catenatum_newGene_11023	--	17.077565999999997	1189	17.606105	1156	18.515669	1231	18.562257	1274	18.696212000000003	1510	20.241853	1387	17.240698999999996	1387	17.607966	1501	18.07768	1498	0.431448799085541	-0.0704745695815239	normal	0.141088908008048	0.120950820992896	normal	--	--	--	--	--	[R]	General function prediction only	Retrotransposon gag protein;; Aspartyl protease;; gag-polyprotein putative aspartyl protease;; Retroviral aspartyl protease;; Reverse transcriptase (RNA-dependent DNA polymerase);; Integrase core domain	RNA-directed DNA polymerase homolog OS=Oenothera berteroana OX=3950 PE=4 SV=1	L	Replication, recombination and repair	putative mitochondrial protein [Dendrobium catenatum]	--
Dendrobium_catenatum_newGene_11024	--	0.557512	8	0.777342	10	0.695974	9	0.723897	9	1.227295	19	0.505524	7	1.069702	17	0.256772	5	0.724519	12	--	--	--	--	--	--	--	--	--	--	--	--	--	--	--	--	--	hypothetical protein MA16_Dca018559 [Dendrobium catenatum]	--
Dendrobium_catenatum_newGene_11030	--	0.0	0	0.0	0	0.073522	1	0.0	0	0.0	0	0.0	0	0.488405	7	0.0	0	0.0	0	--	--	--	--	--	--	--	--	--	--	--	--	--	--	--	--	--	--	--
Dendrobium_catenatum_newGene_11038	--	5.651828	248	6.485476	252	7.137345	292	5.143166	204	6.29235	305	5.86862	232	7.33098	356	6.6255500000000005	343	7.715522	406	0.127752353417275	-0.250965116970299	normal	0.0147275365803796	-0.386350638795306	normal	--	--	--	--	--	--	--	--	--	--	--	zinc finger CCCH domain-containing protein 7 isoform X2 [Dendrobium catenatum]	--
Dendrobium_catenatum_newGene_11041	--	6.556789	459	6.860123	425	6.66619	435	2.710454	174	1.850482	144	2.492778	159	8.779991	681	9.044375	754	8.372605	703	3.94289282414484e-06	-0.470125962853108	normal	1.11793544686476e-45	-1.93447868894248	down	[X]	Mobilome: prophages, transposons	--	--	--	[R]	General function prediction only	Reverse transcriptase (RNA-dependent DNA polymerase);; Integrase core domain	Retrovirus-related Pol polyprotein from transposon RE2 OS=Arabidopsis thaliana OX=3702 GN=RE2 PE=4 SV=1	S	Function unknown	Retrovirus-related Pol polyprotein from transposon TNT 1-94 [Dendrobium catenatum]	--
Dendrobium_catenatum_newGene_11046	--	0.242244	21	0.334547	26	0.468249	38	0.358421	29	0.705613	68	0.50419	40	0.183343	18	0.315926	33	0.35632	37	0.783128894115675	0.15499906211788	normal	0.095854814931122	0.717867564360481	normal	--	--	--	--	--	--	--	--	--	--	--	--	--
Dendrobium_catenatum_newGene_11055	--	2.540488	85	1.86539	56	2.350392	74	1.011822	31	1.496354	56	1.73342	53	1.542091	57	1.157917	46	2.005286	81	0.242127327878378	0.403145426373476	normal	0.669474352573323	-0.186681013298116	normal	--	--	--	--	--	--	--	--	--	--	--	--	--
Dendrobium_catenatum_newGene_11060	--	26.2925	758	26.924507	687	23.52463	632	40.043022	1059	39.470295	1258	37.464123	981	31.703747	1013	30.375494	1043	34.445328	1192	4.76670801375652e-06	-0.418996856114577	normal	0.0140836031754269	0.210774178856819	normal	--	--	--	--	--	--	--	--	--	--	--	--	--
Dendrobium_catenatum_newGene_11061	--	0.640298	25	1.038934	35	0.894338	32	1.085282	38	0.947716	40	1.244797	44	0.780129	33	0.707843	33	0.810904	38	0.932932825699098	0.0476082054782978	normal	0.355436761601501	0.38999008751293	normal	--	--	--	--	--	--	--	--	--	--	--	--	--
Dendrobium_catenatum_newGene_11063	--	1.13235	18	1.938952	27	1.640013	24	1.657588	24	1.116207	20	1.180608	17	1.307179	23	1.103008	21	1.152633	22	--	--	--	--	--	--	--	--	Cellular Component: vacuole (GO:0005773);;	K08059|5.31842e-51|mus:103986195|K08059 interferon, gamma-inducible protein 30 | (RefSeq) gamma-interferon-inducible lysosomal thiol reductase	--	[O]	Posttranslational modification, protein turnover, chaperones	Gamma interferon inducible lysosomal thiol reductase (GILT)	--	S	Function unknown	gamma-interferon-inducible lysosomal thiol reductase-like isoform X2 [Phalaenopsis equestris]	cellular component: cell (GO:0005623);; cellular component: organelle (GO:0043226);; cellular component: cell part (GO:0044464)
Dendrobium_catenatum_newGene_11064	--	0.70749	14	0.112519	2	0.20406	4	0.4965	9	0.508814	12	1.278421	23	0.040345	1	0.560508	14	0.414764	10	--	--	--	--	--	--	--	--	--	K08059|3.62941e-24|egu:105045879|K08059 interferon, gamma-inducible protein 30 | (RefSeq) gamma-interferon-inducible lysosomal thiol reductase	--	[O]	Posttranslational modification, protein turnover, chaperones	--	--	S	Function unknown	gamma-interferon-inducible lysosomal thiol reductase-like [Dendrobium catenatum]	--
Dendrobium_catenatum_newGene_1107	--	0.135701	2	0.0	0	0.158113	2	0.0	0	0.0	0	0.154868	2	0.0	0	0.0	0	0.0	0	--	--	--	--	--	--	--	--	--	--	--	[D]	Cell cycle control, cell division, chromosome partitioning	--	Protein MICRORCHIDIA 5 OS=Arabidopsis thaliana OX=3702 GN=MORC5 PE=3 SV=1	S	Function unknown	protein MICRORCHIDIA 4-like [Dendrobium catenatum]	--
Dendrobium_catenatum_newGene_11083	--	1.02069	25	0.884274	19	0.745015	17	1.074803	24	0.629014	17	0.639745	14	1.678048	45	1.155796	33	0.764516	22	--	--	--	--	--	--	--	--	--	--	--	--	--	--	--	--	--	Putative ribonuclease H protein [Dendrobium catenatum]	--
Dendrobium_catenatum_newGene_11085	--	2.507448	112	2.386449	94	1.804686	75	2.677799	109	2.820235	139	2.650974	107	2.37704	117	2.153664	114	2.370308	127	0.695529247110274	-0.123359546769399	normal	0.524791237130251	0.168994264825913	normal	--	--	--	--	--	--	--	--	--	S	Function unknown	uncharacterized protein LOC110110855 [Dendrobium catenatum]	--
Dendrobium_catenatum_newGene_11092	--	2.077076	47	1.259107	26	1.3411080000000002	28	2.4321770000000003	50	1.5999889999999999	41	3.090953	62	1.525763	39	2.099937	57	1.066959	30	0.860270707979433	-0.0950547232405191	normal	0.287472684182511	0.445519706289307	normal	[G]	Carbohydrate transport and metabolism	Molecular Function: 6-phosphofructokinase activity (GO:0003872);; Molecular Function: ATP binding (GO:0005524);; Cellular Component: cytoplasm (GO:0005737);; Biological Process: fructose 6-phosphate metabolic process (GO:0006002);; Molecular Function: metal ion binding (GO:0046872);; Biological Process: glycolytic process through fructose-6-phosphate (GO:0061615);;	K00850|1.51927e-31|mus:103991413|K00850 6-phosphofructokinase 1 [EC:2.7.1.11] | (RefSeq) ATP-dependent 6-phosphofructokinase 5, chloroplastic	Glycolysis / Gluconeogenesis (ko00010);; Pentose phosphate pathway (ko00030);; Fructose and mannose metabolism (ko00051);; Galactose metabolism (ko00052);; Carbon metabolism (ko01200);; Biosynthesis of amino acids (ko01230);; RNA degradation (ko03018)	[G]	Carbohydrate transport and metabolism	--	ATP-dependent 6-phosphofructokinase 5, chloroplastic OS=Arabidopsis thaliana OX=3702 GN=PFK5 PE=1 SV=1	G	Carbohydrate transport and metabolism	PREDICTED: ATP-dependent 6-phosphofructokinase 5, chloroplastic [Musa acuminata subsp. malaccensis]	biological process: metabolic process (GO:0008152);; biological process: cellular process (GO:0009987);; molecular function: catalytic activity (GO:0003824);; molecular function: binding (GO:0005488);; cellular component: cell (GO:0005623);; cellular component: cell part (GO:0044464);; biological process: single-organism process (GO:0044699)
Dendrobium_catenatum_newGene_11093	--	0.812269	48	0.615805	32	0.732117	40	0.085788	5	0.202024	14	0.349849	19	0.661603	43	1.529108	107	1.028011	73	0.114768411623845	-0.593474491443035	normal	1.97995364248757e-06	-2.00378041974748	down	--	--	--	K06670|2.18969e-25|egu:105051392|K06670 cohesin complex subunit SCC1 | (RefSeq) sister chromatid cohesion 1 protein 2	--	[D]	Cell cycle control, cell division, chromosome partitioning	--	Sister chromatid cohesion 1 protein 2 OS=Arabidopsis thaliana OX=3702 GN=SYN2 PE=2 SV=2	S	Function unknown	sister chromatid cohesion 1 protein 2 isoform X1 [Dendrobium catenatum]	--
Dendrobium_catenatum_newGene_11094	--	0.096609	1	0.445148	4	0.336517	3	0.0	0	0.714605	7	0.084415	1	0.0	0	0.0	0	0.0	0	--	--	--	--	--	--	--	--	--	--	--	--	--	--	--	--	--	--	--
Dendrobium_catenatum_newGene_11097	--	7.320315	130	8.473355	133	8.166065	135	5.88082	96	6.356441	125	5.714772	92	6.381657	125	5.589364	118	8.971356	191	0.747877162575367	0.0989384596030766	normal	0.328705345425368	-0.27104271134953	normal	--	--	Cellular Component: anaphase-promoting complex (GO:0005680);; Molecular Function: zinc ion binding (GO:0008270);; Biological Process: protein ubiquitination involved in ubiquitin-dependent protein catabolic process (GO:0042787);; Biological Process: positive regulation of mitotic metaphase/anaphase transition (GO:0045842);; Molecular Function: ubiquitin protein ligase activity (GO:0061630);; Mole…	K03358|5.95465e-54|mus:103968765|K03358 anaphase-promoting complex subunit 11 | (RefSeq) anaphase-promoting complex subunit 11	Ubiquitin mediated proteolysis (ko04120)	[DO]	Cell cycle control, cell division, chromosome partitioning;; Posttranslational modification, protein turnover, chaperones	Anaphase-promoting complex subunit 11 RING-H2 finger;; RING-H2 zinc finger domain	Anaphase-promoting complex subunit 11 OS=Arabidopsis thaliana OX=3702 GN=APC11 PE=1 SV=3	O	Posttranslational modification, protein turnover, chaperones	anaphase-promoting complex subunit 11 [Phalaenopsis equestris]	cellular component: cell (GO:0005623);; cellular component: macromolecular complex (GO:0032991);; cellular component: organelle (GO:0043226);; cellular component: organelle part (GO:0044422);; cellular component: cell part (GO:0044464);; molecular function: binding (GO:0005488);; biological process: metabolic process (GO:0008152);; biological process: cellular process (GO:0009987);; biological pr…
Dendrobium_catenatum_newGene_11098	--	0.34329	20	0.535889	28	0.38877	22	0.612817	33	0.510526	33	0.745091	40	0.482649	32	0.480783	34	0.063476	5	0.82394115854797	0.14742794592954	normal	0.243337165988077	0.628990005402746	normal	--	--	--	--	--	[R]	General function prediction only	Reverse transcriptase (RNA-dependent DNA polymerase);; Reverse transcriptase (RNA-dependent DNA polymerase)	Retrovirus-related Pol polyprotein from transposon RE2 OS=Arabidopsis thaliana OX=3702 GN=RE2 PE=4 SV=1	L	Replication, recombination and repair	Retrovirus-related Pol polyprotein from transposon TNT 1-94 [Dendrobium catenatum]	--
Dendrobium_catenatum_newGene_111	--	0.0	0	0.063548	2	0.614026	19	0.341896	10	0.455081	16	0.271926	8	0.681891	24	0.557308	21	0.171485	7	--	--	--	--	--	--	--	--	--	--	--	--	--	Reverse transcriptase (RNA-dependent DNA polymerase)	--	S	Function unknown	ataxia telangiectasia mutated family protein [Dendrobium catenatum]	--
Dendrobium_catenatum_newGene_11103	--	0.088149	1	0.0	0	1.123019	12	0.183688	2	0.0	0	0.231336	3	0.058828	1	0.20158	3	0.170683	3	--	--	--	--	--	--	--	--	--	--	--	--	--	--	--	--	--	--	--
Dendrobium_catenatum_newGene_11106	--	1.920263	131	2.120053	121	2.5363890000000002	144	1.557191	93	2.182341	158	1.556356	87	2.346464	153	2.532635	175	2.2310410000000003	151	0.859981875087528	-0.0508119547820432	normal	0.210488334694802	-0.319989058751603	normal	--	--	--	--	--	--	--	--	Serine/threonine-protein phosphatase 7 long form homolog OS=Arabidopsis thaliana OX=3702 GN=MAIL3 PE=2 SV=1	S	Function unknown	serine/threonine-protein phosphatase 7 long form homolog [Dendrobium catenatum]	--
Dendrobium_catenatum_newGene_11107	--	10.623833000000001	215	11.512901	219	6.646148	206	7.087634	215	6.7562500000000005	269	10.620285999999998	305	7.337798	184	10.826147	255	7.012096	269	0.73152053120539	0.0818848039520767	normal	0.083797008756029	0.352953907085332	normal	--	--	--	--	--	--	--	--	--	S	Function unknown	uncharacterized protein LOC110109279 [Dendrobium catenatum]	--
Dendrobium_catenatum_newGene_11108	--	0.664411	13	0.332247	6	0.368266	7	0.434396	8	0.48482	11	0.71881	13	0.430708	10	0.0	0	0.070697	2	--	--	--	--	--	--	--	--	--	--	--	--	--	--	--	--	--	--	--
Dendrobium_catenatum_newGene_11111	--	4.146888	326	4.395349	305	4.830475	361	8.938966	649	8.132433	643	7.006208	489	3.610821	319	3.3089760000000004	309	3.576839	343	0.105293928866263	0.248534896504358	normal	3.90925457985663e-17	1.05421668650849	up	--	--	--	--	--	--	--	Helix-loop-helix DNA-binding domain	Transcription factor bHLH49 OS=Arabidopsis thaliana OX=3702 GN=BHLH49 PE=1 SV=1	K	Transcription	transcription factor bHLH49-like [Dendrobium catenatum]	--
Dendrobium_catenatum_newGene_11116	--	0.109194	2	0.802392	12	0.0	0	0.0	0	0.0	0	0.0	0	0.556959	11	0.154291	4	0.235744	5	--	--	--	--	--	--	[O]	Posttranslational modification, protein turnover, chaperones	--	K00799|1.45809e-53|pda:103697457|K00799 glutathione S-transferase [EC:2.5.1.18] | (RefSeq) glutathione S-transferase U18-like	Glutathione metabolism (ko00480)	[O]	Posttranslational modification, protein turnover, chaperones	Glutathione S-transferase, N-terminal domain;; Glutathione S-transferase, N-terminal domain;; Glutathione S-transferase, N-terminal domain	Glutathione S-transferase U18 OS=Arabidopsis thaliana OX=3702 GN=GSTU18 PE=2 SV=1	O	Posttranslational modification, protein turnover, chaperones	glutathione S-transferase U18-like isoform X1 [Dendrobium catenatum]	--
Dendrobium_catenatum_newGene_11119	--	0.420262	9	0.072873	2	0.560542	11	0.0	0	0.658422	16	0.117559	3	0.130873	4	0.052776	2	0.114624	3	--	--	--	--	--	--	--	--	--	--	--	--	--	--	Protein Ycf2 OS=Phalaenopsis aphrodite subsp. formosana OX=308872 GN=ycf2-A PE=3 SV=1	--	--	hypothetical chloroplast RF2 (chloroplast) [Aletris fauriei]	--
Dendrobium_catenatum_newGene_11121	--	3.17816	68	2.788929	53	3.9060819999999996	88	4.016381	78	1.9232529999999999	62	3.6667629999999996	69	3.673009	80	2.8980390000000003	64	2.713154	75	0.724733109213792	0.13623360031458	normal	0.735947790732229	0.12667277664025	normal	--	--	--	K05349|1.3693e-09|egu:105042425|K05349 beta-glucosidase [EC:3.2.1.21] | (RefSeq) Glc1-1; beta-glucosidase BoGH3B-like	Cyanoamino acid metabolism (ko00460);; Starch and sucrose metabolism (ko00500);; Phenylpropanoid biosynthesis (ko00940)	--	--	--	--	G	Carbohydrate transport and metabolism	hypothetical protein MA16_Dca003235 [Dendrobium catenatum]	--
Dendrobium_catenatum_newGene_11130	--	2.1382000000000003	258	2.273549	236	1.970641	209	2.1770259999999997	213	1.976564	251	1.979187	212	1.897996	249	1.355612	188	1.628438	230	0.151802395069281	0.285631098721069	normal	0.32383046918812	0.202148107098791	normal	[T]	Signal transduction mechanisms	Molecular Function: ATP binding (GO:0005524);; Biological Process: transport (GO:0006810);; Cellular Component: integral component of membrane (GO:0016021);; Molecular Function: ATPase activity (GO:0016887);;	--	--	[Q]	Secondary metabolites biosynthesis, transport and catabolism	ABC-2 type transporter;; Plant PDR ABC transporter associated;; ABC transporter;; AAA domain, putative AbiEii toxin, Type IV TA system	ABC transporter G family member 44 OS=Oryza sativa subsp. japonica OX=39947 GN=ABCG44 PE=2 SV=2	V	Defense mechanisms	ABC transporter G family member 44-like [Dendrobium catenatum]	molecular function: binding (GO:0005488);; biological process: localization (GO:0051179);; cellular component: membrane (GO:0016020);; cellular component: membrane part (GO:0044425);; molecular function: catalytic activity (GO:0003824)
Dendrobium_catenatum_newGene_11131	--	0.433721	13	0.356643	10	0.331457	10	0.512332	14	0.479589	16	0.509044	14	0.389513	13	0.486462	18	0.183806	7	--	--	--	--	--	--	--	--	Molecular Function: ATP binding (GO:0005524);; Biological Process: transport (GO:0006810);; Cellular Component: integral component of membrane (GO:0016021);; Molecular Function: ATPase activity (GO:0016887);;	--	--	[Q]	Secondary metabolites biosynthesis, transport and catabolism	--	ABC transporter G family member 44 OS=Oryza sativa subsp. japonica OX=39947 GN=ABCG44 PE=2 SV=2	V	Defense mechanisms	ABCG3, partial [Triticum aestivum]	molecular function: binding (GO:0005488);; biological process: localization (GO:0051179);; cellular component: membrane (GO:0016020);; cellular component: membrane part (GO:0044425);; molecular function: catalytic activity (GO:0003824)
Dendrobium_catenatum_newGene_11132	--	1.175084	44	0.804406	27	1.855702	64	1.060212	36	1.637528	67	1.208691	41	1.200102	49	1.454084	64	1.680614	75	0.596642347187609	-0.229509345750781	normal	0.644213722823146	-0.190342064849338	normal	--	--	Molecular Function: ATP binding (GO:0005524);; Biological Process: transport (GO:0006810);; Cellular Component: integral component of membrane (GO:0016021);; Molecular Function: ATPase activity (GO:0016887);;	--	--	[Q]	Secondary metabolites biosynthesis, transport and catabolism	ABC transporter;; ABC-transporter extracellular N-terminal;; ATPase family associated with various cellular activities (AAA)	ABC transporter G family member 37 OS=Oryza sativa subsp. japonica OX=39947 GN=ABCG37 PE=2 SV=1	V	Defense mechanisms	ABC transporter G family member 44-like [Dendrobium catenatum]	molecular function: binding (GO:0005488);; biological process: localization (GO:0051179);; cellular component: membrane (GO:0016020);; cellular component: membrane part (GO:0044425);; molecular function: catalytic activity (GO:0003824)
Dendrobium_catenatum_newGene_11136	--	0.0	0	0.384219	5	0.945872	12	0.0	0	0.640988	9	0.0	0	0.583243	9	0.391534	6	0.520218	8	--	--	--	--	--	--	--	--	--	--	--	--	--	--	--	--	--	--	--
Dendrobium_catenatum_newGene_11140	--	49.070035999999995	2186	45.991148	1813	47.081793999999995	1956	50.886676	2080	52.147537	2569	53.218380999999994	2155	31.774089	1570	34.848436	1850	34.825981999999996	1862	8.4240356119941e-11	0.392899793596321	normal	2.03216806358139e-19	0.555738473242493	normal	--	--	Cellular Component: integral component of membrane (GO:0016021);;	K15285|2.11428e-162|pda:103708422|K15285 solute carrier family 35, member E3 | (RefSeq) uncharacterized membrane protein At1g06890	--	[GE]	Carbohydrate transport and metabolism;; Amino acid transport and metabolism	Triose-phosphate Transporter family	UDP-xylose transporter 1 OS=Arabidopsis thaliana OX=3702 GN=UXT1 PE=1 SV=1	S	Function unknown	uncharacterized membrane protein At1g06890 isoform X1 [Dendrobium catenatum]	cellular component: membrane (GO:0016020);; cellular component: membrane part (GO:0044425)
Dendrobium_catenatum_newGene_11144	--	53.682766	1340	48.175907	1065	53.81073	1253	42.535854	975	47.356308	1308	46.207378	1049	43.531464	1205	41.229042	1227	45.701988	1370	0.0492558525091415	0.16234881143289	normal	0.981330263762949	-0.00269827723637851	normal	--	--	Biological Process: microtubule cytoskeleton organization (GO:0000226);; Biological Process: preprophase band assembly (GO:0000913);; Molecular Function: calcium ion binding (GO:0005509);; Molecular Function: protein binding (GO:0005515);; Cellular Component: nucleus (GO:0005634);; Cellular Component: centrosome (GO:0005813);; Cellular Component: spindle (GO:0005819);; Cellular Component: phragmo…	K11583|1.97643e-119|pda:103717815|K11583 serine/threonine-protein phosphatase 2A regulatory subunit B'' | (RefSeq) probable serine/threonine-protein phosphatase 2A regulatory subunit B'' subunit TON2	mRNA surveillance pathway (ko03015)	[A]	RNA processing and modification	--	Probable serine/threonine-protein phosphatase 2A regulatory subunit B&apos;&apos; subunit TON2 OS=Arabidopsis thaliana OX=3702 GN=TON2 PE=1 SV=1	T	Signal transduction mechanisms	probable serine/threonine-protein phosphatase 2A regulatory subunit B&apos;&apos; subunit TON2 [Dendrobium catenatum]	biological process: cellular process (GO:0009987);; biological process: cellular component organization or biogenesis (GO:0071840);; biological process: single-organism process (GO:0044699);; molecular function: binding (GO:0005488);; cellular component: cell (GO:0005623);; cellular component: organelle (GO:0043226);; cellular component: cell part (GO:0044464);; cellular component: organelle part…
Dendrobium_catenatum_newGene_11151	--	2.177138	233	1.698204	161	1.605106	161	1.453973	143	2.083001	247	1.325024	129	1.381116	164	1.354531	173	1.350371	174	0.124850304847089	0.322862736262918	normal	0.462527575715096	0.185030467210804	normal	--	--	--	--	--	--	--	--	--	--	--	--	--
Dendrobium_catenatum_newGene_11154	--	1.794419	16	1.163906	10	1.692375	14	1.545447	13	1.673903	17	2.166607	18	1.02801	11	1.630883	18	1.112752	12	--	--	--	--	--	--	--	--	--	--	--	--	--	--	--	--	--	--	--
Dendrobium_catenatum_newGene_11157	--	47.694125	3517	47.805532	3146	46.332660999999995	3226	40.02766	2691	38.822829	3238	39.073547	2673	108.717218	8967	109.296101	9710	108.242673	9780	0	-1.3015119050752	down	0	-1.53382986926749	down	--	--	Cellular Component: nucleus (GO:0005634);; Biological Process: transcription, DNA-templated (GO:0006351);;	--	--	--	--	TFIIS helical bundle-like domain	Probable mediator of RNA polymerase II transcription subunit 26b OS=Arabidopsis thaliana OX=3702 GN=MED26B PE=2 SV=1	S	Function unknown	probable mediator of RNA polymerase II transcription subunit 26b [Dendrobium catenatum]	cellular component: cell (GO:0005623);; cellular component: organelle (GO:0043226);; cellular component: cell part (GO:0044464);; biological process: metabolic process (GO:0008152);; biological process: cellular process (GO:0009987)
Dendrobium_catenatum_newGene_11169	--	0.217742	10	0.397299	17	0.567183	25	0.220001	10	0.217783	12	0.391032	17	0.0	0	0.210118	12	0.328455	19	--	--	--	--	--	--	--	--	--	--	--	--	--	--	--	--	--	hypothetical protein MA16_Dca007444 [Dendrobium catenatum]	--
Dendrobium_catenatum_newGene_11172	--	4.737825	87	4.821709	79	6.805874	117	7.50384	126	8.3425	169	6.477906	108	7.253063	147	7.711171	169	9.641577	212	0.00601375888551876	-0.641874256211426	normal	0.423418022303665	-0.198629964259085	normal	--	--	Cellular Component: endoplasmic reticulum membrane (GO:0005789);; Cellular Component: integral component of membrane (GO:0016021);;	K13989|1.24938e-38|pxb:103953232|K13989 Derlin-2/3 | (RefSeq) derlin-2.2	Protein processing in endoplasmic reticulum (ko04141)	[S]	Function unknown	Der1-like family	Derlin-2.2 OS=Arabidopsis thaliana OX=3702 GN=DER2.2 PE=2 SV=1	S	Function unknown	derlin-2-like [Dendrobium catenatum]	cellular component: cell (GO:0005623);; cellular component: membrane (GO:0016020);; cellular component: organelle (GO:0043226);; cellular component: organelle part (GO:0044422);; cellular component: membrane part (GO:0044425);; cellular component: cell part (GO:0044464)
Dendrobium_catenatum_newGene_11175	--	0.564421	9	0.879459	13	0.940166	14	0.979989	15	0.592006	11	0.0	0	0.771079	14	0.508134	10	0.615377	12	--	--	--	--	--	--	--	--	--	--	--	--	--	--	--	--	--	uncharacterized protein LOC110112362 [Dendrobium catenatum]	--
Dendrobium_catenatum_newGene_1118	--	1.260484	107	1.127936	85	1.211385	96	1.051291	82	1.614161	152	0.827072	64	1.04055	98	1.334262	135	1.195997	122	0.813949179712206	-0.0760590430475747	normal	0.815299862773599	-0.083897823261676	normal	--	--	Cellular Component: cytosol (GO:0005829);; Biological Process: dephosphorylation (GO:0016311);; Molecular Function: sedoheptulose-bisphosphatase activity (GO:0050278);;	--	--	--	--	--	--	T	Signal transduction mechanisms	hypothetical protein TRIUR3_33617 [Triticum urartu]	cellular component: cell (GO:0005623);; cellular component: cell part (GO:0044464);; biological process: metabolic process (GO:0008152);; biological process: cellular process (GO:0009987);; molecular function: catalytic activity (GO:0003824)
Dendrobium_catenatum_newGene_11181	--	0.770646	12	0.715484	10	1.074224	16	1.591366	23	2.894101	49	1.02458	15	0.829129	14	1.559931	29	1.224934	23	--	--	--	--	--	--	--	--	--	--	--	--	--	--	--	S	Function unknown	uncharacterized protein LOC110094190 isoform X1 [Dendrobium catenatum]	--
Dendrobium_catenatum_newGene_11183	--	0.762328	26	0.593476	18	0.940079	30	0.997315	31	0.621686	23	0.380423	12	0.719406	27	0.798347	32	0.321372	13	--	--	--	--	--	--	--	--	--	--	--	--	--	--	--	--	--	--	--
Dendrobium_catenatum_newGene_11187	--	0.099526	10	0.482381	42	0.29602	27	0.397423	36	0.264644	29	0.327936	29	1.218392	131	1.065304	123	1.335041	156	9.64405480814437e-09	-1.87510996176047	down	4.50928869997238e-11	-1.81302649070138	down	--	--	--	--	--	[R]	General function prediction only	--	--	S	Function unknown	hypothetical protein MA16_Dca019338 [Dendrobium catenatum]	--
Dendrobium_catenatum_newGene_11190	--	6.23112	358	6.369592	316	7.174301	377	7.242852	369	6.921550999999999	428	7.401206999999999	379	9.894157	645	10.748516000000002	728	9.662858	670	1.37055976878217e-11	-0.729241099578115	normal	3.28680187926712e-08	-0.59907888272755	normal	--	--	Cellular Component: endosome (GO:0005768);; Cellular Component: trans-Golgi network (GO:0005802);; Cellular Component: integral component of membrane (GO:0016021);; Molecular Function: hydroxyproline O-arabinosyltransferase activity (GO:1990585);;	K20782|1.66844e-141|pda:103716922|K20782 hydroxyproline O-arabinosyltransferase [EC:2.4.2.58] | (RefSeq) uncharacterized LOC103716922	--	--	--	--	Hydroxyproline O-arabinosyltransferase 3 OS=Arabidopsis thaliana OX=3702 GN=HPAT3 PE=1 SV=1	S	Function unknown	hydroxyproline O-arabinosyltransferase 3-like [Dendrobium catenatum]	cellular component: cell (GO:0005623);; cellular component: organelle (GO:0043226);; cellular component: cell part (GO:0044464);; cellular component: organelle part (GO:0044422);; cellular component: membrane (GO:0016020);; cellular component: membrane part (GO:0044425);; molecular function: catalytic activity (GO:0003824)
Dendrobium_catenatum_newGene_11195	--	0.785524	23	0.458177	12	0.645971	18	0.506119	14	0.514246	17	0.754036	20	0.446537	14	0.569775	20	0.292116	10	--	--	--	--	--	--	--	--	--	--	--	--	--	--	--	S	Function unknown	integrator complex subunit 11 [Dendrobium catenatum]	--
Dendrobium_catenatum_newGene_11197	--	10.233563	469	11.632527	480	9.829298000000001	425	12.989691999999998	550	11.293558	593	12.329938	531	10.465350999999998	530	12.866340000000001	704	10.161266000000001	567	0.284894653736376	-0.16114951260891	normal	0.541569492943968	0.0899172736025012	normal	--	--	--	K14861|2.34904e-26|sita:101763330|K14861 nucleolar pre-ribosomal-associated protein 1 | (RefSeq) uncharacterized LOC101763330	--	[S]	Function unknown	--	--	S	Function unknown	uncharacterized protein LOC110113976 [Dendrobium catenatum]	--
Dendrobium_catenatum_newGene_11199	--	1.545561	58	0.907433	31	1.531183	55	2.49241	85	0.963688	41	2.258418	79	0.403505	17	0.590328	24	0.678681	31	0.00685833179922011	1.04115178221563	up	5.83223658769258e-05	1.54815657003275	up	--	--	--	K16223|1.95834e-81|egu:105051422|K16223 protein FLOWERING LOCUS T | (RefSeq) protein HEADING DATE 3A-like	Circadian rhythm - plant (ko04712)	[R]	General function prediction only	Phosphatidylethanolamine-binding protein	Protein TWIN SISTER of FT OS=Arabidopsis thaliana OX=3702 GN=TSF PE=2 SV=1	S	Function unknown	protein TWIN SISTER of FT-like isoform X1 [Dendrobium catenatum]	--
Dendrobium_catenatum_newGene_112	--	0.0	0	0.226957	2	0.0	0	0.0	0	0.0	0	0.0	0	0.0	0	0.0	0	0.0	0	--	--	--	--	--	--	[V]	Defense mechanisms	--	K05658|1.77235e-34|pda:103713658|K05658 ATP-binding cassette, subfamily B (MDR/TAP), member 1 [EC:3.6.3.44] | (RefSeq) ABC transporter B family member 21-like	ABC transporters (ko02010)	[Q]	Secondary metabolites biosynthesis, transport and catabolism	ABC transporter	ABC transporter B family member 11 OS=Arabidopsis thaliana OX=3702 GN=ABCB11 PE=2 SV=1	V	Defense mechanisms	ABC transporter B family member 11-like [Dendrobium catenatum]	--
Dendrobium_catenatum_newGene_11209	--	0.113186	4	0.136563	4	0.063884	2	0.298572	9	0.12714	5	0.322978	10	0.478747	17	0.142571	6	0.49981	19	--	--	--	--	--	--	--	--	--	--	--	--	--	--	--	--	--	--	--
Dendrobium_catenatum_newGene_11214	--	5.2002299999999995	181	4.634485	157	6.355389	214	4.700696	155	5.284154	209	4.3034609999999995	148	5.3969190000000005	205	4.474126999999999	180	5.011148	218	0.721854736135192	0.0891128713365448	normal	0.834452684539125	-0.0523200176296847	normal	--	--	--	--	--	--	--	--	--	S	Function unknown	uncharacterized protein LOC110110798 [Dendrobium catenatum]	--
Dendrobium_catenatum_newGene_1122	--	0.967771	40	0.411061	15	1.118236	43	1.063941	40	0.794421	36	1.107135	42	0.681533	31	1.064214	52	1.656741	82	0.33667858574831	-0.449070631140837	normal	0.608009883729394	-0.238457413725819	normal	--	--	--	--	--	--	--	--	--	S	Function unknown	putative disease resistance protein RGA4 isoform X1 [Dendrobium catenatum]	--
Dendrobium_catenatum_newGene_11224	--	0.441765	6	0.0	0	0.0	0	0.0	0	0.0	0	0.0	0	0.0	0	0.0	0	0.0	0	--	--	--	--	--	--	--	--	Molecular Function: transcription factor activity, sequence-specific DNA binding (GO:0003700);; Cellular Component: nucleus (GO:0005634);; Biological Process: regulation of transcription, DNA-templated (GO:0006355);; Biological Process: negative regulation of cell proliferation (GO:0008285);; Biological Process: specification of carpel identity (GO:0010094);; Biological Process: specification of …	--	--	--	--	--	Zinc finger protein STAMENLESS 1 OS=Oryza sativa subsp. japonica OX=39947 GN=SL1 PE=2 SV=1	S	Function unknown	zinc finger protein STAMENLESS 1-like [Dendrobium catenatum]	biological process: biological regulation (GO:0065007);; molecular function: nucleic acid binding transcription factor activity (GO:0001071);; cellular component: cell (GO:0005623);; cellular component: organelle (GO:0043226);; cellular component: cell part (GO:0044464);; biological process: reproduction (GO:0000003);; biological process: reproductive process (GO:0022414);; biological process: mu…
Dendrobium_catenatum_newGene_1123	--	13.930521	1613	12.721931000000001	1307	12.949898000000001	1403	13.578081000000001	1444	13.797293	1770	13.288118	1400	15.478023	1993	16.310016	2254	16.123012000000003	2242	1.8604554981461e-09	-0.364653191772868	normal	1.08351282330208e-06	-0.301554950899965	normal	--	--	--	--	--	[T]	Signal transduction mechanisms	--	Putative disease resistance RPP13-like protein 1 OS=Arabidopsis thaliana OX=3702 GN=RPPL1 PE=3 SV=1	S	Function unknown	putative disease resistance protein RGA3 [Dendrobium catenatum]	--
Dendrobium_catenatum_newGene_11231	--	0.0	0	0.0	0	0.0	0	0.0	0	0.0	0	0.0	0	0.0	0	0.0	0	0.621399	8	--	--	--	--	--	--	--	--	--	--	--	--	--	Copper binding octapeptide repeat	--	--	--	uncharacterized protein LOC110102835 [Dendrobium catenatum]	--
Dendrobium_catenatum_newGene_11234	--	0.991938	23	0.819309	17	0.463032	10	0.117148	3	0.320549	9	0.808163	17	0.265766	7	0.524954	15	1.237282	34	--	--	--	--	--	--	--	--	--	--	--	--	--	BED zinc finger	--	--	--	uncharacterized protein LOC110098778 [Dendrobium catenatum]	--
Dendrobium_catenatum_newGene_11238	--	0.0	0	0.0	0	0.0	0	0.0	0	0.0	0	0.662992	6	0.074522	1	0.0	0	0.0	0	--	--	--	--	--	--	--	--	--	--	--	--	--	--	--	--	--	--	--
Dendrobium_catenatum_newGene_1124	--	0.640619	62	0.68143	59	1.006086	91	0.81447	73	0.925735	100	0.545956	48	1.097305	118	0.848261	98	1.044834	122	0.152824833041541	-0.423034597127406	normal	0.163817079072719	-0.419133685518179	normal	--	--	--	--	--	--	--	--	--	--	--	Putative ribonuclease H protein [Dendrobium catenatum]	--
Dendrobium_catenatum_newGene_11250	--	0.062905	2	0.213107	4	0.243182	4	0.0	0	0.212312	4	1.000143	16	0.0	0	0.0	0	0.285461	6	--	--	--	--	--	--	--	--	--	--	--	--	--	--	--	--	--	hypothetical protein MA16_Dca007169 [Dendrobium catenatum]	--
Dendrobium_catenatum_newGene_11252	--	2.823425	363	3.257123	365	3.832663	442	3.232959	370	3.4906509999999997	481	3.9034679999999997	430	2.783869	399	2.570237	391	2.935021	426	0.297065253075269	0.165392903205771	normal	0.0541860942177272	0.262868677387096	normal	--	--	--	--	--	--	--	--	--	--	--	--	--
Dendrobium_catenatum_newGene_11257	--	0.203108	4	0.455516	8	0.3309	6	0.668252	12	0.266436	6	0.463821	8	24.723553	516	22.383507	502	24.003122	543	6.97848778135939e-87	-5.55026637342138	down	3.81049268967541e-85	-5.33512217496243	down	--	--	Cellular Component: integral component of mitochondrial inner membrane (GO:0031305);; Biological Process: mitochondrial respiratory chain complex IV assembly (GO:0033617);; Cellular Component: mitochondrial respiratory chain supercomplex (GO:0097249);;	--	--	--	--	--	--	S	Function unknown	PREDICTED: uncharacterized protein LOC105039852 [Elaeis guineensis]	cellular component: cell (GO:0005623);; cellular component: membrane (GO:0016020);; cellular component: organelle (GO:0043226);; cellular component: organelle part (GO:0044422);; cellular component: membrane part (GO:0044425);; cellular component: cell part (GO:0044464);; biological process: cellular process (GO:0009987);; biological process: cellular component organization or biogenesis (GO:0071…
Dendrobium_catenatum_newGene_11261	--	0.229294	7	0.27325	8	0.300228	9	0.54013	12	0.374959	13	0.12256	4	4.564106	148	2.357893	82	3.704491	130	2.68431207460393e-19	-3.12759535397523	down	8.98605974765197e-17	-3.05871635032362	down	--	--	--	--	--	--	--	--	--	--	--	--	--
Dendrobium_catenatum_newGene_11266	--	0.423198	8	0.408523	7	0.0	0	0.0	0	0.590285	12	0.0	0	0.403201	8	0.0	0	0.071953	2	--	--	--	--	--	--	--	--	Cellular Component: membrane (GO:0016020);; Molecular Function: metal ion binding (GO:0046872);;	--	--	--	--	Protein of unknown function (DUF3675)	--	O	Posttranslational modification, protein turnover, chaperones	uncharacterized protein LOC110113179 isoform X2 [Dendrobium catenatum]	cellular component: membrane (GO:0016020);; molecular function: binding (GO:0005488)
Dendrobium_catenatum_newGene_1127	--	30.088724	763	27.919066	629	28.00547	664	25.113883	582	28.401705	787	26.545992000000002	613	26.08301	738	29.883233999999998	895	26.989912999999998	819	0.80451185472662	-0.0331614326923392	normal	0.309235916291834	-0.118633982327315	normal	[J]	Translation, ribosomal structure and biogenesis	Molecular Function: nucleotide binding (GO:0000166);; Molecular Function: nucleic acid binding (GO:0003676);; Cellular Component: plastid (GO:0009536);;	--	--	[R]	General function prediction only	--	Organelle RRM domain-containing protein 2, mitochondrial OS=Arabidopsis thaliana OX=3702 GN=ORRM2 PE=1 SV=1	S	Function unknown	40S ribosomal protein S19, mitochondrial [Dendrobium catenatum]	molecular function: binding (GO:0005488);; cellular component: cell (GO:0005623);; cellular component: organelle (GO:0043226);; cellular component: cell part (GO:0044464)
Dendrobium_catenatum_newGene_11273	--	27.085186	1774	27.70224	1607	28.230003	1725	20.372307	1225	17.133226	1242	19.204704	1144	16.633823	1208	15.517207	1212	16.487259	1298	1.98091201236444e-27	0.676494892957771	normal	0.0889038636038913	0.153566536192827	normal	[R]	General function prediction only	--	--	--	[I]	Lipid transport and metabolism	Patatin-like phospholipase	Patatin-like protein 6 OS=Arabidopsis thaliana OX=3702 GN=PLP6 PE=2 SV=1	S	Function unknown	patatin-like protein 6 [Dendrobium catenatum]	--
Dendrobium_catenatum_newGene_11275	--	17.588832	886	14.399278	646	13.261981	624	14.962722	693	14.907135	843	14.087684	645	14.726365000000001	831	13.656899	828	14.491108	886	0.880945167912499	-0.0238806851220115	normal	0.770822943773213	-0.0350803164971249	normal	--	--	--	--	--	--	--	--	--	S	Function unknown	uncharacterized protein LOC110113241 isoform X1 [Dendrobium catenatum]	--
Dendrobium_catenatum_newGene_11277	--	195.226364	5570	191.415375	4836	185.180038	4929	271.137695	7102	254.151962	8026	257.413086	6679	154.394196	4884	146.65094	4989	146.941513	5037	1.20377264876185e-10	0.260125756106355	normal	7.2558642602811e-77	0.738644505661216	normal	[G]	Carbohydrate transport and metabolism	Molecular Function: transporter activity (GO:0005215);; Biological Process: transport (GO:0006810);; Cellular Component: integral component of membrane (GO:0016021);;	K09872|3.94437e-57|gra:105769196|K09872 aquaporin PIP | (RefSeq) probable aquaporin PIP2-2	--	[G]	Carbohydrate transport and metabolism	Major intrinsic protein	Aquaporin PIP2-7 OS=Arabidopsis thaliana OX=3702 GN=PIP2-7 PE=1 SV=2	G	Carbohydrate transport and metabolism	LOW QUALITY PROTEIN: aquaporin PIP2-7-like [Phalaenopsis equestris]	molecular function: transporter activity (GO:0005215);; biological process: localization (GO:0051179);; cellular component: membrane (GO:0016020);; cellular component: membrane part (GO:0044425)
Dendrobium_catenatum_newGene_11280	--	1.644719	44	0.971159	23	1.039263	26	1.295644	32	0.541333	16	2.7156	66	1.020222	31	0.454521	15	0.715327	23	--	--	--	--	--	--	--	--	--	--	--	--	--	--	--	--	--	--	--
Dendrobium_catenatum_newGene_11281	--	8.124504	241	8.076163	216	8.29671	223	10.453358999999999	302	10.318973	339	9.25095	267	6.672061	237	8.501315	311	7.857061	295	0.689466662084896	-0.0837026675292832	normal	0.0666190455188064	0.295742655518936	normal	--	--	--	--	--	[S]	Function unknown	ELMO/CED-12 family	--	S	Function unknown	ELMO domain-containing protein A-like isoform X1 [Dendrobium catenatum]	--
Dendrobium_catenatum_newGene_11285	--	0.0	0	0.787746	9	0.0	0	0.0	0	0.0	0	0.0	0	0.113642	2	0.0	0	0.0	0	--	--	--	--	--	--	--	--	--	--	--	--	--	--	--	--	--	--	--
Dendrobium_catenatum_newGene_11286	--	118.64081	11782	111.511072	9808	128.296032	10532	98.592072	8991	106.557205	11714	104.098602	9402	93.214073	10265	93.720863	11099	104.79903399999999	11039	4.76238413500735e-12	0.20694159770118	normal	0.0650509670714723	0.0815084816239124	normal	[G]	Carbohydrate transport and metabolism	Molecular Function: magnesium ion binding (GO:0000287);; Molecular Function: phosphoglucomutase activity (GO:0004614);; Cellular Component: cytosol (GO:0005829);; Biological Process: glycogen biosynthetic process (GO:0005978);; Biological Process: glucose metabolic process (GO:0006006);; Cellular Component: chloroplast stroma (GO:0009570);; Biological Process: detection of gravity (GO:0009590);; …	K01835|0|spen:107014518|K01835 phosphoglucomutase [EC:5.4.2.2] | (RefSeq) phosphoglucomutase, chloroplastic	Glycolysis / Gluconeogenesis (ko00010);; Pentose phosphate pathway (ko00030);; Galactose metabolism (ko00052);; Purine metabolism (ko00230);; Starch and sucrose metabolism (ko00500);; Amino sugar and nucleotide sugar metabolism (ko00520)	[G]	Carbohydrate transport and metabolism	Phosphoglucomutase/phosphomannomutase, alpha/beta/alpha domain III;; Phosphoglucomutase/phosphomannomutase, alpha/beta/alpha domain II;; Phosphoglucomutase/phosphomannomutase, alpha/beta/alpha domain I;; Phosphoglucomutase/phosphomannomutase, C-terminal domain	Phosphoglucomutase, chloroplastic OS=Solanum tuberosum OX=4113 GN=PGMP PE=2 SV=1	G	Carbohydrate transport and metabolism	phosphoglucomutase, chloroplastic [Dendrobium catenatum]	molecular function: binding (GO:0005488);; molecular function: catalytic activity (GO:0003824);; cellular component: cell (GO:0005623);; cellular component: cell part (GO:0044464);; biological process: metabolic process (GO:0008152);; biological process: cellular process (GO:0009987);; biological process: single-organism process (GO:0044699);; cellular component: organelle (GO:0043226);; cellular…
Dendrobium_catenatum_newGene_11289	--	1.009588	18	0.634599	10	0.544585	9	0.312396	5	0.184042	4	0.613643	10	0.370776	8	0.313224	7	0.455824	10	--	--	--	--	--	--	--	--	Molecular Function: structural constituent of ribosome (GO:0003735);; Cellular Component: ribosome (GO:0005840);; Biological Process: translation (GO:0006412);;	K02915|7.9663e-20|pper:PRUPE_ppa013459mg|K02915 large subunit ribosomal protein L34e | (RefSeq) hypothetical protein	Ribosome (ko03010)	[J]	Translation, ribosomal structure and biogenesis	--	60S ribosomal protein L34 OS=Pisum sativum OX=3888 GN=RPL34 PE=2 SV=1	J	Translation, ribosomal structure and biogenesis	60S ribosomal protein L34 [Dendrobium catenatum]	molecular function: structural molecule activity (GO:0005198);; cellular component: cell (GO:0005623);; cellular component: macromolecular complex (GO:0032991);; cellular component: organelle (GO:0043226);; cellular component: cell part (GO:0044464);; biological process: metabolic process (GO:0008152);; biological process: cellular process (GO:0009987)
Dendrobium_catenatum_newGene_11290	--	7.209828	133	7.068157	115	7.216945	124	8.159209	138	7.589908	154	9.55853	160	6.168169	126	4.500238	99	7.294592	161	0.585395756295128	0.159776201569432	normal	0.0974599315898774	0.411673333881674	normal	--	--	--	--	--	--	--	--	--	--	--	--	--
Dendrobium_catenatum_newGene_11292	--	2.629029	96	2.917609	95	3.021395	103	3.027814	102	3.48162	141	4.01438	134	1.463214	60	2.168869	95	2.447565	108	0.215266113591899	0.367910236219498	normal	0.00954284736561749	0.686723005228815	normal	[Q]	Secondary metabolites biosynthesis, transport and catabolism	--	--	--	[QR]	Secondary metabolites biosynthesis, transport and catabolism;; General function prediction only	2OG-Fe(II) oxygenase superfamily	S-norcoclaurine synthase 1 OS=Coptis japonica OX=3442 GN=NCS1 PE=1 SV=1	S	Function unknown	S-norcoclaurine synthase 1-like isoform X3 [Dendrobium catenatum]	--
Dendrobium_catenatum_newGene_11296	--	0.624836	24	0.379343	13	0.499285	18	0.449702	16	0.50873	21	0.379642	13	0.340172	15	0.915785	41	0.48147	22	--	--	--	--	--	--	--	--	--	--	--	[R]	General function prediction only	--	--	S	Function unknown	uncharacterized protein LOC110105387 [Dendrobium catenatum]	--
Dendrobium_catenatum_newGene_11300	--	1.025102	21	1.275373	23	0.696261	14	0.465908	9	0.333533	8	0.23556	5	0.851021	19	1.34347	33	0.962778	24	--	--	--	--	--	--	--	--	--	--	--	--	--	--	--	S	Function unknown	hypothetical protein MA16_Dca005328 [Dendrobium catenatum]	--
Dendrobium_catenatum_newGene_11301	--	4.816567	198	3.635949	134	4.070942999999999	162	2.922519	101	3.248134	118	2.7401799999999996	88	6.3481119999999995	259	5.583468	212	5.945756	262	0.0857174572735346	-0.34619378497186	normal	7.72311681767241e-08	-1.04095219961881	down	[E]	Amino acid transport and metabolism	Molecular Function: 6-phosphofructo-2-kinase activity (GO:0003873);; Molecular Function: fructose-2,6-bisphosphate 2-phosphatase activity (GO:0004331);; Molecular Function: ATP binding (GO:0005524);; Biological Process: fructose metabolic process (GO:0006000);; Biological Process: fructose 2,6-bisphosphate metabolic process (GO:0006003);; Biological Process: dephosphorylation (GO:0016311);; Biolo…	K01103|9.97953e-154|egu:105044561|K01103 6-phosphofructo-2-kinase / fructose-2,6-biphosphatase 3&#160; [EC:2.7.1.105 3.1.3.46] | (RefSeq) 6-phosphofructo-2-kinase/fructose-2,6-bisphosphatase	Fructose and mannose metabolism (ko00051)	[G]	Carbohydrate transport and metabolism	6-phosphofructo-2-kinase;; AAA domain	6-phosphofructo-2-kinase/fructose-2,6-bisphosphatase OS=Arabidopsis thaliana OX=3702 GN=FKFBP PE=1 SV=1	G	Carbohydrate transport and metabolism	6-phosphofructo-2-kinase/fructose-2,6-bisphosphatase-like [Dendrobium catenatum]	biological process: metabolic process (GO:0008152);; biological process: cellular process (GO:0009987);; molecular function: catalytic activity (GO:0003824);; molecular function: binding (GO:0005488);; biological process: single-organism process (GO:0044699)
Dendrobium_catenatum_newGene_11302	--	0.106487	2	0.0	0	0.323112	6	0.0	0	0.445454	9	0.0	0	0.0	0	0.0	0	0.549417	13	--	--	--	--	--	--	--	--	--	--	--	--	--	--	--	--	--	--	--
Dendrobium_catenatum_newGene_11304	--	3.236344	48	2.753023	36	1.160154	16	2.503769	37	1.675354	30	2.845213	38	1.57996	26	2.59457	45	2.455436	43	0.962611682849289	0.028782489831957	normal	0.867990848082562	0.0865405053819795	normal	--	--	Molecular Function: metal ion binding (GO:0046872);;	--	--	--	--	--	--	L	Replication, recombination and repair	hypothetical protein MA16_Dca008630 [Dendrobium catenatum]	molecular function: binding (GO:0005488)
Dendrobium_catenatum_newGene_11305	--	0.0	0	0.0	0	0.343413	8	0.149601	4	0.241401	7	0.026075	1	0.0	0	0.05651	2	0.0	0	--	--	--	--	--	--	--	--	--	--	--	[R]	General function prediction only	GAG-pre-integrase domain	Retrovirus-related Pol polyprotein from transposon RE2 OS=Arabidopsis thaliana OX=3702 GN=RE2 PE=4 SV=1	L	Replication, recombination and repair	Retrovirus-related Pol polyprotein from transposon TNT 1-94 [Dendrobium catenatum]	--
Dendrobium_catenatum_newGene_11307	--	0.412147	9	0.35002	7	0.534881	10	0.415965	8	0.13802	3	0.0	0	0.342604	8	0.587392	14	0.0	0	--	--	--	--	--	--	[L]	Replication, recombination and repair	--	K15255|5.95552e-85|sot:107062046|K15255 ATP-dependent DNA helicase PIF1 [EC:3.6.4.12] | (RefSeq) ATP-dependent DNA helicase RRM3-like	--	[D]	Cell cycle control, cell division, chromosome partitioning	PIF1-like helicase	--	S	Function unknown	ATP-dependent DNA helicase PIF1 [Dendrobium catenatum]	--
Dendrobium_catenatum_newGene_11311	--	0.0	0	0.370772	3	0.467073	3	0.0	0	0.0	0	0.0	0	0.0	0	0.729308	6	0.248406	3	--	--	--	--	--	--	--	--	Biological Process: DNA metabolic process (GO:0006259);;	K07466|1.30957e-11|ppp:PHYPADRAFT_223341|K07466 replication factor A1 | (RefSeq) hypothetical protein	DNA replication (ko03030);; Nucleotide excision repair (ko03420);; Mismatch repair (ko03430);; Homologous recombination (ko03440)	[L]	Replication, recombination and repair	--	Replication protein A 70 kDa DNA-binding subunit D OS=Arabidopsis thaliana OX=3702 GN=RPA1D PE=2 SV=1	L	Replication, recombination and repair	replication protein A 70 kDa DNA-binding subunit B-like, partial [Dendrobium catenatum]	biological process: metabolic process (GO:0008152);; biological process: cellular process (GO:0009987)
Dendrobium_catenatum_newGene_11312	--	0.273729	3	0.0	0	0.0	0	0.0	0	0.0	0	0.0	0	0.325254	4	0.0	0	0.781915	11	--	--	--	--	--	--	--	--	Molecular Function: nucleic acid binding (GO:0003676);; Biological Process: DNA recombination (GO:0006310);; Biological Process: cellular macromolecule biosynthetic process (GO:0034645);; Cellular Component: intracellular organelle (GO:0043229);; Biological Process: chromosome organization (GO:0051276);;	--	--	[L]	Replication, recombination and repair	Replication factor-A C terminal domain	Replication protein A 70 kDa DNA-binding subunit B OS=Arabidopsis thaliana OX=3702 GN=RPA1B PE=3 SV=1	L	Replication, recombination and repair	uncharacterized protein LOC110116371 [Dendrobium catenatum]	molecular function: binding (GO:0005488);; biological process: metabolic process (GO:0008152);; biological process: cellular process (GO:0009987);; cellular component: cell (GO:0005623);; cellular component: organelle (GO:0043226);; cellular component: cell part (GO:0044464);; biological process: cellular component organization or biogenesis (GO:0071840)
Dendrobium_catenatum_newGene_1132	--	1.062328	20	0.754122	13	0.609373	11	1.09059	19	1.819899	38	1.143573	20	1.197801	25	1.544377	35	0.785709	18	--	--	--	--	--	--	--	--	Molecular Function: catalytic activity (GO:0003824);; Biological Process: cellular amino acid biosynthetic process (GO:0008652);;	--	--	--	--	Reverse transcriptase (RNA-dependent DNA polymerase)	--	S	Function unknown	integrator complex subunit 11 [Dendrobium catenatum]	molecular function: catalytic activity (GO:0003824);; biological process: metabolic process (GO:0008152);; biological process: cellular process (GO:0009987);; biological process: single-organism process (GO:0044699)
Dendrobium_catenatum_newGene_11322	--	0.955348	12	1.132299	13	0.0	0	0.216491	3	0.450203	7	1.047466	12	0.687767	10	0.786914	12	0.64796	10	--	--	--	--	--	--	--	--	--	--	--	--	--	--	--	--	--	hypothetical protein MA16_Dca023954 [Dendrobium catenatum]	--
Dendrobium_catenatum_newGene_11327	--	0.0	0	0.0	0	0.0	0	0.0	0	0.0	0	0.0	0	0.0	0	0.0	0	0.790831	7	--	--	--	--	--	--	--	--	--	--	--	--	--	--	--	--	--	PREDICTED: uncharacterized protein LOC104086414 isoform X1 [Nicotiana tomentosiformis]	--
Dendrobium_catenatum_newGene_11329	--	0.231197	6	0.439515	10	0.270968	7	0.567303	13	0.222647	6	0.315188	7	0.397756	11	0.21343	7	0.817151	24	--	--	--	--	--	--	--	--	--	--	--	--	--	--	--	S	Function unknown	ataxia telangiectasia mutated family protein [Dendrobium catenatum]	--
Dendrobium_catenatum_newGene_11350	--	4.67211	157	3.092743	92	2.317344	73	5.639895	174	4.192044	156	4.596436	140	3.299857	123	3.409632	136	4.359709	176	0.519881731851977	-0.207720202110646	normal	0.203794163259069	0.303838098638988	normal	--	--	Molecular Function: RNA binding (GO:0003723);; Molecular Function: structural constituent of ribosome (GO:0003735);; Biological Process: translation (GO:0006412);; Cellular Component: cytosolic large ribosomal subunit (GO:0022625);;	K02924|7.37047e-25|pop:POPTR_0018s02260g|K02924 large subunit ribosomal protein L39e | (RefSeq) POPTRDRAFT_578792; 60S ribosomal protein L39	Ribosome (ko03010)	[J]	Translation, ribosomal structure and biogenesis	Ribosomal L39 protein	60S ribosomal protein L39 OS=Zea mays OX=4577 GN=RPL39 PE=3 SV=1	J	Translation, ribosomal structure and biogenesis	hypothetical protein POPTR_006G260900v3 [Populus trichocarpa]	molecular function: binding (GO:0005488);; molecular function: structural molecule activity (GO:0005198);; biological process: metabolic process (GO:0008152);; biological process: cellular process (GO:0009987);; cellular component: cell (GO:0005623);; cellular component: macromolecular complex (GO:0032991);; cellular component: organelle (GO:0043226);; cellular component: organelle part (GO:00444…
Dendrobium_catenatum_newGene_1136	--	0.266317	8	0.062019	2	0.07434	2	0.0	0	0.06416	3	0.351669	10	0.160971	6	0.150094	6	0.147362	5	--	--	--	--	--	--	--	--	--	--	--	--	--	--	--	--	--	--	--
Dendrobium_catenatum_newGene_11367	--	1.54574	95	1.3001719999999999	71	1.497964	86	2.265649	128	1.88656	129	1.563395	88	0.841537	58	1.177906	87	1.002836	74	0.190173441686746	0.395505730143559	normal	0.00226873153825543	0.80832114333264	normal	--	--	--	--	--	[R]	General function prediction only	gag-polypeptide of LTR copia-type;; Retrotransposon gag protein	Retrovirus-related Pol polyprotein from transposon RE2 OS=Arabidopsis thaliana OX=3702 GN=RE2 PE=4 SV=1	L	Replication, recombination and repair	putative mitochondrial protein [Dendrobium catenatum]	--
Dendrobium_catenatum_newGene_1137	--	20.554964	2301	24.125656	2392	22.3351	2333	21.710054	2231	20.529655	2544	19.880451	2024	19.639982	2438	17.056004	2277	19.1661	2578	0.0267835530937771	0.170246687291344	normal	0.242859078718035	0.0876299940265106	normal	--	--	--	--	--	--	--	--	--	--	--	--	--
Dendrobium_catenatum_newGene_11373	--	1.242403	31	1.688587	37	1.712536	40	1.903136	44	1.923752	53	2.65048	60	1.909372	53	0.983674	29	0.924657	28	0.757282353615589	0.160854551191951	normal	0.121393816155313	0.629594981757671	normal	--	--	--	--	--	--	--	Retrotransposon gag protein	--	U	Intracellular trafficking, secretion, and vesicular transport	putative mitochondrial protein [Dendrobium catenatum]	--
Dendrobium_catenatum_newGene_11378	--	0.0	0	0.0	0	0.0	0	0.279381	6	0.0	0	0.180701	4	0.068938	2	0.0	0	0.0	0	--	--	--	--	--	--	--	--	--	--	--	--	--	Plant transposase (Ptta/En/Spm family)	--	S	Function unknown	uncharacterized protein LOC110113279 [Dendrobium catenatum]	--
Dendrobium_catenatum_newGene_11380	--	24.727152	1320	23.854058000000002	1198	22.565446	1198	24.308165	1195	26.043365	1602	28.927637	1385	24.937519	1530	23.676886	1583	26.988064	1710	0.0387556587759364	-0.153380866181335	normal	0.885149932994241	-0.0157520032925865	normal	--	--	--	--	--	[S]	Function unknown	--	--	S	Function unknown	uncharacterized protein LOC110109288 [Dendrobium catenatum]	--
Dendrobium_catenatum_newGene_1139	--	2.919292	79	4.108401	99	3.498458	89	2.498525	62	3.02042	91	2.445648	60	1.457601	44	1.315503	43	2.450677	80	0.00667574604917206	0.835053750385021	normal	0.160057068096158	0.497492513272151	normal	--	--	--	--	--	[R]	General function prediction only	F-box domain	F-box protein FBW2 OS=Arabidopsis thaliana OX=3702 GN=FBW2 PE=1 SV=1	S	Function unknown	F-box/LRR-repeat protein At3g48880-like isoform X1 [Dendrobium catenatum]	--
Dendrobium_catenatum_newGene_11390	--	0.0	0	0.0	0	0.0	0	0.0	0	0.544721	6	0.0	0	0.0	0	0.0	0	0.066904	1	--	--	--	--	--	--	--	--	--	--	--	--	--	--	--	--	--	--	--
Dendrobium_catenatum_newGene_11391	--	6.675095	148	3.874412	77	0.523364	11	5.320046	109	3.2961	81	7.205403	146	5.174652	128	6.428187	170	6.645952	177	0.510062771694075	-0.439590680045525	normal	0.397109969022561	-0.260723338989493	normal	[T]	Signal transduction mechanisms	--	K04733|6.4185e-95|egu:105050001|K04733 interleukin-1 receptor-associated kinase 4 [EC:2.7.11.1] | (RefSeq) receptor-like serine/threonine-protein kinase SD1-8	--	--	--	Protein tyrosine kinase;; Protein kinase domain	Cysteine-rich receptor-like protein kinase 19 OS=Arabidopsis thaliana OX=3702 GN=CRK19 PE=2 SV=2	T	Signal transduction mechanisms	receptor-like serine/threonine-protein kinase SD1-8 isoform X3 [Dendrobium catenatum]	--
Dendrobium_catenatum_newGene_11393	--	2.191103	36	2.464571	36	3.486971	53	1.752908	27	2.981883	54	4.440691	66	1.692307	31	2.435155	48	1.704686	34	0.456691437194374	0.325173906626027	normal	0.23351813092849	0.516240548477144	normal	--	--	--	--	--	[R]	General function prediction only	--	Germin-like protein 9-3 OS=Oryza sativa subsp. japonica OX=39947 GN=Os09g0568700 PE=2 SV=1	S	Function unknown	hypothetical protein MA16_Dca016803 [Dendrobium catenatum]	--
Dendrobium_catenatum_newGene_11394	--	0.32212	11	0.362199	11	0.823482	27	0.469693	15	0.370609	14	0.583415	18	0.302206	12	0.197091	8	0.281658	12	--	--	--	--	--	--	--	--	--	--	--	--	--	--	--	--	--	hypothetical protein MA16_Dca013332 [Dendrobium catenatum]	--
Dendrobium_catenatum_newGene_11395	--	0.0	0	0.0	0	0.287855	4	1.173958	16	1.121197	19	1.863116	26	0.0	0	0.0	0	0.0	0	--	--	--	--	--	--	--	--	--	K13680|4.27901e-21|pda:103700383|K13680 beta-mannan synthase [EC:2.4.1.32] | (RefSeq) glucomannan 4-beta-mannosyltransferase 1-like	--	--	--	--	Probable mannan synthase 3 OS=Arabidopsis thaliana OX=3702 GN=CSLA3 PE=2 SV=1	M	Cell wall/membrane/envelope biogenesis	probable mannan synthase 11 isoform X2 [Dendrobium catenatum]	--
Dendrobium_catenatum_newGene_11397	--	11.155326	597	11.047245	526	11.617094	587	10.487007	526	8.775171	515	9.804485	483	10.194925000000001	606	10.213799999999999	676	11.31564	726	0.95364461684827	-0.00906279454450312	normal	0.111554512622902	-0.197005244024479	normal	[N]	Cell motility	Cellular Component: Golgi membrane (GO:0000139);; Cellular Component: integral component of membrane (GO:0016021);; Molecular Function: glucomannan 4-beta-mannosyltransferase activity (GO:0047259);; Biological Process: cell wall organization (GO:0071555);; Biological Process: mannosylation (GO:0097502);;	K13680|7.96311e-64|cic:CICLE_v10013685mg|K13680 beta-mannan synthase [EC:2.4.1.32] | (RefSeq) hypothetical protein	--	--	--	Glycosyl transferase family group 2;; Glycosyltransferase like family 2	Glucomannan 4-beta-mannosyltransferase 1 OS=Oryza sativa subsp. japonica OX=39947 GN=CSLA1 PE=2 SV=1	M	Cell wall/membrane/envelope biogenesis	probable mannan synthase 9 isoform X2 [Dendrobium catenatum]	cellular component: cell (GO:0005623);; cellular component: membrane (GO:0016020);; cellular component: organelle (GO:0043226);; cellular component: organelle part (GO:0044422);; cellular component: cell part (GO:0044464);; cellular component: membrane part (GO:0044425);; biological process: metabolic process (GO:0008152);; biological process: single-organism process (GO:0044699);; molecular func…
Dendrobium_catenatum_newGene_11403	--	1.39204	57	1.936578	70	1.651755	63	1.964808	74	2.530273	114	1.814895	67	1.557881	70	1.420727	69	2.660118	130	0.520846388060519	-0.242415214553588	normal	0.80122434380457	0.0979852100898566	normal	[O]	Posttranslational modification, protein turnover, chaperones	Molecular Function: serine-type endopeptidase activity (GO:0004252);; Biological Process: proteolysis (GO:0006508);; Cellular Component: chloroplast stroma (GO:0009570);;	K01358|1.39269e-48|pda:8890588|K01358 ATP-dependent Clp protease, protease subunit [EC:3.4.21.92] | (RefSeq) clpP, PhdaC_p047; clpP-like protease	--	[O]	Posttranslational modification, protein turnover, chaperones	Clp protease	ATP-dependent Clp protease proteolytic subunit OS=Piper cenocladum OX=398741 GN=clpP PE=3 SV=1	O	Posttranslational modification, protein turnover, chaperones	clp protease proteolytic subunit, partial (plastid) [Potarophytum riparium]	biological process: metabolic process (GO:0008152);; molecular function: catalytic activity (GO:0003824);; cellular component: cell (GO:0005623);; cellular component: organelle (GO:0043226);; cellular component: organelle part (GO:0044422);; cellular component: cell part (GO:0044464)
Dendrobium_catenatum_newGene_11404	--	1.453368	93	1.364701	77	1.452516	87	1.504513	88	1.123694	80	1.431357	83	1.837272	130	1.304374	99	2.00494	154	0.229503187009322	-0.33719302644139	normal	0.168329338492784	-0.390705569599383	normal	[R]	General function prediction only	Cellular Component: chloroplast thylakoid membrane (GO:0009535);; Biological Process: photosynthesis (GO:0015979);;	--	--	[R]	General function prediction only	Tetratricopeptide repeat;; Tetratricopeptide repeat;; Tetratricopeptide repeat;; TPR repeat;; Tetratricopeptide repeat;; Tetratricopeptide repeat;; Tetratricopeptide repeat;; Tetratricopeptide repeat;; Tetratricopeptide repeat	Photosystem I assembly protein Ycf3 OS=Phalaenopsis aphrodite subsp. formosana OX=308872 GN=ycf3 PE=3 SV=1	O	Posttranslational modification, protein turnover, chaperones	photosystem I assembly protein Ycf3 (chloroplast) [Goodyera velutina]	cellular component: cell (GO:0005623);; cellular component: membrane (GO:0016020);; cellular component: organelle (GO:0043226);; cellular component: organelle part (GO:0044422);; cellular component: cell part (GO:0044464);; biological process: metabolic process (GO:0008152);; biological process: cellular process (GO:0009987)
Dendrobium_catenatum_newGene_11405	--	0.663458	11	0.179072	3	0.593674	9	0.916452	13	0.446551	8	0.271025	4	0.0	0	0.0	0	0.443698	9	--	--	--	--	--	--	--	--	--	--	--	--	--	--	--	--	--	hypothetical protein MA16_Dca005938 [Dendrobium catenatum]	--
Dendrobium_catenatum_newGene_11406	--	2.199185	52	2.354922	50	4.139776	91	4.165387	91	2.436411	64	4.199259	90	2.288378	60	2.00561	57	3.10114	88	0.772411414010851	0.125850274578885	normal	0.190054205765671	0.444240556633872	normal	--	--	Cellular Component: nucleosome (GO:0000786);; Cellular Component: nuclear chromatin (GO:0000790);; Molecular Function: DNA binding (GO:0003677);; Biological Process: chromatin silencing (GO:0006342);; Molecular Function: protein heterodimerization activity (GO:0046982);;	K11251|4.28449e-52|aip:107629122|K11251 histone H2A | (RefSeq) histone H2A-like	--	[B]	Chromatin structure and dynamics	--	Probable histone H2A.6 OS=Oryza sativa subsp. japonica OX=39947 GN=Os05g0113900 PE=2 SV=2	B	Chromatin structure and dynamics	histone H2A [Arachis ipaensis]	cellular component: cell (GO:0005623);; cellular component: macromolecular complex (GO:0032991);; cellular component: organelle (GO:0043226);; cellular component: organelle part (GO:0044422);; cellular component: cell part (GO:0044464);; cellular component: membrane-enclosed lumen (GO:0031974);; molecular function: binding (GO:0005488);; biological process: cellular process (GO:0009987);; biologi…
Dendrobium_catenatum_newGene_11407	--	0.24411	6	0.196762	5	0.379352	9	0.184444	4	0.0	0	0.583319	13	0.120057	4	0.574401	16	0.282595	8	--	--	--	--	--	--	--	--	--	--	--	[R]	General function prediction only	--	Retrovirus-related Pol polyprotein from transposon RE2 OS=Arabidopsis thaliana OX=3702 GN=RE2 PE=4 SV=1	L	Replication, recombination and repair	uncharacterized protein LOC110092137 [Dendrobium catenatum]	--
Dendrobium_catenatum_newGene_1141	--	2.174515	94	1.964	76	2.658352	108	4.670833	186	4.049426	194	5.116714	201	4.22686	203	5.016624	259	5.580982	290	2.23202958443939e-09	-1.16549856384357	down	0.44121209385522	-0.164801635195492	normal	--	--	--	--	--	[R]	General function prediction only	--	F-box/LRR-repeat protein At3g48880 OS=Arabidopsis thaliana OX=3702 GN=At3g48880 PE=2 SV=1	S	Function unknown	F-box/LRR-repeat protein At3g48880-like [Dendrobium catenatum]	--
Dendrobium_catenatum_newGene_11412	--	4.608827	244	4.819836	227	4.633068	224	3.94263	192	5.5188310000000005	316	5.706856	275	3.111294	183	4.239961	268	4.1325	253	0.313887487175605	0.203182218567386	normal	0.1015451007016	0.336286685108196	normal	--	--	--	--	--	--	--	gag-polypeptide of LTR copia-type	--	--	--	PREDICTED: uncharacterized protein LOC105971482 [Erythranthe guttata]	--
Dendrobium_catenatum_newGene_11417	--	31.589395	1189	29.577396	987	32.114932	1120	34.643515	1188	37.268143	1545	38.022597	1296	36.387526	1516	32.156889	1436	31.458675	1415	0.0251277968042493	-0.187765552708732	normal	0.478579530817349	0.0700342629269647	normal	[I]	Lipid transport and metabolism	Molecular Function: farnesyl-diphosphate farnesyltransferase activity (GO:0004310);; Biological Process: lipid biosynthetic process (GO:0008610);; Cellular Component: integral component of membrane (GO:0016021);; Molecular Function: squalene synthase activity (GO:0051996);;	K00801|1.83085e-172|egu:105036860|K00801 farnesyl-diphosphate farnesyltransferase [EC:2.5.1.21] | (RefSeq) squalene synthase	Steroid biosynthesis (ko00100);; Sesquiterpenoid and triterpenoid biosynthesis (ko00909)	[I]	Lipid transport and metabolism	Squalene/phytoene synthase;; Squalene/phytoene synthase	Squalene synthase OS=Nicotiana benthamiana OX=4100 PE=2 SV=1	I	Lipid transport and metabolism	squalene synthase-like [Dendrobium catenatum]	molecular function: catalytic activity (GO:0003824);; biological process: metabolic process (GO:0008152);; biological process: single-organism process (GO:0044699);; cellular component: membrane (GO:0016020);; cellular component: membrane part (GO:0044425)
Dendrobium_catenatum_newGene_1142	--	1.771849	46	1.922062	44	2.747358	65	1.702462	40	1.995038	58	3.151066	73	1.15062	34	1.038483	33	0.845753	27	0.022805718964639	0.829005378007265	normal	0.01066233345125	0.958904946777111	normal	--	--	--	K16189|3.27635e-24|pda:103722886|K16189 phytochrome-interacting factor 4 | (RefSeq) transcription factor PIF4-like	Plant hormone signal transduction (ko04075)	--	--	--	--	K	Transcription	transcription factor PIF4-like isoform X2 [Dendrobium catenatum]	--
Dendrobium_catenatum_newGene_11420	--	21.506258000000003	510	26.023737	537	22.807968000000002	509	33.425168	716	31.251126	827	25.040761	554	22.437658	578	24.07408	680	26.371852999999998	767	0.27700821554234	-0.149234658909722	normal	0.0608546638546703	0.236362832580521	normal	--	--	Molecular Function: farnesyl-diphosphate farnesyltransferase activity (GO:0004310);; Biological Process: lipid biosynthetic process (GO:0008610);; Cellular Component: integral component of membrane (GO:0016021);;	K00801|4.45843e-09|pda:103712070|K00801 farnesyl-diphosphate farnesyltransferase [EC:2.5.1.21] | (RefSeq) squalene synthase-like	Steroid biosynthesis (ko00100);; Sesquiterpenoid and triterpenoid biosynthesis (ko00909)	[I]	Lipid transport and metabolism	--	Squalene synthase 1 OS=Arabidopsis thaliana OX=3702 GN=SQS1 PE=1 SV=1	I	Lipid transport and metabolism	squalene synthase-like [Dendrobium catenatum]	molecular function: catalytic activity (GO:0003824);; biological process: metabolic process (GO:0008152);; biological process: single-organism process (GO:0044699);; cellular component: membrane (GO:0016020);; cellular component: membrane part (GO:0044425)
Dendrobium_catenatum_newGene_11425	--	0.0	0	0.0	0	0.0	0	0.0	0	0.0	0	0.220997	2	0.0	0	0.0	0	0.0	0	--	--	--	--	--	--	--	--	--	--	--	--	--	--	--	--	--	--	--
Dendrobium_catenatum_newGene_1143	--	13.272951	464	13.524118999999999	418	11.841793000000001	386	12.536931000000001	401	12.442281000000001	495	13.917623	441	15.180718	590	12.919449	541	11.676490000000001	490	0.389806625543209	-0.134695904918078	normal	0.575904764878507	-0.0890859968055059	normal	--	--	Cellular Component: intracellular (GO:0005622);; Biological Process: vacuolar transport (GO:0007034);;	K12191|2.70478e-94|egu:105032021|K12191 charged multivesicular body protein 2A | (RefSeq) vacuolar protein sorting-associated protein 2 homolog 2	Endocytosis (ko04144)	[U]	Intracellular trafficking, secretion, and vesicular transport	Snf7	Vacuolar protein sorting-associated protein 2 homolog 2 OS=Arabidopsis thaliana OX=3702 GN=VPS2.2 PE=1 SV=2	N	Cell motility	vacuolar protein sorting-associated protein 2 homolog 2-like [Dendrobium catenatum]	cellular component: cell (GO:0005623);; cellular component: cell part (GO:0044464);; biological process: localization (GO:0051179)
Dendrobium_catenatum_newGene_11430	--	3.9955629999999998	545	4.392912	553	4.318512	614	4.809204	573	5.1473439999999995	753	5.695426	744	3.5656399999999997	548	3.074621	490	2.8296430000000004	479	0.00169961818790246	0.390376369930483	normal	6.25092716487336e-07	0.632042699530458	normal	--	--	--	--	--	[R]	General function prediction only	--	--	S	Function unknown	uncharacterized protein LOC110114037 [Dendrobium catenatum]	--
Dendrobium_catenatum_newGene_11432	--	3.18471	89	3.251695	80	2.822568	73	3.886729	99	2.5444750000000003	73	2.8553949999999997	72	2.1459799999999998	66	1.97307	65	2.5708260000000003	86	0.248926037157845	0.355535944068561	normal	0.280088376921955	0.353854706769539	normal	--	--	--	--	--	--	--	--	--	--	--	--	--
Dendrobium_catenatum_newGene_11438	--	1.871549	28	1.346751	18	2.607957	36	2.375382	32	3.940437	64	2.002064	27	4.192549	68	2.178015	38	3.217563	57	0.0995215661380585	-0.673789166346171	normal	0.624054061941303	-0.22837677947917	normal	--	--	Biological Process: dephosphorylation (GO:0016311);; Molecular Function: phosphatase activity (GO:0016791);;	--	--	[V]	Defense mechanisms	--	Dual specificity protein phosphatase 1 OS=Arabidopsis thaliana OX=3702 GN=DSPTP1 PE=1 SV=1	T	Signal transduction mechanisms	dual specificity protein phosphatase 1-like isoform X2 [Dendrobium catenatum]	biological process: metabolic process (GO:0008152);; biological process: cellular process (GO:0009987);; molecular function: catalytic activity (GO:0003824)
Dendrobium_catenatum_newGene_11439	--	0.456775	19	0.448804	16	1.248432	47	0.737727	27	0.679803	30	0.587606	22	0.517908	23	0.632341	30	0.400643	20	--	--	--	--	--	--	--	--	--	--	--	[R]	General function prediction only	gag-polypeptide of LTR copia-type;; GAG-pre-integrase domain	Retrovirus-related Pol polyprotein from transposon RE1 OS=Arabidopsis thaliana OX=3702 GN=RE1 PE=2 SV=1	S	Function unknown	Retrovirus-related Pol polyprotein from transposon TNT 1-94 [Dendrobium catenatum]	--
Dendrobium_catenatum_newGene_11440	--	0.486735	7	0.424818	5	1.312884	16	1.459829	18	0.992602	15	0.998454	12	0.38156	6	0.423125	7	0.743234	12	--	--	--	--	--	--	--	--	--	--	--	--	--	--	--	--	--	putative disease resistance RPP13-like protein 1 [Dendrobium catenatum]	--
Dendrobium_catenatum_newGene_11446	--	0.500525	7	1.261634	14	0.478028	6	0.251874	3	0.826782	12	0.0	0	2.480926	34	2.043332	30	3.347031	49	--	--	--	--	--	--	--	--	Cellular Component: integral component of membrane (GO:0016021);;	--	--	--	--	--	--	S	Function unknown	PREDICTED: uncharacterized protein LOC103998219 [Musa acuminata subsp. malaccensis]	cellular component: membrane (GO:0016020);; cellular component: membrane part (GO:0044425)
Dendrobium_catenatum_newGene_11447	--	1.009952	38	0.291216	11	0.355112	13	0.20351	9	0.114065	5	0.327505	12	0.069809	5	0.192557	9	0.181309	10	--	--	--	--	--	--	--	--	--	--	--	--	--	--	--	--	--	protein ACCUMULATION AND REPLICATION OF CHLOROPLASTS 3 isoform X2 [Dendrobium catenatum]	--
Dendrobium_catenatum_newGene_1145	--	2.719844	38	1.501452	19	2.477453	32	2.55212	32	2.469578	38	1.904018	24	2.60942	40	2.199053	36	1.873637	31	0.927397980445664	-0.0528102061253146	normal	0.989933696614204	-0.00721711935241002	normal	--	--	Cellular Component: Golgi apparatus (GO:0005794);; Biological Process: sphingolipid metabolic process (GO:0006665);; Cellular Component: integral component of membrane (GO:0016021);; Biological Process: sterol metabolic process (GO:0016125);; Biological Process: intracellular sterol transport (GO:0032366);; Cellular Component: cortical endoplasmic reticulum (GO:0032541);; Biological Process: regu…	--	--	[S]	Function unknown	Arv1-like family	--	S	Function unknown	protein arv1 homolog isoform X2 [Dendrobium catenatum]	cellular component: cell (GO:0005623);; cellular component: organelle (GO:0043226);; cellular component: cell part (GO:0044464);; biological process: metabolic process (GO:0008152);; biological process: cellular process (GO:0009987);; biological process: single-organism process (GO:0044699);; cellular component: membrane (GO:0016020);; cellular component: membrane part (GO:0044425);; biological p…
Dendrobium_catenatum_newGene_11453	--	0.661473	11	0.0	0	0.202954	3	0.0	0	0.0	0	0.0	0	0.528233	10	0.822761	16	0.743537	14	--	--	--	--	--	--	[T]	Signal transduction mechanisms	Biological Process: microtubule cytoskeleton organization (GO:0000226);; Biological Process: mitotic cell cycle (GO:0000278);; Molecular Function: protein serine/threonine kinase activity (GO:0004674);; Molecular Function: ATP binding (GO:0005524);; Biological Process: protein phosphorylation (GO:0006468);; Biological Process: chromosome segregation (GO:0007059);; Biological Process: regulation o…	K08850|6.52296e-70|mus:103982181|K08850 aurora kinase, other [EC:2.7.11.1] | (RefSeq) serine/threonine-protein kinase Aurora-3 isoform X1	--	[D]	Cell cycle control, cell division, chromosome partitioning	Protein kinase domain;; Protein tyrosine kinase	Serine/threonine-protein kinase Aurora-3 OS=Arabidopsis thaliana OX=3702 GN=AUR3 PE=2 SV=1	T	Signal transduction mechanisms	Serine/threonine-protein kinase Aurora-3 [Dendrobium catenatum]	biological process: cellular process (GO:0009987);; biological process: cellular component organization or biogenesis (GO:0071840);; biological process: single-organism process (GO:0044699);; biological process: metabolic process (GO:0008152);; molecular function: catalytic activity (GO:0003824);; molecular function: binding (GO:0005488);; biological process: biological regulation (GO:0065007)
Dendrobium_catenatum_newGene_11455	--	14.680842	276	15.947557	266	14.066213	247	11.165331	193	15.399751	321	13.980223	239	14.02978	293	16.006214	359	13.520274	306	0.791076614625058	-0.0548299008894753	normal	0.406893878740483	-0.162684461066761	normal	--	--	--	--	--	--	--	--	BTB/POZ domain-containing protein At2g46260 OS=Arabidopsis thaliana OX=3702 GN=At2g46260 PE=1 SV=2	S	Function unknown	BTB/POZ domain-containing protein At2g46260-like [Dendrobium catenatum]	--
Dendrobium_catenatum_newGene_11456	--	1.255551	44	1.297585	40	0.93371	31	1.285348	41	0.953611	37	0.869539	28	1.152696	45	0.898709	37	1.159722	49	0.956696722573559	0.0288023061765021	normal	0.834406053527795	-0.102393000029046	normal	--	--	--	--	--	--	--	--	Probable plastid-lipid-associated protein 11, chloroplastic OS=Arabidopsis thaliana OX=3702 GN=PAP11 PE=2 SV=1	S	Function unknown	probable plastid-lipid-associated protein 11 [Phalaenopsis equestris]	--
Dendrobium_catenatum_newGene_11460	--	4.983643000000001	337	4.851756	288	4.81264	273	6.579912	417	5.886841	422	5.684166	366	5.0448129999999995	381	4.000518	328	4.232845	344	0.955287465320344	-0.0126198547680665	normal	0.00838116451132376	0.38102666926038	normal	--	--	--	--	--	[Z]	Cytoskeleton	Myosin head (motor domain)	Myosin-1 OS=Arabidopsis thaliana OX=3702 GN=VIII-1 PE=1 SV=1	Z	Cytoskeleton	uncharacterized protein LOC110095807 isoform X1 [Dendrobium catenatum]	--
Dendrobium_catenatum_newGene_11461	--	0.0	0	0.189589	6	0.060114	3	0.371808	13	0.383247	16	0.260468	9	0.0	0	0.184238	8	0.13832	6	--	--	--	--	--	--	--	--	--	--	--	--	--	--	--	--	--	myosin-1-like [Dendrobium catenatum]	--
Dendrobium_catenatum_newGene_11465	--	0.7055619999999999	23	0.589402	16	0.649907	21	0.930686	26	0.72394	21	0.592852	11	0.232247	9	1.3616350000000002	37	0.393354	14	--	--	--	--	--	--	--	--	--	K09338|1.19246e-10|osa:4352777|K09338 homeobox-leucine zipper protein | (RefSeq) HOX33, OsHox33; homeobox-leucine zipper protein HOX33	--	--	--	--	Homeobox-leucine zipper protein HOX33 OS=Oryza sativa subsp. japonica OX=39947 GN=HOX33 PE=2 SV=1	K	Transcription	homeobox-leucine zipper protein HOX32-like [Dendrobium catenatum]	--
Dendrobium_catenatum_newGene_11467	--	0.6232899999999999	15	0.81902	18	1.304538	30	1.725668	36	1.345389	36	1.88979	41	2.3678619999999997	62	1.162946	34	2.651841	74	0.0134361467727756	-1.01193732480274	normal	0.416646321435947	-0.350952073368284	normal	--	--	--	--	--	--	--	--	--	S	Function unknown	zinc finger protein 42-like [Dendrobium catenatum]	--
Dendrobium_catenatum_newGene_11474	--	0.429192	13	0.710158	19	0.627664	17	0.337491	8	1.285846	40	0.580466	16	0.52253	15	0.853737	30	0.651173	21	--	--	--	--	--	--	--	--	--	--	--	[R]	General function prediction only	Reverse transcriptase (RNA-dependent DNA polymerase)	--	S	Function unknown	hypothetical protein MA16_Dca028244 [Dendrobium catenatum]	--
Dendrobium_catenatum_newGene_11484	--	0.798968	155	0.89139	153	0.606646	110	0.706183	126	0.858433	185	0.828172	146	0.395311	85	0.280517	65	0.282251	66	6.11018307457919e-06	1.10318246009375	up	2.62389603656575e-07	1.21007433362752	up	--	--	--	--	--	--	--	--	--	--	--	--	--
Dendrobium_catenatum_newGene_11490	--	2.208702	64	2.744191	70	2.546838	69	2.979534	79	2.207608	71	4.094829	107	1.95736	63	2.395244	83	2.928401	102	0.898551791974452	-0.0527116009865889	normal	0.465006149692098	0.254637596480601	normal	--	--	--	--	--	--	--	--	--	--	--	--	--
Dendrobium_catenatum_newGene_11496	--	0.920745	92	0.985594	88	0.739574	69	1.099834	101	0.77125	86	0.6815	62	0.55966	62	0.591327	71	0.635243	77	0.140493471073734	0.43970439235783	normal	0.186578329573347	0.417154645924684	normal	--	--	--	--	--	[R]	General function prediction only	GAG-pre-integrase domain	Retrovirus-related Pol polyprotein from transposon RE2 OS=Arabidopsis thaliana OX=3702 GN=RE2 PE=4 SV=1	S	Function unknown	hypothetical protein MA16_Dca021229 [Dendrobium catenatum]	--
Dendrobium_catenatum_newGene_11497	--	5.231942	217	6.686608	246	4.522186	175	5.249858	200	4.53178	208	5.399481	204	4.541617	209	5.356491	265	4.171186	208	0.600205390350789	0.12843577466384	normal	0.865597309003352	0.0409823227577895	normal	--	--	--	--	--	--	--	--	--	--	--	--	--
Dendrobium_catenatum_newGene_115	--	0.0	0	0.06157	2	0.293405	9	0.0	0	0.0	0	0.118007	4	0.058634	2	0.175446	7	0.229911	9	--	--	--	--	--	--	[V]	Defense mechanisms	Molecular Function: ATP binding (GO:0005524);; Biological Process: drug transmembrane transport (GO:0006855);; Molecular Function: xenobiotic-transporting ATPase activity (GO:0008559);; Molecular Function: ATPase-coupled phosphate ion transmembrane transporter activity (GO:0015415);; Cellular Component: integral component of membrane (GO:0016021);; Biological Process: phosphate ion transmembrane …	K05658|3.0032e-139|egu:105032304|K05658 ATP-binding cassette, subfamily B (MDR/TAP), member 1 [EC:3.6.3.44] | (RefSeq) ABC transporter B family member 11-like	ABC transporters (ko02010)	[Q]	Secondary metabolites biosynthesis, transport and catabolism	ABC transporter transmembrane region;; ABC transporter	ABC transporter B family member 11 OS=Arabidopsis thaliana OX=3702 GN=ABCB11 PE=2 SV=1	V	Defense mechanisms	ABC transporter B family member 11-like [Dendrobium catenatum]	molecular function: binding (GO:0005488);; biological process: single-organism process (GO:0044699);; biological process: response to stimulus (GO:0050896);; biological process: localization (GO:0051179);; molecular function: catalytic activity (GO:0003824);; molecular function: transporter activity (GO:0005215);; cellular component: membrane (GO:0016020);; cellular component: membrane part (GO:0…
Dendrobium_catenatum_newGene_1150	--	1.271491	33	2.403043	55	2.056978	50	4.767098	113	4.420094	126	2.321902	55	1.603569	46	1.554582	48	0.924479	29	0.428173011358242	0.346291174432425	normal	6.45154939297645e-05	1.31379685973286	up	--	--	--	--	--	--	--	--	--	--	--	--	--
Dendrobium_catenatum_newGene_1151	--	0.926798	33	1.298927	41	0.947999	31	1.024945	33	1.254149	49	0.658174	21	1.276671	50	0.420837	18	0.689333	29	0.596942617044728	0.273565710221347	normal	0.714746723951151	0.203273596362615	normal	--	--	--	--	--	[T]	Signal transduction mechanisms	NB-ARC domain	Disease resistance protein RGA2 OS=Solanum bulbocastanum OX=147425 GN=RGA2 PE=1 SV=1	S	Function unknown	uncharacterized protein LOC110101298 [Dendrobium catenatum]	--
Dendrobium_catenatum_newGene_11524	--	0.246617	6	0.0	0	0.211126	5	0.434099	9	0.29124	7	0.0	0	0.06596	2	0.376293	10	0.0	0	--	--	--	--	--	--	--	--	--	--	--	--	--	--	--	--	--	--	--
Dendrobium_catenatum_newGene_1153	--	2.797808	89	7.711311	156	4.2134990000000005	119	4.822841	149	6.213893	167	4.851172	130	5.042692	163	3.263465	121	3.1715299999999997	120	0.835839158619555	0.0767680471259335	normal	0.203250750955106	0.314803822469261	normal	[TK]	Signal transduction mechanisms;; Transcription	Biological Process: cellular process (GO:0009987);;	K14491|6.29569e-29|nnu:104605149|K14491 two-component response regulator ARR-B family | (RefSeq) two-component response regulator ARR2-like	Plant hormone signal transduction (ko04075)	[K]	Transcription	--	Two-component response regulator ARR12 OS=Arabidopsis thaliana OX=3702 GN=ARR12 PE=2 SV=2	T	Signal transduction mechanisms	two-component response regulator ARR11-like isoform X1 [Dendrobium catenatum]	biological process: cellular process (GO:0009987)
Dendrobium_catenatum_newGene_11532	--	0.144308	2	0.0	0	0.0	0	0.374914	5	0.230404	4	0.784742	10	0.42592	6	0.0	0	0.0	0	--	--	--	--	--	--	--	--	--	--	--	--	--	--	--	--	--	hypothetical protein MA16_Dca027743 [Dendrobium catenatum]	--
Dendrobium_catenatum_newGene_1154	--	5.2816	110	6.156443	114	6.253701	122	10.100016	193	6.12572	142	6.605244	125	5.054836	117	4.45457	111	5.633751	141	0.663906394096524	0.126862946931694	normal	0.04484872169633	0.501307450088771	normal	--	--	--	--	--	--	--	--	--	--	--	hypothetical protein MA16_Dca005077 [Dendrobium catenatum]	--
Dendrobium_catenatum_newGene_11544	--	0.21027	4	0.0	0	0.0	0	0.0	0	0.0	0	0.0	0	0.939391	17	0.380673	8	0.362982	7	--	--	--	--	--	--	--	--	--	K00894|6.87502e-09|egu:105053317|K00894 ethanolamine kinase [EC:2.7.1.82] | (RefSeq) probable ethanolamine kinase	Glycerophospholipid metabolism (ko00564)	--	--	--	Probable ethanolamine kinase OS=Arabidopsis thaliana OX=3702 GN=EMB1187 PE=2 SV=1	M	Cell wall/membrane/envelope biogenesis	probable ethanolamine kinase isoform X1 [Dendrobium catenatum]	--
Dendrobium_catenatum_newGene_11546	--	10.356069	190	11.195277	183	8.873391999999999	154	12.766427	215	9.528322999999999	195	10.485263	176	7.928766	162	7.3360829999999995	162	7.686294	170	0.144231728817005	0.30616751063329	normal	0.0289996485370194	0.433188424452436	normal	--	--	--	--	--	--	--	--	--	--	--	--	--
Dendrobium_catenatum_newGene_11547	--	0.340699	99	0.3109	80	0.431876	117	0.541573	145	0.575472	185	0.59297	157	0.759484	244	0.791741	274	0.876463	306	2.99473491888135e-11	-1.21303223293301	down	0.00125124750644902	-0.555523485191923	normal	--	--	--	--	--	--	--	--	--	--	--	--	--
Dendrobium_catenatum_newGene_11556	--	13.482931	131	12.580584	108	11.59588	105	7.818575	70	13.06646	141	11.410117	101	29.289667	315	31.130804	360	30.099907	351	6.07726510892102e-17	-1.32117865019236	down	9.40834559722786e-16	-1.4980343549873	down	--	--	Molecular Function: protein serine/threonine kinase activity (GO:0004674);; Molecular Function: ubiquitin-protein transferase activity (GO:0004842);; Molecular Function: ATP binding (GO:0005524);; Biological Process: protein phosphorylation (GO:0006468);; Biological Process: protein ubiquitination (GO:0016567);;	--	--	--	--	--	U-box domain-containing protein 52 OS=Arabidopsis thaliana OX=3702 GN=PUB52 PE=2 SV=1	T	Signal transduction mechanisms	U-box domain-containing protein 52-like [Phalaenopsis equestris]	biological process: metabolic process (GO:0008152);; biological process: cellular process (GO:0009987);; molecular function: catalytic activity (GO:0003824);; molecular function: binding (GO:0005488)
Dendrobium_catenatum_newGene_11558	--	1.281254	39	1.022068	27	1.121275	32	1.249091	35	1.015677	34	1.072675	29	1.037954	35	0.550073	20	0.906862	33	0.52380582705137	0.309233145553102	normal	0.53650031131857	0.303294527503188	normal	--	--	--	--	--	--	--	--	--	--	--	--	--
Dendrobium_catenatum_newGene_11568	--	3.792812	536	4.13729	518	4.443785	586	1.845754	240	2.422436	379	2.776985	357	2.318318	364	2.503123	422	2.373037	403	1.32403778195032e-09	0.679808307896984	normal	0.642260390449263	-0.0924641551982904	normal	[X]	Mobilome: prophages, transposons	Molecular Function: binding (GO:0005488);;	--	--	[R]	General function prediction only	Reverse transcriptase (RNA-dependent DNA polymerase);; Integrase core domain;; Retroviral aspartyl protease	Uncharacterized mitochondrial protein AtMg00860 OS=Arabidopsis thaliana OX=3702 GN=AtMg00860 PE=4 SV=1	L	Replication, recombination and repair	putative mitochondrial protein [Dendrobium catenatum]	molecular function: binding (GO:0005488)
Dendrobium_catenatum_newGene_11571	--	15.954334	312	17.048523	295	16.040953	293	19.241447	346	14.988216	325	19.786516	352	22.101761	479	18.560595	433	21.615686	508	0.00117641259169886	-0.429613997576838	normal	0.0828834494191094	-0.268168629781795	normal	--	--	--	K12180|2.24393e-39|cic:CICLE_v10021825mg|K12180 COP9 signalosome complex subunit 7 | (RefSeq) hypothetical protein	--	[OT]	Posttranslational modification, protein turnover, chaperones;; Signal transduction mechanisms	--	COP9 signalosome complex subunit 7 OS=Arabidopsis thaliana OX=3702 GN=CSN7 PE=1 SV=1	O	Posttranslational modification, protein turnover, chaperones	COP9 signalosome complex subunit 7 isoform X4 [Dendrobium catenatum]	--
Dendrobium_catenatum_newGene_11575	--	6.225396	128	9.25866	171	9.102597	173	6.0516049999999995	115	5.44095	124	6.730267	127	9.119088	210	6.1752780000000005	151	3.738071	93	0.433584471168973	0.256144022241455	normal	0.735947790732229	-0.119527620274654	normal	--	--	Molecular Function: alpha-mannosidase activity (GO:0004559);; Cellular Component: vacuole (GO:0005773);; Biological Process: mannose metabolic process (GO:0006013);; Biological Process: protein deglycosylation (GO:0006517);; Molecular Function: metal ion binding (GO:0046872);;	K01191|2.58627e-63|osa:4350617|K01191 alpha-mannosidase [EC:3.2.1.24] | (RefSeq) alpha-mannosidase	Other glycan degradation (ko00511)	[G]	Carbohydrate transport and metabolism	Glycosyl hydrolases family 38 C-terminal domain	Alpha-mannosidase At3g26720 OS=Arabidopsis thaliana OX=3702 GN=At3g26720 PE=1 SV=1	G	Carbohydrate transport and metabolism	alpha-mannosidase At3g26720-like, partial [Dendrobium catenatum]	molecular function: catalytic activity (GO:0003824);; cellular component: cell (GO:0005623);; cellular component: organelle (GO:0043226);; cellular component: cell part (GO:0044464);; biological process: metabolic process (GO:0008152);; biological process: single-organism process (GO:0044699);; biological process: cellular process (GO:0009987);; molecular function: binding (GO:0005488)
Dendrobium_catenatum_newGene_11578	--	0.471894	6	0.0	0	0.0	0	0.0	0	0.0	0	0.0	0	0.0	0	0.0	0	0.0	0	--	--	--	--	--	--	--	--	--	--	--	--	--	--	--	--	--	--	--
Dendrobium_catenatum_newGene_11584	--	0.109346	1	0.0	0	0.0	0	0.357269	3	0.206618	2	0.0	0	0.0	0	0.0	0	0.789518	9	--	--	--	--	--	--	--	--	Molecular Function: ATP binding (GO:0005524);; Cellular Component: cytoplasm (GO:0005737);; Biological Process: protein folding (GO:0006457);;	K04077|3.84931e-10|pda:103720177|K04077 chaperonin GroEL | (RefSeq) chaperonin CPN60-like 2, mitochondrial	RNA degradation (ko03018)	--	--	--	Chaperonin CPN60, mitochondrial OS=Arabidopsis thaliana OX=3702 GN=CPN60 PE=1 SV=2	O	Posttranslational modification, protein turnover, chaperones	chaperonin CPN60, mitochondrial-like, partial [Dendrobium catenatum]	molecular function: binding (GO:0005488);; cellular component: cell (GO:0005623);; cellular component: cell part (GO:0044464);; biological process: cellular process (GO:0009987)
Dendrobium_catenatum_newGene_11586	--	0.0	0	0.690212	5	0.0	0	0.0	0	0.267503	3	0.0	0	0.15813	2	0.0	0	0.0	0	--	--	--	--	--	--	[O]	Posttranslational modification, protein turnover, chaperones	Molecular Function: ATP binding (GO:0005524);; Cellular Component: mitochondrion (GO:0005739);; Cellular Component: vacuolar membrane (GO:0005774);; Biological Process: protein refolding (GO:0042026);;	K04077|1.48385e-39|mus:103992700|K04077 chaperonin GroEL | (RefSeq) chaperonin CPN60-like 2, mitochondrial	RNA degradation (ko03018)	[O]	Posttranslational modification, protein turnover, chaperones	TCP-1/cpn60 chaperonin family	Chaperonin CPN60-1, mitochondrial OS=Cucurbita maxima OX=3661 GN=CPN60-1 PE=1 SV=1	O	Posttranslational modification, protein turnover, chaperones	chaperonin CPN60, mitochondrial-like, partial [Dendrobium catenatum]	molecular function: binding (GO:0005488);; cellular component: cell (GO:0005623);; cellular component: organelle (GO:0043226);; cellular component: cell part (GO:0044464);; cellular component: membrane (GO:0016020);; cellular component: organelle part (GO:0044422);; biological process: cellular process (GO:0009987)
Dendrobium_catenatum_newGene_11587	--	1.161178	19	1.181104	18	2.13078	33	1.345504	21	1.993974	36	2.588825	39	2.682168	49	1.964223	39	1.02916	21	0.502119554490408	-0.348904416920937	normal	0.99788169046814	-0.00178643810199038	normal	[G]	Carbohydrate transport and metabolism	Molecular Function: beta-galactosidase activity (GO:0004565);; Biological Process: carbohydrate metabolic process (GO:0005975);; Molecular Function: carbohydrate binding (GO:0030246);;	--	--	[G]	Carbohydrate transport and metabolism	Glycosyl hydrolases family 35	Beta-galactosidase OS=Malus domestica OX=3750 PE=1 SV=1	G	Carbohydrate transport and metabolism	beta-galactosidase 2-like [Dendrobium catenatum]	molecular function: catalytic activity (GO:0003824);; biological process: metabolic process (GO:0008152);; molecular function: binding (GO:0005488)
Dendrobium_catenatum_newGene_11590	--	0.379776	8	0.088793	2	0.139875	3	0.0	0	0.600136	14	0.497602	10	0.312484	8	0.687095	17	0.162644	4	--	--	--	--	--	--	--	--	--	--	--	--	--	--	--	--	--	--	--
Dendrobium_catenatum_newGene_11594	--	0.619317	19	0.870847	23	1.018139	29	1.004305	28	0.521821	18	0.968096	27	2.656078	88	3.008658	107	2.624823	94	1.04033375546792e-07	-1.62069490521848	down	4.38473878754804e-07	-1.6328060933659	down	--	--	--	--	--	--	--	--	--	--	--	G-type lectin S-receptor-like serine/threonine-protein kinase B120 [Dendrobium catenatum]	--
Dendrobium_catenatum_newGene_11596	--	14.404223	797	14.239025000000002	699	13.968186000000001	722	11.786957	599	12.524624	768	11.116445	560	13.303514	817	14.489635	956	13.086942	870	0.805780974823135	-0.0311289706458938	normal	0.00828420132945739	-0.268029005114385	normal	[O]	Posttranslational modification, protein turnover, chaperones	--	K05864|1.21683e-146|mus:103984023|K05864 peptidyl-prolyl isomerase D [EC:5.2.1.8] | (RefSeq) peptidyl-prolyl cis-trans isomerase CYP40-like isoform X2	--	[O]	Posttranslational modification, protein turnover, chaperones	Cyclophilin type peptidyl-prolyl cis-trans isomerase/CLD;; Tetratricopeptide repeat;; Tetratricopeptide repeat;; Tetratricopeptide repeat;; Tetratricopeptide repeat	Peptidyl-prolyl cis-trans isomerase CYP40 OS=Arabidopsis thaliana OX=3702 GN=CYP40 PE=2 SV=1	O	Posttranslational modification, protein turnover, chaperones	peptidyl-prolyl cis-trans isomerase CYP40 [Dendrobium catenatum]	--
Dendrobium_catenatum_newGene_116	--	0.448934	4	0.0	0	0.0	0	0.0	0	0.0	0	0.0	0	0.307643	3	0.0	0	0.0	0	--	--	--	--	--	--	--	--	Molecular Function: nucleotide binding (GO:0000166);; Biological Process: transport (GO:0006810);; Cellular Component: membrane (GO:0016020);; Molecular Function: ATPase activity (GO:0016887);;	K05658|4.95187e-21|egu:105057874|K05658 ATP-binding cassette, subfamily B (MDR/TAP), member 1 [EC:3.6.3.44] | (RefSeq) ABC transporter B family member 4-like	ABC transporters (ko02010)	[Q]	Secondary metabolites biosynthesis, transport and catabolism	ABC transporter transmembrane region	ABC transporter B family member 21 OS=Arabidopsis thaliana OX=3702 GN=ABCB21 PE=1 SV=2	V	Defense mechanisms	ABC transporter B family member 11-like [Dendrobium catenatum]	molecular function: binding (GO:0005488);; biological process: localization (GO:0051179);; cellular component: membrane (GO:0016020);; molecular function: catalytic activity (GO:0003824)
Dendrobium_catenatum_newGene_11602	--	0.0	0	0.0	0	0.0	0	0.69922	22	0.260171	10	0.160766	5	0.0	0	0.0	0	0.0	0	--	--	--	--	--	--	[M]	Cell wall/membrane/envelope biogenesis	Cellular Component: Golgi membrane (GO:0000139);; Biological Process: glucuronoxylan biosynthetic process (GO:0010417);; Cellular Component: integral component of membrane (GO:0016021);; Biological Process: pectin biosynthetic process (GO:0045489);; Molecular Function: polygalacturonate 4-alpha-galacturonosyltransferase activity (GO:0047262);; Biological Process: cell wall organization (GO:007155…	K20867|0|mus:103986578|K20867 galacturonosyltransferase 12/13/14/15 [EC:2.4.1.-] | (RefSeq) probable galacturonosyltransferase 12	Starch and sucrose metabolism (ko00500);; Amino sugar and nucleotide sugar metabolism (ko00520)	--	--	Glycosyl transferase family 8	Probable galacturonosyltransferase 12 OS=Arabidopsis thaliana OX=3702 GN=GAUT12 PE=2 SV=1	G	Carbohydrate transport and metabolism	probable galacturonosyltransferase 12 [Dendrobium catenatum]	cellular component: cell (GO:0005623);; cellular component: membrane (GO:0016020);; cellular component: organelle (GO:0043226);; cellular component: organelle part (GO:0044422);; cellular component: cell part (GO:0044464);; biological process: metabolic process (GO:0008152);; biological process: cellular process (GO:0009987);; biological process: single-organism process (GO:0044699);; biological …
Dendrobium_catenatum_newGene_11607	--	0.0	0	0.434257	4	0.0	0	0.0	0	0.121526	2	0.287122	3	0.362505	4	0.244874	3	0.0	0	--	--	--	--	--	--	--	--	--	--	--	--	--	--	--	--	--	hypothetical protein MA16_Dca001264 [Dendrobium catenatum]	--
Dendrobium_catenatum_newGene_11614	--	7.863582	111	5.872554	79	5.702805	75	6.923986	101	7.922707	128	7.736215	97	4.067281	70	4.845916000000001	77	3.835826	69	0.0992748171582838	0.476897830520014	normal	0.00316957491873408	0.746876783334707	normal	[I]	Lipid transport and metabolism	Cellular Component: cell (GO:0005623);; Cellular Component: integral component of membrane (GO:0016021);; Molecular Function: oxidoreductase activity (GO:0016491);; Biological Process: cell redox homeostasis (GO:0045454);; Molecular Function: flavin adenine dinucleotide binding (GO:0050660);; Biological Process: oxidation-reduction process (GO:0055114);;	K08232|6.83694e-28|vvi:100233035|K08232 monodehydroascorbate reductase (NADH) [EC:1.6.5.4] | (RefSeq) monodehydroascorbate reductase	Ascorbate and aldarate metabolism (ko00053)	[R]	General function prediction only	--	Monodehydroascorbate reductase OS=Solanum lycopersicum OX=4081 GN=AFRR PE=1 SV=1	S	Function unknown	monodehydroascorbate reductase-like [Dendrobium catenatum]	cellular component: cell (GO:0005623);; cellular component: membrane (GO:0016020);; cellular component: membrane part (GO:0044425);; molecular function: catalytic activity (GO:0003824);; biological process: cellular process (GO:0009987);; biological process: single-organism process (GO:0044699);; biological process: biological regulation (GO:0065007);; molecular function: binding (GO:0005488);; b…
Dendrobium_catenatum_newGene_11618	--	0.952138	28	0.621948	16	0.348624	10	0.424243	12	0.493024	16	0.501821	13	0.40565	13	0.214386	8	0.046645	2	--	--	--	--	--	--	--	--	--	--	--	--	--	--	--	--	--	hypothetical protein MA16_Dca015864 [Dendrobium catenatum]	--
Dendrobium_catenatum_newGene_11625	--	9.552692	162	7.993248	120	12.657217	201	13.318458	208	9.897716	186	5.708302	88	9.595036	181	12.202519	247	10.576325	216	0.449049103967079	-0.187667045027981	normal	0.443428294973687	-0.221916447765941	normal	--	--	--	--	--	--	--	--	--	--	--	uncharacterized protein LOC110116151 [Dendrobium catenatum]	--
Dendrobium_catenatum_newGene_11628	--	3.942185	144	2.87659	93	3.410297	116	2.504632	84	2.596801	105	3.767113	125	5.331266	215	4.578044	199	5.387787	235	0.00123535995676115	-0.641759423909565	normal	0.000136004930404921	-0.820955488824427	normal	--	--	--	K11550|9.78657e-75|pda:103714368|K11550 kinetochore protein Spc25, animal type | (RefSeq) kinetochore protein spc25	--	[S]	Function unknown	Chromosome segregation protein Spc25	--	S	Function unknown	kinetochore protein spc25 [Dendrobium catenatum]	--
Dendrobium_catenatum_newGene_11633	--	2.13399	63	2.0452660000000003	52	1.8810289999999998	53	2.38927	64	1.430286	47	2.0793850000000003	53	0.991308	31	0.896648	31	0.921889	32	0.00493905654430139	0.944890139912268	normal	0.0119983056628766	0.918613621546254	normal	--	--	--	--	--	--	--	--	--	--	--	--	--
Dendrobium_catenatum_newGene_11634	--	66.152054	2182	61.521637	1797	57.863029	1781	127.204224	3851	113.72892	4151	115.699493	3470	65.685997	2402	57.704346	2269	61.174221	2424	0.308282583536786	-0.0827968418536276	normal	4.51703536159037e-53	0.882418497150455	normal	--	--	--	--	--	--	--	Phloem protein 2	Protein PHLOEM PROTEIN 2-LIKE A9 OS=Arabidopsis thaliana OX=3702 GN=PP2A9 PE=2 SV=1	S	Function unknown	protein PHLOEM PROTEIN 2-LIKE A9-like [Dendrobium catenatum]	--
Dendrobium_catenatum_newGene_11635	--	15.678967	576	15.31264	498	13.60186	466	17.508341	590	15.010933	610	14.35283	479	17.337561	706	14.101996	617	15.233128	672	0.251841169760769	-0.153841050554086	normal	0.694606521611047	-0.059276298760724	normal	[P]	Inorganic ion transport and metabolism	Molecular Function: thiosulfate sulfurtransferase activity (GO:0004792);;	K01011|1.78448e-35|osa:4352752|K01011 thiosulfate/3-mercaptopyruvate sulfurtransferase [EC:2.8.1.1 2.8.1.2] | (RefSeq) thiosulfate/3-mercaptopyruvate sulfurtransferase 2	Cysteine and methionine metabolism (ko00270);; Sulfur metabolism (ko00920);; Sulfur relay system (ko04122)	[V]	Defense mechanisms	Rhodanese-like domain	Thiosulfate/3-mercaptopyruvate sulfurtransferase 1, mitochondrial OS=Arabidopsis thaliana OX=3702 GN=STR1 PE=1 SV=1	P	Inorganic ion transport and metabolism	thiosulfate/3-mercaptopyruvate sulfurtransferase 1, mitochondrial-like [Dendrobium catenatum]	molecular function: catalytic activity (GO:0003824)
Dendrobium_catenatum_newGene_1164	--	0.315698	5	0.530417	7	0.0	0	0.127891	2	0.0	0	0.0	0	0.0	0	0.0	0	0.0	0	--	--	--	--	--	--	--	--	Cellular Component: plasma membrane (GO:0005886);; Molecular Function: gamma-aminobutyric acid transmembrane transporter activity (GO:0015185);; Biological Process: gamma-aminobutyric acid transport (GO:0015812);; Cellular Component: integral component of membrane (GO:0016021);;	--	--	[E]	Amino acid transport and metabolism	Transmembrane amino acid transporter protein	GABA transporter 1 OS=Arabidopsis thaliana OX=3702 GN=GAT1 PE=1 SV=1	E	Amino acid transport and metabolism	GABA transporter 1-like [Dendrobium catenatum]	cellular component: cell (GO:0005623);; cellular component: membrane (GO:0016020);; cellular component: cell part (GO:0044464);; biological process: single-organism process (GO:0044699);; biological process: localization (GO:0051179);; molecular function: transporter activity (GO:0005215);; cellular component: membrane part (GO:0044425)
Dendrobium_catenatum_newGene_11640	--	12.715119	318	9.366213	207	13.424324	313	14.751652	338	11.182954	309	11.803074	268	10.414671	289	12.679771	378	11.653812	350	0.783773384903871	-0.0612893414369176	normal	0.821292875990597	0.0465213542896804	normal	--	--	Molecular Function: DNA binding (GO:0003677);; Biological Process: red, far-red light phototransduction (GO:0009585);; Biological Process: jasmonic acid mediated signaling pathway (GO:0009867);; Biological Process: positive regulation of flower development (GO:0009911);; Biological Process: response to red light (GO:0010114);; Biological Process: response to far red light (GO:0010218);; Cellular …	K15168|2.889e-49|osa:4346673|K15168 mediator of RNA polymerase II transcription subunit 25 | (RefSeq) mediator of RNA polymerase II transcription subunit 25	--	--	--	--	Mediator of RNA polymerase II transcription subunit 25 OS=Arabidopsis thaliana OX=3702 GN=MED25 PE=1 SV=1	K	Transcription	mediator of RNA polymerase II transcription subunit 25-like [Dendrobium catenatum]	molecular function: binding (GO:0005488);; biological process: cellular process (GO:0009987);; biological process: signaling (GO:0023052);; biological process: single-organism process (GO:0044699);; biological process: response to stimulus (GO:0050896);; biological process: biological regulation (GO:0065007);; cellular component: cell (GO:0005623);; cellular component: membrane-enclosed lumen (GO…
Dendrobium_catenatum_newGene_11642	--	148.282928	2435	143.713013	2090	151.101028	2315	53.789043	811	54.992592	1000	45.711159	683	159.679474	2908	146.742661	2873	174.181763	3437	0.0010745709748487	-0.208560939519417	normal	4.96660146689954e-106	-1.69281860619274	down	--	--	Biological Process: primary metabolic process (GO:0044238);; Biological Process: cellular macromolecule metabolic process (GO:0044260);;	--	--	[K]	Transcription	--	BTB/POZ and TAZ domain-containing protein 1 OS=Arabidopsis thaliana OX=3702 GN=BT1 PE=1 SV=1	S	Function unknown	BTB/POZ and TAZ domain-containing protein 1-like [Dendrobium catenatum]	biological process: metabolic process (GO:0008152);; biological process: cellular process (GO:0009987)
Dendrobium_catenatum_newGene_11649	--	17.75842	1033	19.211277	1023	21.814707	1180	20.993821	1114	18.117558	1174	20.489255	1075	13.242223	895	15.165754	1009	18.038928000000002	1271	0.0255264912964255	0.253230913867321	normal	0.0087716680316829	0.281283048630964	normal	--	--	Cellular Component: nucleosome (GO:0000786);; Molecular Function: DNA binding (GO:0003677);; Cellular Component: nucleus (GO:0005634);; Biological Process: nucleosome assembly (GO:0006334);;	K09422|2.3028e-14|egu:105046701|K09422 myb proto-oncogene protein, plant | (RefSeq) single myb histone 6-like	--	--	--	Myb-like DNA-binding domain	Single myb histone 6 OS=Zea mays OX=4577 GN=SMH6 PE=2 SV=1	K	Transcription	hypothetical protein MA16_Dca028670 [Dendrobium catenatum]	cellular component: cell (GO:0005623);; cellular component: macromolecular complex (GO:0032991);; cellular component: organelle (GO:0043226);; cellular component: organelle part (GO:0044422);; cellular component: cell part (GO:0044464);; molecular function: binding (GO:0005488);; biological process: cellular process (GO:0009987);; biological process: cellular component organization or biogenesis …
Dendrobium_catenatum_newGene_11650	--	6.185108	190	5.913034	161	7.072482	203	4.567941	129	4.671251	159	4.399159	123	4.407866	150	4.320201	159	4.136925	153	0.0150396893947628	0.46696119719099	normal	0.948285034274842	0.018189085387293	normal	[G]	Carbohydrate transport and metabolism	Molecular Function: pectate lyase activity (GO:0030570);; Biological Process: pectin catabolic process (GO:0045490);; Molecular Function: metal ion binding (GO:0046872);;	K01728|1.13329e-74|egu:105044507|K01728 pectate lyase [EC:4.2.2.2] | (RefSeq) probable pectate lyase 4	Pentose and glucuronate interconversions (ko00040)	--	--	Pectate lyase	Probable pectate lyase 15 OS=Arabidopsis thaliana OX=3702 GN=At4g13710 PE=2 SV=1	G	Carbohydrate transport and metabolism	probable pectate lyase 15, partial [Dendrobium catenatum]	molecular function: catalytic activity (GO:0003824);; biological process: metabolic process (GO:0008152);; molecular function: binding (GO:0005488)
Dendrobium_catenatum_newGene_11662	--	5.786575	321	5.182865	285	5.396053	303	3.9963520000000003	190	3.599087	240	5.567915	280	3.900599	252	3.2287890000000004	219	3.16011	237	0.000148079883104859	0.567425101442797	normal	0.374652193542647	0.196847342895315	normal	--	--	--	--	--	--	--	--	--	--	--	putative pre-mRNA-splicing factor ATP-dependent RNA helicase [Dendrobium catenatum]	--
Dendrobium_catenatum_newGene_11663	--	0.707248	46	0.960349	55	0.876866	53	0.141601	9	0.307344	22	1.14452	67	0.735378	53	0.356401	28	0.488037	38	0.184714656992156	0.521359414725149	normal	0.947668443272324	-0.0450721314793181	normal	--	--	Cellular Component: Arp2/3 protein complex (GO:0005885);; Biological Process: Arp2/3 complex-mediated actin nucleation (GO:0034314);;	K05758|3.32554e-35|pda:103716272|K05758 actin related protein 2/3 complex, subunit 2 | (RefSeq) actin-related protein 2/3 complex subunit 2B	Endocytosis (ko04144)	--	--	Arp2/3 complex, 34 kD subunit p34-Arc	Actin-related protein 2/3 complex subunit 2B OS=Arabidopsis thaliana OX=3702 GN=ARPC2B PE=2 SV=1	S	Function unknown	actin-related protein 2/3 complex subunit 2B isoform X2 [Dendrobium catenatum]	cellular component: cell (GO:0005623);; cellular component: macromolecular complex (GO:0032991);; cellular component: organelle (GO:0043226);; cellular component: organelle part (GO:0044422);; cellular component: cell part (GO:0044464);; biological process: cellular process (GO:0009987);; biological process: single-organism process (GO:0044699);; biological process: biological regulation (GO:0065…
Dendrobium_catenatum_newGene_11664	--	0.421126	18	0.0	0	0.582906	23	0.065279	3	0.0	0	0.639923	25	0.0	0	0.199879	10	0.251946	13	--	--	--	--	--	--	--	--	--	K05758|2.52346e-36|pda:103716272|K05758 actin related protein 2/3 complex, subunit 2 | (RefSeq) actin-related protein 2/3 complex subunit 2B	Endocytosis (ko04144)	--	--	--	Actin-related protein 2/3 complex subunit 2B OS=Arabidopsis thaliana OX=3702 GN=ARPC2B PE=2 SV=1	S	Function unknown	actin-related protein 2/3 complex subunit 2B isoform X1 [Dendrobium catenatum]	--
Dendrobium_catenatum_newGene_11665	--	0.249252	4	0.0	0	0.0	0	0.0	0	0.0	0	0.0	0	0.0	0	0.36656	7	0.0	0	--	--	--	--	--	--	--	--	--	--	--	--	--	--	--	--	--	--	--
Dendrobium_catenatum_newGene_11666	--	0.150736	1	0.0	0	0.161556	1	0.0	0	0.27236	2	0.0	0	0.0	0	0.0	0	0.0	0	--	--	--	--	--	--	--	--	--	--	--	--	--	--	--	--	--	--	--
Dendrobium_catenatum_newGene_11669	--	29.943745	1658	28.560921	1404	29.564843	1526	32.103309	1621	29.753130000000002	1832	31.709534	1593	27.304112	1675	24.67464	1631	26.849731000000002	1794	0.411150613032605	0.0666308791113661	normal	0.013829958184885	0.176444851617564	normal	--	--	--	K19367|1.10598e-69|pda:103710545|K19367 maspardin | (RefSeq) maspardin	Endocytosis (ko04144)	--	--	--	--	S	Function unknown	maspardin isoform X1 [Dendrobium catenatum]	--
Dendrobium_catenatum_newGene_11670	--	1.327551	124	1.74749	144	2.507656	218	1.374161	118	2.316684	239	1.681553	143	1.561556	161	1.340041	149	1.46442	164	0.360842000356595	0.249428629816816	normal	0.360390080308832	0.236414361859706	normal	--	--	--	--	--	--	--	--	--	--	--	--	--
Dendrobium_catenatum_newGene_11678	--	3.8401280000000004	358	3.604422	318	3.872961	332	3.6903380000000006	368	3.4979220000000004	409	3.788689	315	2.4935289999999997	267	2.7567730000000004	307	2.807597	305	0.00267950149190468	0.413136497064025	normal	0.000311016271554527	0.497587644205891	normal	--	--	--	--	--	--	--	--	--	S	Function unknown	egg cell-secreted protein 1.2-like [Dendrobium catenatum]	--
Dendrobium_catenatum_newGene_11679	--	0.644937	9	0.886691	11	1.420742	18	0.612678	8	1.176223	18	1.172684	14	0.518436	8	0.648207	11	1.253219	21	--	--	--	--	--	--	--	--	--	--	--	--	--	--	--	--	--	uncharacterized protein LOC110095725 isoform X3 [Dendrobium catenatum]	--
Dendrobium_catenatum_newGene_11680	--	8.027822	231	9.100456000000001	234	9.571177	259	8.72521	227	9.636243	258	8.642544000000001	226	6.496083	211	5.9208989999999995	204	7.253833	246	0.0500528030540534	0.347531069230005	normal	0.100979106991832	0.293110744229232	normal	--	--	--	--	--	--	--	--	--	S	Function unknown	unnamed protein product, partial [Vitis vinifera]	--
Dendrobium_catenatum_newGene_11682	--	3.935946	96	2.796978	61	3.280648	75	5.710799	128	6.07691	164	6.140716	137	0.953857	26	1.699575	50	1.438663	43	0.000644278535292835	1.07007347126117	up	7.71305789677985e-14	1.93934572731935	up	--	--	--	--	--	--	--	PB1 domain	--	T	Signal transduction mechanisms	uncharacterized protein LOC110095725 isoform X4 [Dendrobium catenatum]	--
Dendrobium_catenatum_newGene_11684	--	0.258348	6	0.267206	5	0.156339	3	0.0	0	0.172033	4	0.262729	5	0.0	0	0.307225	8	0.443417	11	--	--	--	--	--	--	[DZ]	Cell cycle control, cell division, chromosome partitioning;; Cytoskeleton	Biological Process: signal transduction (GO:0007165);; Molecular Function: photoreceptor activity (GO:0009881);; Biological Process: response to UV-B (GO:0010224);; Molecular Function: protein homodimerization activity (GO:0042803);;	--	--	[S]	Function unknown	--	Ultraviolet-B receptor UVR8 OS=Arabidopsis thaliana OX=3702 GN=UVR8 PE=1 SV=1	DZ	Cell cycle control, cell division, chromosome partitioning;; Cytoskeleton	ultraviolet-B receptor UVR8 isoform X2 [Dendrobium catenatum]	biological process: cellular process (GO:0009987);; biological process: biological regulation (GO:0065007);; biological process: signaling (GO:0023052);; biological process: single-organism process (GO:0044699);; biological process: response to stimulus (GO:0050896);; molecular function: signal transducer activity (GO:0004871);; molecular function: molecular transducer activity (GO:0060089);; mol…
Dendrobium_catenatum_newGene_11688	--	0.276989	7	0.403765	9	0.940198	21	0.187886	5	0.108533	3	0.403962	9	0.471488	13	0.307273	9	0.154704	5	--	--	--	--	--	--	--	--	--	--	--	[R]	General function prediction only	gag-polypeptide of LTR copia-type	Retrovirus-related Pol polyprotein from transposon TNT 1-94 OS=Nicotiana tabacum OX=4097 PE=2 SV=1	S	Function unknown	Retrovirus-related Pol polyprotein from transposon TNT 1-94 [Dendrobium catenatum]	--
Dendrobium_catenatum_newGene_11691	--	0.885171	16	1.55007	24	1.775761	29	2.939563	47	1.843481	35	1.374714	22	1.344845	26	0.612288	13	1.395989	29	--	--	--	--	--	--	--	--	--	--	--	--	--	--	--	--	--	--	--
Dendrobium_catenatum_newGene_11699	--	0.798717	11	1.645146	19	1.328721	16	3.416047	41	2.473823	36	2.320471	28	1.219933	18	1.266809	20	2.250209	35	--	--	--	0.169795453496442	0.631951563370224	normal	--	--	--	--	--	--	--	--	--	--	--	--	--
Dendrobium_catenatum_newGene_117	--	0.140432	2	0.354513	5	0.472261	6	0.0	0	0.085041	2	0.0	0	0.0	0	0.28591	5	0.472139	8	--	--	--	--	--	--	--	--	--	--	--	--	--	--	--	--	--	--	--
Dendrobium_catenatum_newGene_11702	--	1.8145069999999999	44	1.104811	26	0.853116	30	1.294517	29	0.877035	36	1.810318	36	0.911071	26	1.873301	55	0.974465	31	0.938716869512857	0.0449895136333638	normal	0.934075992203699	0.0458587023644905	normal	[O]	Posttranslational modification, protein turnover, chaperones	Molecular Function: threonine-type endopeptidase activity (GO:0004298);; Cellular Component: proteasome core complex (GO:0005839);; Biological Process: proteolysis involved in cellular protein catabolic process (GO:0051603);;	K02729|1.17615e-42|pda:103714831|K02729 20S proteasome subunit alpha 5 [EC:3.4.25.1] | (RefSeq) proteasome subunit alpha type-5	Proteasome (ko03050)	[O]	Posttranslational modification, protein turnover, chaperones	Proteasome subunit	Proteasome subunit alpha type-5 OS=Glycine max OX=3847 GN=PAE1 PE=2 SV=1	O	Posttranslational modification, protein turnover, chaperones	proteasome subunit alpha type-5-like isoform X1 [Dendrobium catenatum]	biological process: metabolic process (GO:0008152);; molecular function: catalytic activity (GO:0003824);; cellular component: cell (GO:0005623);; cellular component: macromolecular complex (GO:0032991);; cellular component: cell part (GO:0044464)
Dendrobium_catenatum_newGene_11705	--	0.866527	34	1.462377	51	1.526738	56	0.415612	15	1.329582	58	1.359462	49	1.183464	52	0.954257	45	1.05452	50	0.738688004965978	0.151752529443334	normal	0.873472434723242	-0.0864088275780114	normal	[KL]	Transcription;; Replication, recombination and repair	--	--	--	[B]	Chromatin structure and dynamics	SNF2 family N-terminal domain	Protein CHROMATIN REMODELING 19 OS=Arabidopsis thaliana OX=3702 GN=ETL1 PE=1 SV=1	L	Replication, recombination and repair	DNA annealing helicase and endonuclease ZRANB3 isoform X2 [Dendrobium catenatum]	--
Dendrobium_catenatum_newGene_11708	--	3.232696	58	2.692345	43	1.663743	28	2.383516	39	1.374089	27	1.840259	30	3.043476	60	3.047995	65	1.562559	34	0.877982097418625	-0.0803065349557759	normal	0.279679776296277	-0.470779322057887	normal	--	--	--	--	--	[R]	General function prediction only	--	--	L	Replication, recombination and repair	uncharacterized protein LOC110097392, partial [Dendrobium catenatum]	--
Dendrobium_catenatum_newGene_11713	--	100.822258	3582	96.090576	3023	103.970116	3447	94.600487	3086	89.938751	3537	91.821251	2967	103.139061	4063	98.288841	4164	101.553238	4336	0.0373610486288111	-0.101792276846498	normal	3.25239147888829e-05	-0.197994599436394	normal	[T]	Signal transduction mechanisms	Molecular Function: protein serine/threonine kinase activity (GO:0004674);; Molecular Function: ATP binding (GO:0005524);; Biological Process: protein phosphorylation (GO:0006468);;	K03097|0|egu:105058499|K03097 casein kinase II subunit alpha [EC:2.7.11.1] | (RefSeq) casein kinase II subunit alpha-2	Ribosome biogenesis in eukaryotes (ko03008);; Circadian rhythm - plant (ko04712)	[TDK]	Signal transduction mechanisms;; Cell cycle control, cell division, chromosome partitioning;; Transcription	Protein kinase domain;; Protein tyrosine kinase;; Phosphotransferase enzyme family	Casein kinase II subunit alpha-1 OS=Arabidopsis thaliana OX=3702 GN=CKA1 PE=1 SV=3	T	Signal transduction mechanisms	casein kinase II subunit alpha-2-like [Dendrobium catenatum]	biological process: metabolic process (GO:0008152);; biological process: cellular process (GO:0009987);; molecular function: catalytic activity (GO:0003824);; molecular function: binding (GO:0005488)
Dendrobium_catenatum_newGene_11715	--	0.705191	15	0.0	0	0.261983	6	0.407853	8	0.468223	11	0.351347	7	0.0	0	0.407864	11	0.211934	6	--	--	--	--	--	--	--	--	--	--	--	--	--	--	--	--	--	--	--
Dendrobium_catenatum_newGene_11718	--	0.822903	59	0.939668	60	0.714719	48	0.734955	49	0.826456	66	1.184476	78	1.290488	103	0.766036	66	0.495787	43	0.797723396650279	-0.119618930596377	normal	0.926496343821183	0.0448400009007425	normal	--	--	Molecular Function: microtubule motor activity (GO:0003777);; Molecular Function: ATP binding (GO:0005524);; Cellular Component: kinesin complex (GO:0005871);; Cellular Component: microtubule (GO:0005874);; Biological Process: microtubule-based movement (GO:0007018);; Molecular Function: microtubule binding (GO:0008017);; Cellular Component: plastid (GO:0009536);; Molecular Function: ATPase activ…	K10405|7.38977e-09|obr:102700989|K10405 kinesin family member C1 | (RefSeq) kinesin-5-like	--	[P]	Inorganic ion transport and metabolism	--	Kinesin-like protein KIN-14H OS=Oryza sativa subsp. japonica OX=39947 GN=KIN14H PE=2 SV=1	Z	Cytoskeleton	calcium-transporting ATPase 9, plasma membrane-type-like [Dendrobium catenatum]	molecular function: catalytic activity (GO:0003824);; molecular function: binding (GO:0005488);; cellular component: cell (GO:0005623);; cellular component: macromolecular complex (GO:0032991);; cellular component: organelle (GO:0043226);; cellular component: organelle part (GO:0044422);; cellular component: cell part (GO:0044464);; cellular component: supramolecular complex (GO:0099080);; biolog…
Dendrobium_catenatum_newGene_11719	--	1.567495	153	0.920459	80	1.504993	137	1.546667	139	2.032947	220	1.845124	164	0.587495	64	1.058996	123	1.408412	166	0.44851603964636	0.266226482694985	normal	0.00775730429038851	0.724447063874767	normal	--	--	--	--	--	--	--	--	--	--	--	--	--
Dendrobium_catenatum_newGene_11720	--	1.015488	193	1.705634	287	1.299947	230	1.103833	193	1.338708	281	1.940994	335	0.925828	195	1.109549	251	0.929322	212	0.12847841490832	0.334799337537111	normal	0.0228959411548834	0.485614267900796	normal	--	--	Molecular Function: nucleic acid binding (GO:0003676);; Cellular Component: nucleus (GO:0005634);; Molecular Function: zinc ion binding (GO:0008270);; Biological Process: DNA integration (GO:0015074);;	--	--	[R]	General function prediction only	--	--	L	Replication, recombination and repair	hypothetical protein MA16_Dca028797 [Dendrobium catenatum]	molecular function: binding (GO:0005488);; cellular component: cell (GO:0005623);; cellular component: organelle (GO:0043226);; cellular component: cell part (GO:0044464);; biological process: metabolic process (GO:0008152);; biological process: cellular process (GO:0009987)
Dendrobium_catenatum_newGene_11723	--	3.818074	495	5.524004	634	4.463568	540	4.82943	575	5.396603	774	4.860225	573	4.094424	589	4.302664	665	3.68154	574	0.568983814309267	0.0982802260720868	normal	0.0277213907902352	0.254314246310904	normal	--	--	--	--	--	--	--	--	--	--	--	hypothetical protein MA16_Dca021968 [Dendrobium catenatum]	--
Dendrobium_catenatum_newGene_11725	--	0.634397	20	1.327818	37	1.162759	34	1.671622	48	1.064757	37	2.183208	62	1.066009	37	0.605496	23	0.846	32	0.740382714463363	0.180401172026327	normal	0.0535127907631551	0.791628536186053	normal	--	--	--	--	--	--	--	--	--	--	--	--	--
Dendrobium_catenatum_newGene_11726	--	1.920906	61	1.825174	52	1.262417	38	1.282595	38	0.927472	33	2.311668	67	1.810626	64	1.238393	47	1.62456	62	0.969526148873385	0.0184060189345486	normal	0.842631063227848	-0.0973517487083486	normal	--	--	--	--	--	--	--	--	--	--	--	hypothetical protein MA16_Dca005784 [Dendrobium catenatum]	--
Dendrobium_catenatum_newGene_11727	--	1.476324	28	1.938864	32	3.172013	49	1.722842	29	1.776223	37	1.565134	27	2.996562	55	1.264303	29	2.048038	46	0.957610000663537	-0.0304224660666484	normal	0.565616089683511	-0.271855149052597	normal	--	--	--	--	--	--	--	--	--	--	--	--	--
Dendrobium_catenatum_newGene_11729	--	1.938713	71	1.529368	50	2.008964	69	1.887377	63	1.943369	79	1.765352	59	1.743437	71	1.256793	55	1.275548	56	0.49701534621781	0.249819275892492	normal	0.380469156490212	0.304274167604279	normal	--	--	--	--	--	--	--	--	Protein LHCP TRANSLOCATION DEFECT OS=Arabidopsis thaliana OX=3702 GN=LTD PE=1 SV=1	U	Intracellular trafficking, secretion, and vesicular transport	protein LHCP TRANSLOCATION DEFECT-like [Dendrobium catenatum]	--
Dendrobium_catenatum_newGene_11731	--	16.857829	767	15.072832	611	14.616533	633	15.312957	648	16.245784	853	12.596133000000002	541	14.267522	755	13.664302	761	13.568114	756	0.758322727183651	0.0410331608416337	normal	0.867506665932885	0.0250413158866437	normal	--	--	Cellular Component: nuclear chromosome (GO:0000228);; Biological Process: chromatin remodeling (GO:0006338);;	K11648|3.52784e-51|egu:105035088|K11648 SWI/SNF-related matrix-associated actin-dependent regulator of chromatin subfamily B member 1 | (RefSeq) chromatin structure-remodeling complex protein BSH-like	--	[BK]	Chromatin structure and dynamics;; Transcription	SNF5 / SMARCB1 / INI1	Chromatin structure-remodeling complex protein BSH OS=Arabidopsis thaliana OX=3702 GN=BSH PE=1 SV=2	K	Transcription	chromatin structure-remodeling complex protein BSH isoform X3 [Dendrobium catenatum]	cellular component: cell (GO:0005623);; cellular component: organelle (GO:0043226);; cellular component: organelle part (GO:0044422);; cellular component: cell part (GO:0044464);; biological process: cellular process (GO:0009987);; biological process: cellular component organization or biogenesis (GO:0071840)
Dendrobium_catenatum_newGene_11739	--	0.199008	5	0.277887	6	0.648339	15	0.559045	13	0.446422	12	0.0	0	0.146426	4	0.585818	17	0.717364	21	--	--	--	--	--	--	--	--	--	--	--	--	--	--	--	--	--	hypothetical protein MA16_Dca004611 [Dendrobium catenatum]	--
Dendrobium_catenatum_newGene_11742	--	6.151299	202	6.195814	185	5.409911	174	7.358898	221	5.128833	185	7.947578	229	5.173703	196	6.4353	250	5.3331789999999994	228	0.874954570075952	-0.0395866459962971	normal	0.609671605972488	0.12152499862479	normal	--	--	Cellular Component: nuclear pore (GO:0005643);; Biological Process: nucleocytoplasmic transport (GO:0006913);;	K14320|2.37026e-47|cmo:103486859|K14320 aladin | (RefSeq) aladin	RNA transport (ko03013)	[R]	General function prediction only	--	Aladin OS=Arabidopsis thaliana OX=3702 GN=AAAS PE=1 SV=1	S	Function unknown	hypothetical protein MA16_Dca007273 [Dendrobium catenatum]	cellular component: cell (GO:0005623);; cellular component: macromolecular complex (GO:0032991);; cellular component: organelle (GO:0043226);; cellular component: organelle part (GO:0044422);; cellular component: cell part (GO:0044464);; biological process: localization (GO:0051179)
Dendrobium_catenatum_newGene_11743	--	0.34013	9	0.379487	9	1.299341	32	0.410091	10	0.493472	15	0.68702	17	0.204089	6	0.333593	11	0.238818	8	--	--	--	--	--	--	--	--	--	--	--	--	--	--	--	--	--	--	--
Dendrobium_catenatum_newGene_11744	--	6.008164	117	9.139872	158	8.274457	151	4.370705	79	8.311795	179	5.756111	102	9.894348	214	8.391397	195	7.729634	181	0.351785882813073	-0.232612527609402	normal	0.0350797346451926	-0.529693815394418	normal	--	--	--	--	--	--	--	--	--	--	--	--	--
Dendrobium_catenatum_newGene_11746	--	0.570606	25	0.62671	24	1.063608	43	0.854666	34	0.816452	39	0.691914	28	0.351901	17	0.433789	23	0.529721	28	--	--	--	0.138455762157178	0.667258660264014	normal	--	--	--	--	--	--	--	--	--	--	--	--	--
Dendrobium_catenatum_newGene_11751	--	0.822401	17	0.302732	6	0.330408	7	1.684748	32	0.437827	10	0.391379	8	0.226858	6	0.669884	17	0.362307	9	--	--	--	--	--	--	--	--	--	--	--	--	--	--	--	--	--	--	--
Dendrobium_catenatum_newGene_11753	--	1.447237	23	1.318852	18	0.655761	10	1.841655	26	1.140031	20	1.216439	17	2.467657	43	1.043024	20	2.48921	46	--	--	--	0.31366585561814	-0.507945574752712	normal	--	--	--	--	--	--	--	--	--	S	Function unknown	uncharacterized protein LOC110114432 [Dendrobium catenatum]	--
Dendrobium_catenatum_newGene_11761	--	0.800349	28	0.817955	18	1.102722	34	0.874211	18	1.163412	48	0.6644920000000001	24	1.073488	36	0.9523919999999999	49	1.39348	56	0.226078740902251	-0.514468871861719	normal	0.349717380055791	-0.426370060370206	normal	--	--	--	--	--	--	--	--	--	--	--	zinc finger CCCH domain-containing protein 37-like isoform X2 [Dendrobium catenatum]	--
Dendrobium_catenatum_newGene_11763	--	1.303693	36	1.86778	44	0.608145	15	0.486396	15	0.629734	20	0.695103	20	0.436036	15	0.533347	20	0.588539	19	--	--	--	--	--	--	--	--	Cellular Component: protein phosphatase type 2A complex (GO:0000159);; Biological Process: regulation of phosphoprotein phosphatase activity (GO:0034047);;	K04354|1.60313e-27|sind:105157240|K04354 serine/threonine-protein phosphatase 2A regulatory subunit B | (RefSeq) serine/threonine protein phosphatase 2A 55 kDa regulatory subunit B beta isoform-like	mRNA surveillance pathway (ko03015)	[T]	Signal transduction mechanisms	--	Serine/threonine protein phosphatase 2A 55 kDa regulatory subunit B beta isoform OS=Oryza sativa subsp. japonica OX=39947 GN=Os02g0224200 PE=2 SV=1	T	Signal transduction mechanisms	serine/threonine protein phosphatase 2A 55 kDa regulatory subunit B beta isoform-like, partial [Dendrobium catenatum]	cellular component: cell (GO:0005623);; cellular component: macromolecular complex (GO:0032991);; cellular component: cell part (GO:0044464)
Dendrobium_catenatum_newGene_1177	--	1.370584	132	0.849871	73	1.690721	152	1.071242	95	1.241948	132	1.126657	99	1.65225	176	1.051126	120	1.126773	130	0.898551791974452	-0.0495004723548777	normal	0.484462843368736	-0.201138520712711	normal	--	--	--	--	--	--	--	--	--	S	Function unknown	ataxia telangiectasia mutated family protein [Dendrobium catenatum]	--
Dendrobium_catenatum_newGene_11774	--	0.408243	8	0.464553	8	1.147346	21	0.248912	5	0.661357	14	0.0	0	0.0	0	0.0477	2	0.301997	7	--	--	--	--	--	--	--	--	--	--	--	--	--	--	--	--	--	--	--
Dendrobium_catenatum_newGene_11783	--	36.846362	3565	37.465717	3228	38.707558999999996	3500	42.193996	3757	43.194485	4641	42.283197	3724	39.563628	4245	40.612025	4668	40.010481000000006	4654	4.98623156830467e-05	-0.175846837621435	normal	0.637612569854728	0.026791705416715	normal	[R]	General function prediction only	Molecular Function: protein serine/threonine kinase activity (GO:0004674);; Molecular Function: ATP binding (GO:0005524);; Biological Process: protein phosphorylation (GO:0006468);;	--	--	[T]	Signal transduction mechanisms	Protein kinase domain;; Protein tyrosine kinase	Casein kinase 1-like protein HD16 OS=Oryza sativa subsp. japonica OX=39947 GN=HD16 PE=1 SV=1	T	Signal transduction mechanisms	casein kinase 1-like protein HD16 [Dendrobium catenatum]	biological process: metabolic process (GO:0008152);; biological process: cellular process (GO:0009987);; molecular function: catalytic activity (GO:0003824);; molecular function: binding (GO:0005488)
Dendrobium_catenatum_newGene_11784	--	0.378564	21	1.07105	52	0.876971	45	0.738317	37	0.455444	28	1.077646	53	0.351108	21	0.450391	29	0.40558	27	--	--	--	--	--	--	--	--	--	--	--	--	--	--	--	--	--	--	--
Dendrobium_catenatum_newGene_11785	--	0.0	0	0.739428	12	0.094114	2	0.0	0	0.397342	8	0.0	0	0.0	0	0.0	0	0.079378	2	--	--	--	--	--	--	--	--	Molecular Function: catalytic activity (GO:0003824);; Molecular Function: binding (GO:0005488);; Cellular Component: nucleus (GO:0005634);; Biological Process: cellular macromolecule metabolic process (GO:0044260);; Biological Process: nucleic acid metabolic process (GO:0090304);;	--	--	--	--	--	--	G	Carbohydrate transport and metabolism	hypothetical protein VITISV_031159 [Vitis vinifera]	molecular function: catalytic activity (GO:0003824);; molecular function: binding (GO:0005488);; cellular component: cell (GO:0005623);; cellular component: organelle (GO:0043226);; cellular component: cell part (GO:0044464);; biological process: metabolic process (GO:0008152);; biological process: cellular process (GO:0009987)
Dendrobium_catenatum_newGene_11786	--	212.686325	3006	213.913101	2677	206.617386	2725	317.619781	4121	310.903229	4863	316.446228	4067	156.860046	2458	146.752777	2473	148.413712	2520	3.77205715201491e-15	0.393899698931899	normal	4.95036851023084e-101	0.997134651294424	normal	--	--	--	--	--	--	--	Development and cell death domain	B2 protein OS=Daucus carota OX=4039 PE=2 SV=1	S	Function unknown	B2 protein-like, partial [Dendrobium catenatum]	--
Dendrobium_catenatum_newGene_11789	--	0.0	0	0.0	0	0.215408	2	0.0	0	0.0	0	0.0	0	0.0	0	0.0	0	0.13837	2	--	--	--	--	--	--	--	--	--	K05752|7.04928e-07|pda:103706889|K05752 chromosome 3 open reading frame 10 | (RefSeq) uncharacterized LOC103706889	--	--	--	--	--	--	--	hypothetical protein MA16_Dca014868 [Dendrobium catenatum]	--
Dendrobium_catenatum_newGene_11791	--	0.325043	3	0.479132	4	0.887339	7	0.0	0	0.546215	5	0.0	0	0.0	0	0.0	0	0.467364	5	--	--	--	--	--	--	--	--	--	--	--	--	--	--	--	--	--	--	--
Dendrobium_catenatum_newGene_118	--	0.311126	5	0.780971	11	0.59684	9	0.358394	5	0.995483	17	0.552118	8	1.209802	21	1.145315	21	0.124897	3	--	--	--	--	--	--	--	--	--	--	--	--	--	gag-polypeptide of LTR copia-type	--	L	Replication, recombination and repair	uncharacterized protein LOC110115151, partial [Dendrobium catenatum]	--
Dendrobium_catenatum_newGene_11806	--	0.889028	13	1.460562	18	2.069565	27	2.580076	33	3.150478	48	4.318963	55	1.699351	27	0.644394	11	1.124803	19	--	--	--	0.0037346423386512	1.24655054872977	up	--	--	--	--	--	--	--	--	--	--	--	--	--
Dendrobium_catenatum_newGene_11809	--	6.302279	535	4.715934	355	7.447585	590	5.257902	410	6.216623	584	5.331385	412	0.796561	75	0.567203	58	0.712687	73	1.35721131305532e-60	2.94908425290187	up	1.01441661067616e-65	2.88491547159029	up	--	--	--	--	--	--	--	--	--	--	--	--	--
Dendrobium_catenatum_newGene_11812	--	0.0	0	0.0	0	0.0	0	0.0	0	0.363147	4	0.0	0	0.0	0	0.0	0	0.0	0	--	--	--	--	--	--	--	--	--	--	--	--	--	--	--	--	--	--	--
Dendrobium_catenatum_newGene_11813	--	1.13318	23	1.221061	24	1.189812	31	0.21757	6	0.484196	7	0.430265	11	1.8261849999999997	46	1.3365399999999998	37	1.704167	46	0.319842647267047	-0.434524282409362	normal	5.15271644925953e-05	-1.84214536543083	down	--	--	Molecular Function: purine ribonucleoside binding (GO:0032550);; Molecular Function: adenyl ribonucleotide binding (GO:0032559);; Molecular Function: anion binding (GO:0043168);;	--	--	[T]	Signal transduction mechanisms	--	Putative disease resistance RPP13-like protein 1 OS=Arabidopsis thaliana OX=3702 GN=RPPL1 PE=3 SV=1	S	Function unknown	putative disease resistance RPP13-like protein 1, partial [Dendrobium catenatum]	molecular function: binding (GO:0005488)
Dendrobium_catenatum_newGene_11814	--	0.427604	5	0.0	0	0.683363	7	0.879334	8	0.358138	4	1.699774	15	0.0	0	0.087185	1	0.313756	4	--	--	--	--	--	--	--	--	--	K13993|5.6468e-07|egr:104437376|K13993 HSP20 family protein | (RefSeq) small heat shock protein, chloroplastic	Protein processing in endoplasmic reticulum (ko04141)	--	--	--	Small heat shock protein, chloroplastic OS=Triticum aestivum OX=4565 GN=HSP21 PE=2 SV=1	--	--	Small heat shock protein, chloroplastic [Dendrobium catenatum]	--
Dendrobium_catenatum_newGene_11823	--	0.157479	3	0.663187	10	0.097913	2	0.0	0	0.0	0	0.334366	5	0.366821	7	0.328361	7	0.291438	6	--	--	--	--	--	--	--	--	--	--	--	--	--	--	--	S	Function unknown	hypothetical protein MA16_Dca021968 [Dendrobium catenatum]	--
Dendrobium_catenatum_newGene_11826	--	14.463948	290	17.599456000000004	295	19.838052	339	22.040487	365	18.101427	387	19.932778999999996	337	14.938341999999999	307	12.366527999999999	264	16.029877	349	0.208224860978191	0.225335296766266	normal	0.00441767324951471	0.43058345449762	normal	--	--	--	--	--	--	--	--	--	--	--	hypothetical protein MA16_Dca009435 [Dendrobium catenatum]	--
Dendrobium_catenatum_newGene_11828	--	3.766428	68	2.870785	47	3.744443	64	3.706404	62	3.07914	62	4.626919	77	1.4240810000000002	29	1.467803	32	2.269959	50	0.0188829222275168	0.812489024686866	normal	0.00469127607053312	0.979990196719466	normal	[E]	Amino acid transport and metabolism	Molecular Function: transporter activity (GO:0005215);; Biological Process: oligopeptide transport (GO:0006857);; Cellular Component: integral component of membrane (GO:0016021);;	K14638|2.84473e-41|egu:105037951|K14638 solute carrier family 15 (peptide/histidine transporter), member 3/4 | (RefSeq) protein NRT1/ PTR FAMILY 5.10	--	[E]	Amino acid transport and metabolism	--	Protein NRT1/ PTR FAMILY 5.15 OS=Arabidopsis thaliana OX=3702 GN=NPF5.15 PE=2 SV=1	E	Amino acid transport and metabolism	protein NRT1/ PTR FAMILY 5.10-like, partial [Dendrobium catenatum]	molecular function: transporter activity (GO:0005215);; biological process: localization (GO:0051179);; cellular component: membrane (GO:0016020);; cellular component: membrane part (GO:0044425)
Dendrobium_catenatum_newGene_11846	--	0.254478	12	0.30437	13	0.444602	19	0.067657	3	0.214851	11	0.159922	7	0.08186	5	0.0	0	0.116778	7	--	--	--	--	--	--	--	--	--	--	--	--	--	--	--	--	--	hypothetical protein MA16_Dca024699 [Dendrobium catenatum]	--
Dendrobium_catenatum_newGene_11867	--	0.22169	6	1.200745	27	1.007608	24	0.73879	18	0.860136	24	1.728274	40	1.298458	37	0.84925	26	0.662632	20	--	--	--	--	--	--	--	--	--	--	--	--	--	--	--	L	Replication, recombination and repair	putative mitochondrial protein [Dendrobium catenatum]	--
Dendrobium_catenatum_newGene_11893	--	4.064626	116	5.211893	133	5.067309	136	3.877085	103	2.447679	78	4.244627	111	5.061709	161	5.401465	186	4.11539	141	0.69465342219998	-0.111354344361871	normal	0.0533093218917651	-0.507948689694549	normal	--	--	--	--	--	[R]	General function prediction only	--	Retrovirus-related Pol polyprotein from transposon RE2 OS=Arabidopsis thaliana OX=3702 GN=RE2 PE=4 SV=1	S	Function unknown	uncharacterized protein LOC110115391, partial [Dendrobium catenatum]	--
Dendrobium_catenatum_newGene_11896	--	34.248934	1506	31.464800999999998	1260	32.380039	1384	31.026289000000002	1279	31.169434	1598	30.168737	1257	18.592209999999998	936	15.873685000000002	865	22.385537	1218	1.1987721132255e-12	0.674207081953538	normal	1.10237167843979e-10	0.638411254470845	normal	--	--	--	--	--	--	--	Plant protein 1589 of unknown function (A_thal_3526)	--	S	Function unknown	uncharacterized protein LOC110092246 [Dendrobium catenatum]	--
Dendrobium_catenatum_newGene_1190	--	0.200981	3	0.446974	5	0.702875	8	0.50338	6	1.672476	21	0.454835	5	0.281579	4	0.38454	5	0.263933	4	--	--	--	--	--	--	--	--	--	--	--	--	--	--	--	--	--	cinnamoyl-CoA reductase-like SNL6 [Dendrobium catenatum]	--
Dendrobium_catenatum_newGene_11904	--	0.55422	6	0.861215	8	0.348859	4	0.6493	6	0.857125	10	0.465062	5	0.726841	8	0.072077	1	0.492206	6	--	--	--	--	--	--	[P]	Inorganic ion transport and metabolism	Molecular Function: calcium-transporting ATPase activity (GO:0005388);; Molecular Function: calmodulin binding (GO:0005516);; Molecular Function: ATP binding (GO:0005524);; Cellular Component: integral component of membrane (GO:0016021);; Molecular Function: metal ion binding (GO:0046872);; Biological Process: calcium ion transmembrane transport (GO:0070588);;	K01537|4.41294e-15|tcc:TCM_039616|K01537 Ca2+-transporting ATPase [EC:3.6.3.8] | (RefSeq) Autoinhibited Ca(2+)-ATPase 10 isoform 1	--	[P]	Inorganic ion transport and metabolism	--	Calcium-transporting ATPase 8, plasma membrane-type OS=Arabidopsis thaliana OX=3702 GN=ACA8 PE=1 SV=1	P	Inorganic ion transport and metabolism	putative calcium-transporting ATPase 7, plasma membrane-type [Dendrobium catenatum]	biological process: localization (GO:0051179);; molecular function: catalytic activity (GO:0003824);; molecular function: transporter activity (GO:0005215);; molecular function: binding (GO:0005488);; cellular component: membrane (GO:0016020);; cellular component: membrane part (GO:0044425)
Dendrobium_catenatum_newGene_11905	--	1.9304160000000001	215	1.7633969999999999	190	1.6936550000000001	177	1.2432470000000002	129	1.490197	201	1.377036	155	1.524424	206	2.098773	304	1.868524	276	0.334240089946085	-0.202015826748535	normal	0.0123226454981149	-0.495751659153054	normal	--	--	--	--	--	--	--	Plant mobile domain	--	--	--	uncharacterized protein LOC110114620 [Dendrobium catenatum]	--
Dendrobium_catenatum_newGene_11909	--	6.348980999999999	606	5.303884000000001	537	6.428298999999999	636	7.524095	685	6.077214	728	7.519674999999999	713	5.278189000000001	568	4.788585	545	4.180739999999999	524	0.00288607616953705	0.335270644641565	normal	2.26724491930716e-07	0.567609846450245	normal	--	--	--	K15115|9.99561e-19|thj:104821307|K15115 solute carrier family 25 (mitochondrial folate transporter), member 32 | (RefSeq) folate transporter 1, chloroplastic	--	[C]	Energy production and conversion	--	Folate transporter 1, chloroplastic OS=Arabidopsis thaliana OX=3702 GN=FOLT1 PE=2 SV=1	S	Function unknown	Folate transporter 1, chloroplastic [Dendrobium catenatum]	--
Dendrobium_catenatum_newGene_1191	--	16.433308	528	15.040139	428	17.071856	512	14.702497	434	14.580473	519	14.724398	430	18.233297	650	15.852515	607	17.241076	666	0.16817334900767	-0.169959255353834	normal	0.0131906249922332	-0.284234250217095	normal	[J]	Translation, ribosomal structure and biogenesis	Cellular Component: intracellular part (GO:0044424);; Molecular Function: organic cyclic compound binding (GO:0097159);; Molecular Function: heterocyclic compound binding (GO:1901363);;	K13201|1.153e-51|egu:105060556|K13201 nucleolysin TIA-1/TIAR | (RefSeq) 29 kDa ribonucleoprotein B, chloroplastic	--	[R]	General function prediction only	RNA recognition motif. (a.k.a. RRM, RBD, or RNP domain)	RNA-binding protein CP33, chloroplastic OS=Arabidopsis thaliana OX=3702 GN=CP33 PE=2 SV=1	S	Function unknown	30 kDa ribonucleoprotein, chloroplastic [Dendrobium catenatum]	cellular component: cell (GO:0005623);; cellular component: cell part (GO:0044464);; molecular function: binding (GO:0005488)
Dendrobium_catenatum_newGene_11917	--	1.07875	10	0.0	0	1.519278	13	0.798451	7	1.25107	13	0.576769	5	0.602802	6	1.589814	17	0.359229	4	--	--	--	--	--	--	--	--	--	--	--	--	--	--	--	S	Function unknown	hypothetical protein MA16_Dca023951 [Dendrobium catenatum]	--
Dendrobium_catenatum_newGene_11932	--	4.394228	127	5.435195	139	5.730049	154	4.234022	112	5.280294	169	4.618893	121	5.448448	174	6.628998	228	5.955764	206	0.181011865092895	-0.294728560904229	normal	0.0582618286996477	-0.401313296482711	normal	[E]	Amino acid transport and metabolism	Molecular Function: protein serine/threonine kinase activity (GO:0004674);; Molecular Function: ATP binding (GO:0005524);; Cellular Component: cytosol (GO:0005829);; Biological Process: protein phosphorylation (GO:0006468);;	K08856|1.19315e-107|mus:103981262|K08856 serine/threonine kinase 16 [EC:2.7.11.1] | (RefSeq) probable serine/threonine-protein kinase DDB_G0291350	--	[KIT]	Transcription;; Lipid transport and metabolism;; Signal transduction mechanisms	Protein kinase domain;; Protein tyrosine kinase	Serine/threonine-protein kinase ATG1c OS=Arabidopsis thaliana OX=3702 GN=ATG1C PE=2 SV=1	T	Signal transduction mechanisms	probable serine/threonine-protein kinase DDB_G0291350 [Dendrobium catenatum]	biological process: metabolic process (GO:0008152);; biological process: cellular process (GO:0009987);; molecular function: catalytic activity (GO:0003824);; molecular function: binding (GO:0005488);; cellular component: cell (GO:0005623);; cellular component: cell part (GO:0044464)
Dendrobium_catenatum_newGene_11936	--	4.865447	42	2.772559	22	1.954473	16	3.347582	27	4.997831	48	3.585445	29	3.565567	34	4.215266	44	2.833732	30	0.728741799056051	-0.188882894148708	normal	0.837880137294578	0.105669737415039	normal	--	--	--	--	--	--	--	--	--	--	--	--	--
Dendrobium_catenatum_newGene_11965	--	0.208467	3	0.0	0	0.516609	6	0.528723	6	0.0	0	0.0	0	0.252403	4	0.295581	5	0.438518	7	--	--	--	--	--	--	--	--	--	--	--	--	--	--	--	--	--	--	--
Dendrobium_catenatum_newGene_1197	--	4.619124	117	5.605247	126	3.137019	74	3.459616	81	4.199606	118	4.149514	96	3.693021	104	3.963122	120	3.792178	115	0.713585057329708	0.123645840674201	normal	0.969761994156638	-0.0127570646416095	normal	--	--	--	--	--	--	--	--	--	--	--	putative pentatricopeptide repeat-containing protein At3g15200 [Dendrobium catenatum]	--
Dendrobium_catenatum_newGene_11980	--	0.338732	12	0.285609	9	0.15732	6	0.651956	22	0.13057	6	0.607742	20	0.319907	13	0.389358	17	0.42692	19	--	--	--	--	--	--	--	--	--	--	--	[T]	Signal transduction mechanisms	NB-ARC domain	Putative disease resistance protein RGA4 OS=Solanum bulbocastanum OX=147425 GN=RGA4 PE=2 SV=1	S	Function unknown	disease resistance protein RGA2-like [Dendrobium catenatum]	--
Dendrobium_catenatum_newGene_11984	--	0.269467	9	0.31592	9	0.09619	3	0.314685	9	0.366787	13	0.333219	10	0.25331	9	0.216611	8	0.352959	13	--	--	--	--	--	--	--	--	--	--	--	--	--	--	--	--	--	--	--
Dendrobium_catenatum_newGene_12008	--	1.267221	119	1.021988	86	0.295065	26	0.847601	74	0.959508	100	1.051881	90	0.60797	64	0.57003	64	0.90007	102	0.812069965407292	0.161031982616013	normal	0.23667580727976	0.372875302282356	normal	--	--	--	K03515|3.10277e-08|pda:103711966|K03515 DNA repair protein REV1 [EC:2.7.7.-] | (RefSeq) DNA repair protein REV1	--	--	--	--	--	--	--	uncharacterized protein LOC110116248, partial [Dendrobium catenatum]	--
Dendrobium_catenatum_newGene_12036	--	1.744789	41	1.086037	23	1.971457	43	1.887811	41	1.884698	49	2.782113	59	1.323169	35	1.052832	30	1.241007	35	0.578077400765737	0.264136447190368	normal	0.0665160903037795	0.703386637395614	normal	--	--	--	--	--	--	--	--	--	--	--	L10-interacting MYB domain-containing protein-like [Dendrobium catenatum]	--
Dendrobium_catenatum_newGene_12040	--	0.0	0	0.119277	1	0.215408	2	0.0	0	0.0	0	0.0	0	0.120394	2	0.0	0	0.0	0	--	--	--	--	--	--	--	--	Cellular Component: membrane (GO:0016020);;	K17338|4.87062e-50|gra:105773825|K17338 receptor expression-enhancing protein 1/2/3/4 | (RefSeq) putative HVA22-like protein g	--	[V]	Defense mechanisms	TB2/DP1, HVA22 family	HVA22-like protein i OS=Arabidopsis thaliana OX=3702 GN=HVA22I PE=2 SV=2	U	Intracellular trafficking, secretion, and vesicular transport	putative HVA22-like protein g, partial [Dendrobium catenatum]	cellular component: membrane (GO:0016020)
Dendrobium_catenatum_newGene_12045	--	0.066994	1	0.533684	7	0.0	0	0.21889	3	0.0	0	0.130293	2	0.0	0	0.0	0	0.251838	5	--	--	--	--	--	--	--	--	--	--	--	--	--	--	--	--	--	hypothetical protein MA16_Dca011910 [Dendrobium catenatum]	--
Dendrobium_catenatum_newGene_12048	--	0.0	0	0.0	0	0.430816	4	0.0	0	0.0	0	0.0	0	0.0	0	0.0	0	0.0	0	--	--	--	--	--	--	--	--	Biological Process: carbohydrate transport (GO:0008643);; Cellular Component: integral component of membrane (GO:0016021);; Molecular Function: sugar transmembrane transporter activity (GO:0051119);;	K15382|4.95986e-24|sbi:SORBI_08g013840|K15382 solute carrier family 50 (sugar transporter) | (RefSeq) SORBIDRAFT_08g013840, Sb08g013840; hypothetical protein	--	[R]	General function prediction only	Sugar efflux transporter for intercellular exchange	Bidirectional sugar transporter SWEET15 OS=Vitis vinifera OX=29760 GN=SWEET15 PE=3 SV=1	U	Intracellular trafficking, secretion, and vesicular transport	bidirectional sugar transporter SWEET14-like, partial [Dendrobium catenatum]	biological process: single-organism process (GO:0044699);; biological process: localization (GO:0051179);; cellular component: membrane (GO:0016020);; cellular component: membrane part (GO:0044425);; molecular function: transporter activity (GO:0005215)
Dendrobium_catenatum_newGene_12052	--	3.028194	546	3.11003	496	3.52341	592	2.472607	409	2.851545	569	2.791581	458	3.155638	630	2.619568	563	3.172606	687	0.915451254315342	0.0183965729985994	normal	0.132241055790912	-0.200932570102473	normal	--	--	--	--	--	[R]	General function prediction only	Reverse transcriptase (RNA-dependent DNA polymerase);; Endonuclease/Exonuclease/phosphatase family	Putative ribonuclease H protein At1g65750 OS=Arabidopsis thaliana OX=3702 GN=At1g65750 PE=3 SV=1	S	Function unknown	Putative ribonuclease H protein [Dendrobium catenatum]	--
Dendrobium_catenatum_newGene_12059	--	0.0	0	0.0	0	0.0	0	0.853671	9	0.0	0	0.0	0	0.0	0	0.0	0	0.0	0	--	--	--	--	--	--	--	--	--	--	--	--	--	--	--	--	--	--	--
Dendrobium_catenatum_newGene_12060	--	2.7532870000000003	82	3.1033039999999996	111	2.6304060000000002	59	2.660777	54	2.722702	125	1.822229	37	2.422628	83	2.294524	119	1.576244	42	0.564745718892564	0.246905552900882	normal	0.947668443272324	-0.0349947829670943	normal	--	--	--	--	--	[R]	General function prediction only	Reverse transcriptase (RNA-dependent DNA polymerase)	Retrovirus-related Pol polyprotein from transposon RE2 OS=Arabidopsis thaliana OX=3702 GN=RE2 PE=4 SV=1	S	Function unknown	Retrovirus-related Pol polyprotein from transposon TNT 1-94 [Dendrobium catenatum]	--
Dendrobium_catenatum_newGene_12062	--	1.530074	162	0.738382	65	1.455131	145	1.301346	131	0.670009	75	1.231936	125	1.183232	128	0.5884739999999999	70	1.122275	141	0.399474789756885	0.303597821167783	normal	0.654658805223528	0.173251793281878	normal	--	--	--	--	--	[R]	General function prediction only	Reverse transcriptase (RNA-dependent DNA polymerase)	Retrovirus-related Pol polyprotein from transposon RE2 OS=Arabidopsis thaliana OX=3702 GN=RE2 PE=4 SV=1	S	Function unknown	Retrovirus-related Pol polyprotein from transposon TNT 1-94 [Dendrobium catenatum]	--
Dendrobium_catenatum_newGene_12064	--	2.4307920000000003	90	2.107501	71	2.633743	92	1.798246	63	2.254688	93	2.599249	89	2.392782	98	2.054771	92	2.31807	104	0.997630949360608	0.000998942166401477	normal	0.842648414280042	-0.0693038817836467	normal	--	--	--	--	--	--	--	--	--	--	--	--	--
Dendrobium_catenatum_newGene_12065	--	0.200981	2	0.0	0	0.0	0	0.0	0	0.0	0	0.0	0	0.0	0	0.0	0	0.52834	5	--	--	--	--	--	--	--	--	--	--	--	--	--	--	--	--	--	--	--
Dendrobium_catenatum_newGene_12068	--	0.4195	32	0.334484	23	0.388	28	0.225932	16	0.378992	32	0.154864	11	1.047974	88	1.533668	138	1.386658	126	2.72232622474856e-09	-1.69948376292718	down	2.7906352752687e-11	-2.19724623423297	down	--	--	--	--	--	--	--	--	--	--	--	--	--
Dendrobium_catenatum_newGene_1208	--	80.812202	2866	78.900772	2478	77.800743	2575	78.01857	2541	72.156227	2833	66.883812	2157	60.294453	2371	57.069611	2413	59.4217	2532	2.35082896446419e-11	0.333758113863028	normal	0.000271668753286865	0.230168112947901	normal	--	--	Cellular Component: endoplasmic reticulum (GO:0005783);; Cellular Component: integral component of membrane (GO:0016021);;	--	--	[U]	Intracellular trafficking, secretion, and vesicular transport	TLC domain	LAG1 longevity assurance homolog 3 OS=Arabidopsis thaliana OX=3702 GN=At1g13580 PE=2 SV=2	U	Intracellular trafficking, secretion, and vesicular transport	LAG1 longevity assurance homolog 3-like [Dendrobium catenatum]	cellular component: cell (GO:0005623);; cellular component: organelle (GO:0043226);; cellular component: cell part (GO:0044464);; cellular component: membrane (GO:0016020);; cellular component: membrane part (GO:0044425)
Dendrobium_catenatum_newGene_12080	--	0.796061	14	0.947676	15	0.403684	7	0.958271	16	1.041969	21	0.922368	15	0.682119	14	0.937929	20	0.974991	21	--	--	--	--	--	--	--	--	--	K14820|4.40952e-55|egu:105050219|K14820 ribosome biogenesis protein BRX1 | (RefSeq) ribosome biogenesis protein BRX1 homolog 2	--	[J]	Translation, ribosomal structure and biogenesis	Brix domain	Ribosome biogenesis protein BRX1 homolog 2 OS=Arabidopsis thaliana OX=3702 GN=BRIX1-2 PE=2 SV=1	J	Translation, ribosomal structure and biogenesis	ribosome biogenesis protein BRX1 homolog 2-like, partial [Dendrobium catenatum]	--
Dendrobium_catenatum_newGene_12091	--	9.271814	306	8.737626	256	10.697798	330	5.766455	175	5.601199	205	7.203309	216	10.378077	380	9.928167	391	7.796095	309	0.784237183870136	-0.0581689391855224	normal	0.00015729447601126	-0.650144831266102	normal	--	--	Molecular Function: calcium-transporting ATPase activity (GO:0005388);; Molecular Function: calmodulin binding (GO:0005516);; Molecular Function: ATP binding (GO:0005524);; Cellular Component: integral component of membrane (GO:0016021);; Molecular Function: metal ion binding (GO:0046872);; Biological Process: calcium ion transmembrane transport (GO:0070588);;	K01537|3.19615e-24|pda:103705297|K01537 Ca2+-transporting ATPase [EC:3.6.3.8] | (RefSeq) calcium-transporting ATPase 1, plasma membrane-type	--	[P]	Inorganic ion transport and metabolism	Ca2+-ATPase N terminal autoinhibitory domain	Calcium-transporting ATPase 2, plasma membrane-type OS=Arabidopsis thaliana OX=3702 GN=ACA2 PE=1 SV=1	P	Inorganic ion transport and metabolism	Calcium-transporting ATPase 1, plasma membrane-type [Apostasia shenzhenica]	biological process: localization (GO:0051179);; molecular function: catalytic activity (GO:0003824);; molecular function: transporter activity (GO:0005215);; molecular function: binding (GO:0005488);; cellular component: membrane (GO:0016020);; cellular component: membrane part (GO:0044425)
Dendrobium_catenatum_newGene_12121	--	6.970311	58	3.264341	24	5.32874	41	3.301004	25	3.633668	34	4.223008	32	4.723529	44	5.656907	56	3.854397	39	0.966714205802426	0.0228148956871431	normal	0.381308487073644	-0.378125105911522	normal	[C]	Energy production and conversion	Molecular Function: dihydrolipoyllysine-residue acetyltransferase activity (GO:0004742);; Cellular Component: mitochondrial matrix (GO:0005759);; Biological Process: pyruvate metabolic process (GO:0006090);; Cellular Component: pyruvate dehydrogenase complex (GO:0045254);;	--	--	[C]	Energy production and conversion	Biotin-requiring enzyme	Dihydrolipoyllysine-residue acetyltransferase component 1 of pyruvate dehydrogenase complex, mitochondrial OS=Arabidopsis thaliana OX=3702 GN=LTA3 PE=1 SV=2	C	Energy production and conversion	dihydrolipoyllysine-residue acetyltransferase component 1 of pyruvate dehydrogenase complex, mitochondrial [Dendrobium catenatum]	molecular function: catalytic activity (GO:0003824);; cellular component: cell (GO:0005623);; cellular component: membrane-enclosed lumen (GO:0031974);; cellular component: organelle (GO:0043226);; cellular component: organelle part (GO:0044422);; cellular component: cell part (GO:0044464);; biological process: metabolic process (GO:0008152);; biological process: cellular process (GO:0009987);; b…
Dendrobium_catenatum_newGene_12126	--	3.456121	37	6.235669	59	3.743803	38	4.524411	45	4.174213	50	3.460913	34	7.330283	87	6.613167	84	5.07798	65	0.136187105942216	-0.528072853291389	normal	0.0535387161377201	-0.642050321269803	normal	--	--	Cellular Component: endoplasmic reticulum membrane (GO:0005789);; Biological Process: transport (GO:0006810);; Cellular Component: integral component of membrane (GO:0016021);;	K20352|7.8536e-56|mus:103986728|K20352 p24 family protein delta-1 | (RefSeq) transmembrane emp24 domain-containing protein p24delta4-like	--	[U]	Intracellular trafficking, secretion, and vesicular transport	emp24/gp25L/p24 family/GOLD	Transmembrane emp24 domain-containing protein p24delta4 OS=Arabidopsis thaliana OX=3702 GN=CYB PE=1 SV=1	U	Intracellular trafficking, secretion, and vesicular transport	transmembrane emp24 domain-containing protein p24delta4-like, partial [Dendrobium catenatum]	cellular component: cell (GO:0005623);; cellular component: membrane (GO:0016020);; cellular component: organelle (GO:0043226);; cellular component: organelle part (GO:0044422);; cellular component: membrane part (GO:0044425);; cellular component: cell part (GO:0044464);; biological process: localization (GO:0051179)
Dendrobium_catenatum_newGene_1213	--	1.1068850000000001	15	0.0	0	0.907702	11	0.586994	8	1.4962270000000002	21	0.512514	7	1.251416	19	1.095631	18	1.801004	28	--	--	--	--	--	--	--	--	--	--	--	--	--	--	--	--	--	--	--
Dendrobium_catenatum_newGene_12135	--	0.627222	16	0.702501	16	0.357664	9	0.348167	8	0.248354	7	0.532173	12	0.84398	24	0.0	0	0.585971	18	--	--	--	--	--	--	--	--	--	--	--	--	--	--	--	--	--	--	--
Dendrobium_catenatum_newGene_12136	--	1.012696	22	0.569189	11	0.360945	8	1.478894	29	0.469735	11	2.823135	54	0.296256	7	0.537414	14	0.111683	3	--	--	--	--	--	--	--	--	Molecular Function: nucleotide binding (GO:0000166);; Molecular Function: aminoacyl-tRNA ligase activity (GO:0004812);; Cellular Component: cytoplasm (GO:0005737);; Biological Process: alanyl-tRNA aminoacylation (GO:0006419);; Molecular Function: ion binding (GO:0043167);;	K01872|1.18256e-14|mus:103973872|K01872 alanyl-tRNA synthetase [EC:6.1.1.7] | (RefSeq) alanine--tRNA ligase	Aminoacyl-tRNA biosynthesis (ko00970)	[J]	Translation, ribosomal structure and biogenesis	DHHA1 domain	Alanine--tRNA ligase OS=Arabidopsis thaliana OX=3702 GN=ALATS PE=1 SV=3	J	Translation, ribosomal structure and biogenesis	alanine--tRNA ligase-like [Dendrobium catenatum]	molecular function: binding (GO:0005488);; molecular function: catalytic activity (GO:0003824);; cellular component: cell (GO:0005623);; cellular component: cell part (GO:0044464);; biological process: metabolic process (GO:0008152);; biological process: cellular process (GO:0009987);; biological process: single-organism process (GO:0044699)
Dendrobium_catenatum_newGene_12137	--	2.383856	33	1.933309	24	0.0	0	0.0	0	0.232683	3	0.585263	8	0.039271	1	0.0	0	0.0	0	--	--	--	--	--	--	--	--	Biological Process: response to oxidative stress (GO:0006979);; Biological Process: response to salt stress (GO:0009651);; Molecular Function: tocopherol cyclase activity (GO:0009976);; Biological Process: vitamin E biosynthetic process (GO:0010189);; Cellular Component: plastoglobule (GO:0010287);;	K09834|1.13285e-40|pda:103702550|K09834 tocopherol cyclase [EC:5.5.1.24] | (RefSeq) probable tocopherol cyclase, chloroplastic	Ubiquinone and other terpenoid-quinone biosynthesis (ko00130)	--	--	Tocopherol cyclase	Probable tocopherol cyclase, chloroplastic OS=Oryza sativa subsp. japonica OX=39947 GN=VTE1 PE=2 SV=1	H	Coenzyme transport and metabolism	probable tocopherol cyclase, chloroplastic isoform X1 [Dendrobium catenatum]	biological process: response to stimulus (GO:0050896);; molecular function: catalytic activity (GO:0003824);; biological process: metabolic process (GO:0008152);; biological process: cellular process (GO:0009987);; biological process: single-organism process (GO:0044699);; cellular component: cell (GO:0005623);; cellular component: organelle (GO:0043226);; cellular component: organelle part (GO:0…
Dendrobium_catenatum_newGene_1214	--	0.0	0	0.13676	3	0.292644	6	0.0	0	0.0	0	0.0	0	0.0	0	0.307786	8	0.0	0	--	--	--	--	--	--	--	--	--	--	--	--	--	--	--	--	--	putative disease resistance protein RGA4 [Dendrobium catenatum]	--
Dendrobium_catenatum_newGene_12145	--	8.659125	123	7.148889	90	6.986884	93	7.476098	98	6.618294	104	5.391401	70	7.591808	120	8.029624	136	8.437029	144	0.567698647754887	-0.160812136525085	normal	0.173801389735576	-0.353419924267102	normal	--	--	Biological Process: nitrogen compound metabolic process (GO:0006807);; Cellular Component: plastid (GO:0009536);; Molecular Function: hydrolase activity, acting on carbon-nitrogen (but not peptide) bonds (GO:0016810);;	--	--	[E]	Amino acid transport and metabolism	--	Nitrilase-like protein 2 OS=Arabidopsis thaliana OX=3702 GN=NLP2 PE=2 SV=1	S	Function unknown	uncharacterized protein LOC110033100 [Phalaenopsis equestris]	biological process: metabolic process (GO:0008152);; cellular component: cell (GO:0005623);; cellular component: organelle (GO:0043226);; cellular component: cell part (GO:0044464);; molecular function: catalytic activity (GO:0003824)
Dendrobium_catenatum_newGene_1215	--	0.198086	4	0.347657	5	0.057911	1	0.0	0	0.223418	4	0.152788	3	0.203629	4	0.297765	6	0.13663	3	--	--	--	--	--	--	--	--	--	--	--	--	--	--	--	--	--	putative disease resistance protein RGA4 [Dendrobium catenatum]	--
Dendrobium_catenatum_newGene_1216	--	3.009075	152	3.257871	154	2.4560739999999996	130	2.6397250000000003	147	3.0490019999999998	206	2.763368	149	3.306692	203	2.355226	165	2.034913	144	0.967657190700468	-0.0131554896590609	normal	0.577989578787304	0.143427769711363	normal	[R]	General function prediction only	--	--	--	[T]	Signal transduction mechanisms	NB-ARC domain;; AAA domain	Putative disease resistance protein RGA1 OS=Solanum bulbocastanum OX=147425 GN=RGA1 PE=2 SV=2	S	Function unknown	putative disease resistance protein RGA1, partial [Dendrobium catenatum]	--
Dendrobium_catenatum_newGene_12160	--	13.39449	106	9.895145	69	12.404589	91	11.574392	84	12.567652	110	9.00727	65	26.931299	235	24.080761	226	20.213394	191	4.29007765397778e-07	-1.03803338395498	down	1.67104830810538e-07	-1.11751508950236	down	--	--	--	--	--	--	--	--	--	--	--	putative disease resistance protein RGA3 [Dendrobium catenatum]	--
Dendrobium_catenatum_newGene_12187	--	0.735167	13	0.886499	14	0.557955	10	0.37524	7	0.0	0	0.283309	5	0.203739	4	0.0	0	0.605846	13	--	--	--	--	--	--	--	--	--	--	--	--	--	--	--	--	--	--	--
Dendrobium_catenatum_newGene_12192	--	3.911399	127	3.840932	111	4.303298	130	3.354519	100	3.810101	133	3.199813	95	3.036863	109	2.889353	112	2.862289	112	0.147549517879187	0.349122451492165	normal	0.577661873393453	0.156134279416872	normal	[C]	Energy production and conversion	Molecular Function: D-arabinono-1,4-lactone oxidase activity (GO:0003885);; Cellular Component: mitochondrion (GO:0005739);; Cellular Component: plastid (GO:0009536);; Cellular Component: integral component of membrane (GO:0016021);; Molecular Function: galactonolactone dehydrogenase activity (GO:0016633);; Molecular Function: flavin adenine dinucleotide binding (GO:0050660);; Biological Process:…	K00225|5.14121e-81|pda:103720720|K00225 L-galactono-1,4-lactone dehydrogenase [EC:1.3.2.3] | (RefSeq) L-galactono-1,4-lactone dehydrogenase 2, mitochondrial	Ascorbate and aldarate metabolism (ko00053)	[V]	Defense mechanisms	D-arabinono-1,4-lactone oxidase	L-galactono-1,4-lactone dehydrogenase 2, mitochondrial OS=Oryza sativa subsp. japonica OX=39947 GN=GLDH2 PE=2 SV=1	C	Energy production and conversion	L-galactono-1,4-lactone dehydrogenase 2, mitochondrial-like, partial [Dendrobium catenatum]	biological process: metabolic process (GO:0008152);; biological process: single-organism process (GO:0044699);; molecular function: catalytic activity (GO:0003824);; cellular component: cell (GO:0005623);; cellular component: organelle (GO:0043226);; cellular component: cell part (GO:0044464);; cellular component: membrane (GO:0016020);; cellular component: membrane part (GO:0044425);; molecular …
Dendrobium_catenatum_newGene_12200	--	3.421133	57	3.796959	56	0.0	0	3.055636	47	3.286995	60	3.35194	51	3.064484	56	3.286892	65	2.639065	53	0.870732801969771	-0.11533164951319	normal	0.914492690593306	0.0466924826175703	normal	--	--	--	--	--	--	--	--	--	S	Function unknown	uncharacterized protein LOC110092284 isoform X2 [Dendrobium catenatum]	--
Dendrobium_catenatum_newGene_1222	--	2.5145429999999998	116	2.9154799999999996	111	2.649699	108	1.6740789999999999	69	2.370035	117	2.210223	90	1.2434729999999998	66	1.318716	72	1.331309	81	0.00103552485354276	0.793153939570775	normal	0.0917110747722363	0.491225142231607	normal	--	--	--	--	--	--	--	--	--	--	--	hypothetical protein MA16_Dca021295 [Dendrobium catenatum]	--
Dendrobium_catenatum_newGene_12223	--	2.311611	24	2.240552	21	2.869516	28	1.698013	16	2.231867	25	4.224859	39	1.530841	18	1.638058	20	2.363575	29	--	--	--	--	--	--	--	--	--	--	--	--	--	--	--	--	--	uncharacterized protein LOC110101192 [Dendrobium catenatum]	--
Dendrobium_catenatum_newGene_12227	--	4.747147	54	4.711686	48	4.09401	44	4.704218	49	5.5149	70	4.863878	51	17.246023	217	14.980519	203	14.731099	201	1.15562359979322e-16	-1.77911631733526	down	6.84916037687886e-14	-1.6267905617899	down	[DPM]	Cell cycle control, cell division, chromosome partitioning;; Inorganic ion transport and metabolism;; Cell wall/membrane/envelope biogenesis	Molecular Function: copper ion binding (GO:0005507);; Molecular Function: oxidoreductase activity, oxidizing metal ions (GO:0016722);; Cellular Component: viral capsid (GO:0019028);; Biological Process: oxidation-reduction process (GO:0055114);;	--	--	--	--	Multicopper oxidase	Multicopper oxidase LPR1 OS=Arabidopsis thaliana OX=3702 GN=LPR1 PE=2 SV=1	Q	Secondary metabolites biosynthesis, transport and catabolism	multicopper oxidase LPR2-like [Dendrobium catenatum]	molecular function: binding (GO:0005488);; biological process: metabolic process (GO:0008152);; biological process: single-organism process (GO:0044699);; molecular function: catalytic activity (GO:0003824);; cellular component: virion (GO:0019012);; cellular component: virion part (GO:0044423)
Dendrobium_catenatum_newGene_1223	--	0.104498	4	0.100324	4	0.463606	15	0.0	0	0.147488	6	0.0	0	0.19903	8	0.0	0	0.0	0	--	--	--	--	--	--	--	--	--	--	--	--	--	--	--	--	--	--	--
Dendrobium_catenatum_newGene_1224	--	0.897126	14	1.780742	24	0.0	0	1.090918	12	2.737172	46	1.447653	20	0.0	0	0.0	0	0.0	0	--	--	--	--	--	--	--	--	--	--	--	--	--	AIG1 family;; 50S ribosome-binding GTPase	Immune-associated nucleotide-binding protein 7 OS=Arabidopsis thaliana OX=3702 GN=IAN7 PE=2 SV=1	S	Function unknown	immune-associated nucleotide-binding protein 9-like isoform X3 [Dendrobium catenatum]	--
Dendrobium_catenatum_newGene_12241	--	0.626052	12	0.177137	3	0.811345	15	0.795288	14	0.564017	12	0.257188	5	0.0	0	0.241092	6	0.171048	4	--	--	--	--	--	--	--	--	--	--	--	--	--	--	--	--	--	--	--
Dendrobium_catenatum_newGene_1225	--	0.466358	14	0.452879	12	0.504747	14	0.426299	12	0.933127	31	0.515324	14	1.036467	34	0.352878	13	0.496058	18	--	--	--	--	--	--	--	--	--	--	--	--	--	--	--	--	--	Transcription factor bHLH113 [Dendrobium catenatum]	--
Dendrobium_catenatum_newGene_12260	--	54.204643	979	52.289455	836	56.666931	955	53.200962	882	51.561893	1030	48.117271	790	51.10989	1023	55.640438	1198	50.33847	1092	0.742542123396401	-0.0370724174350163	normal	0.292997779965102	-0.104294893489069	normal	--	--	--	--	--	--	--	--	--	--	--	--	--
Dendrobium_catenatum_newGene_12263	--	7.279961999999999	260	9.513027000000001	298	7.737817	251	7.348155	242	6.69987	261	7.904945	258	6.341276	255	4.723904	201	4.911842999999999	211	0.00810173553315362	0.487482436871935	normal	0.0461611367061083	0.374662357156971	normal	--	--	--	--	--	--	--	Retrotransposon gag protein	--	U	Intracellular trafficking, secretion, and vesicular transport	uncharacterized protein LOC110103665 [Dendrobium catenatum]	--
Dendrobium_catenatum_newGene_12264	--	0.436238	4	0.226957	2	0.0	0	0.0	0	0.0	0	0.0	0	0.275392	3	0.0	0	0.194488	3	--	--	--	--	--	--	--	--	--	--	--	--	--	--	--	--	--	serine/threonine-protein phosphatase 7 long form homolog isoform X1 [Dendrobium catenatum]	--
Dendrobium_catenatum_newGene_12277	--	76.03347	664	68.163116	527	60.993198	497	57.25433	459	72.188972	698	64.342972	511	67.195084	651	68.039978	708	73.033432	766	0.402538681135785	-0.111413959694184	normal	0.199243432409527	-0.164619142803634	normal	[G]	Carbohydrate transport and metabolism	Molecular Function: 1,4-alpha-glucan branching enzyme activity (GO:0003844);; Molecular Function: hydrolase activity, hydrolyzing O-glycosyl compounds (GO:0004553);; Biological Process: glycogen biosynthetic process (GO:0005978);; Molecular Function: cation binding (GO:0043169);;	K00700|9.77012e-42|osa:4329532|K00700 1,4-alpha-glucan branching enzyme [EC:2.4.1.18] | (RefSeq) BE3, RBE3, SBE3; 1,4-alpha-glucan-branching enzyme 2, chloroplastic/amyloplastic	Starch and sucrose metabolism (ko00500)	[G]	Carbohydrate transport and metabolism	--	1,4-alpha-glucan-branching enzyme 1, chloroplastic/amyloplastic OS=Pisum sativum OX=3888 GN=SBEI PE=1 SV=1	G	Carbohydrate transport and metabolism	1,4-alpha-glucan-branching enzyme 2, chloroplastic/amyloplastic-like, partial [Dendrobium catenatum]	molecular function: catalytic activity (GO:0003824);; biological process: metabolic process (GO:0008152);; biological process: cellular process (GO:0009987);; biological process: single-organism process (GO:0044699);; molecular function: binding (GO:0005488)
Dendrobium_catenatum_newGene_12285	--	0.883107	22	0.687081	15	0.636205	15	0.0	0	0.151021	5	0.0	0	0.537311	15	0.489535	15	0.293563	9	--	--	--	--	--	--	--	--	--	--	--	--	--	--	--	--	--	--	--
Dendrobium_catenatum_newGene_12299	--	0.0	0	0.310684	4	0.229402	4	0.231587	4	0.0	0	0.177926	3	0.375962	6	0.884248	16	0.0	0	--	--	--	--	--	--	--	--	--	--	--	--	--	--	--	--	--	--	--
Dendrobium_catenatum_newGene_1233	--	0.366332	11	0.213814	6	0.279549	8	0.196145	6	0.162706	6	0.305281	9	0.195226	7	0.300674	11	0.440171	16	--	--	--	--	--	--	--	--	--	--	--	--	--	--	--	--	--	putative mitochondrial protein [Apostasia shenzhenica]	--
Dendrobium_catenatum_newGene_1234	--	0.213878	2	0.0	0	0.0	0	0.236675	2	0.433507	4	0.0	0	0.0	0	0.0	0	0.159315	2	--	--	--	--	--	--	--	--	--	--	--	--	--	--	--	--	--	--	--
Dendrobium_catenatum_newGene_1235	--	51.57634	870	48.092381	718	50.247925	791	36.183445	560	39.04583	729	37.867527	581	42.978798	804	44.197845	889	42.344578	858	0.238054352692506	0.118232997512628	normal	0.00866715250303011	-0.258449325578132	normal	--	--	Cellular Component: chloroplast envelope (GO:0009941);; Cellular Component: membrane (GO:0016020);;	--	--	--	--	--	--	S	Function unknown	protein TIC 40, chloroplastic-like isoform X2 [Dendrobium catenatum]	cellular component: cell (GO:0005623);; cellular component: organelle (GO:0043226);; cellular component: organelle part (GO:0044422);; cellular component: cell part (GO:0044464);; cellular component: membrane (GO:0016020)
Dendrobium_catenatum_newGene_12353	--	0.368351	4	0.343922	3	0.308041	3	0.390715	4	0.0	0	0.0	0	0.540046	6	0.501649	6	0.0	0	--	--	--	--	--	--	--	--	--	--	--	--	--	--	--	--	--	uncharacterized protein LOC110105294 [Dendrobium catenatum]	--
Dendrobium_catenatum_newGene_12359	--	1.925206	34	2.602443	41	1.897026	31	3.289398	53	2.195138	43	2.334573	37	1.831859	36	2.227381	47	1.787451	38	0.949412174162353	0.0344186333239981	normal	0.468723396640822	0.306064200180106	normal	--	--	Molecular Function: nucleic acid binding (GO:0003676);; Cellular Component: nucleus (GO:0005634);; Molecular Function: zinc ion binding (GO:0008270);;	K10624|5.08641e-70|egu:105042299|K10624 E3 ubiquitin-protein ligase RBBP6 [EC:2.3.2.27] | (RefSeq) E3 ubiquitin ligase PQT3-like	--	[O]	Posttranslational modification, protein turnover, chaperones	Zinc knuckle	E3 ubiquitin ligase PQT3-like OS=Arabidopsis thaliana OX=3702 GN=At5g47430 PE=1 SV=1	S	Function unknown	E3 ubiquitin ligase PQT3-like [Dendrobium catenatum]	molecular function: binding (GO:0005488);; cellular component: cell (GO:0005623);; cellular component: organelle (GO:0043226);; cellular component: cell part (GO:0044464)
Dendrobium_catenatum_newGene_1236	--	2.558021	39	2.00918	27	2.073542	29	1.755763	24	1.318435	22	2.251163	31	2.07692	35	1.435193	26	2.012346	36	0.762000153119758	0.156291873500969	normal	0.842647703752215	-0.110439064749879	normal	--	--	--	--	--	--	--	--	--	--	--	--	--
Dendrobium_catenatum_newGene_12372	--	23.637775	483	26.764748	485	22.717142	434	16.559252	311	18.723009	424	16.44779	306	8.043965	183	9.507688	232	6.120464	151	7.6888895771011e-23	1.49572955218667	up	9.90457430833177e-10	1.03866242571903	up	--	--	--	--	--	[GC]	Carbohydrate transport and metabolism;; Energy production and conversion	--	Putative UDP-rhamnose:rhamnosyltransferase 1 OS=Fragaria ananassa OX=3747 GN=GT4 PE=2 SV=1	S	Function unknown	UDP-glycosyltransferase 91C1-like [Dendrobium catenatum]	--
Dendrobium_catenatum_newGene_124	--	1.016113	89	1.375441	106	1.320752	108	0.878663	71	0.960371	93	1.118275	89	0.564735	55	0.494795	52	0.557874	59	0.000103337094811089	1.02303972712752	up	0.00949348951678357	0.755987700130273	normal	--	--	--	--	--	--	--	--	--	--	--	--	--
Dendrobium_catenatum_newGene_12403	--	13.556543	215	15.463482	218	10.211146	152	11.262768	164	14.24783	251	11.026744	159	13.355053	235	14.997479	284	12.118296	231	0.593197401748017	-0.129020601893047	normal	0.333927147770848	-0.203522634357057	normal	[U]	Intracellular trafficking, secretion, and vesicular transport	Molecular Function: GTPase activity (GO:0003924);; Molecular Function: GTP binding (GO:0005525);; Biological Process: SRP-dependent cotranslational protein targeting to membrane (GO:0006614);; Molecular Function: 7S RNA binding (GO:0008312);; Cellular Component: signal recognition particle (GO:0048500);;	K03106|1.28242e-81|pda:103720916|K03106 signal recognition particle subunit SRP54 [EC:3.6.5.4] | (RefSeq) signal recognition particle 54 kDa protein 2-like	Protein export (ko03060)	[U]	Intracellular trafficking, secretion, and vesicular transport	Signal peptide binding domain;; SRP54-type protein, GTPase domain	Signal recognition particle 54 kDa protein 2 OS=Solanum lycopersicum OX=4081 PE=2 SV=1	U	Intracellular trafficking, secretion, and vesicular transport	signal recognition particle 54 kDa protein 2-like [Phalaenopsis equestris]	molecular function: catalytic activity (GO:0003824);; molecular function: binding (GO:0005488);; biological process: localization (GO:0051179);; cellular component: cell (GO:0005623);; cellular component: macromolecular complex (GO:0032991);; cellular component: cell part (GO:0044464)
Dendrobium_catenatum_newGene_12412	--	3.007487	62	3.113964	64	3.3912430000000002	74	3.6188260000000003	78	3.316582	64	4.09382	81	3.291136	78	3.566001	85	2.3145249999999997	56	0.838390123959128	0.0830290699191334	normal	0.553482248520114	0.216526719636346	normal	--	--	--	--	--	--	--	--	--	--	--	--	--
Dendrobium_catenatum_newGene_1242	--	0.164549	4	0.477227	10	0.155762	5	0.0	0	0.5919110000000001	13	0.394079	6	0.355414	9	0.452715	12	0.49041	13	--	--	--	--	--	--	--	--	--	--	--	--	--	--	--	S	Function unknown	uncharacterized protein LOC110099127 isoform X2 [Dendrobium catenatum]	--
Dendrobium_catenatum_newGene_12421	--	0.579206	33	0.265328	14	0.128496	7	0.428594	22	0.893172	55	0.556998	29	0.356637	22	0.130461	9	0.152519	11	--	--	--	--	--	--	--	--	--	--	--	--	--	--	--	--	--	--	--
Dendrobium_catenatum_newGene_12432	--	0.157567	4	0.292782	6	0.562761	12	2.003076	41	1.255244	31	1.033546	21	0.13854	4	0.423179	12	0.809139	22	--	--	--	--	--	--	--	--	Molecular Function: transporter activity (GO:0005215);; Biological Process: transport (GO:0006810);; Biological Process: plant-type hypersensitive response (GO:0009626);; Cellular Component: integral component of membrane (GO:0016021);;	--	--	[T]	Signal transduction mechanisms	--	Protein LAZ1 homolog 1 OS=Arabidopsis thaliana OX=3702 GN=At1g77220 PE=2 SV=1	S	Function unknown	protein LAZ1 homolog 1-like [Dendrobium catenatum]	molecular function: transporter activity (GO:0005215);; biological process: localization (GO:0051179);; biological process: immune system process (GO:0002376);; biological process: cellular process (GO:0009987);; biological process: single-organism process (GO:0044699);; biological process: response to stimulus (GO:0050896);; cellular component: membrane (GO:0016020);; cellular component: membran…
Dendrobium_catenatum_newGene_12433	--	2.808828	138	2.988604	130	2.383653	109	3.454161	156	2.80522	152	2.314852	103	4.972342	270	3.427967	200	3.605783	212	0.00349053607873703	-0.614273994572329	normal	0.0175683927374043	-0.530912188728586	normal	--	--	--	--	--	--	--	--	--	--	--	--	--
Dendrobium_catenatum_newGene_12439	--	3.244065	55	3.154841	47	4.942391	77	3.867349	60	4.05743	75	3.7798	58	3.36128	63	2.962006	59	3.327242	67	0.753052138735117	0.129081262119462	normal	0.565054880843152	0.204392907826106	normal	--	--	--	--	--	--	--	--	Protein unc-13 homolog OS=Arabidopsis thaliana OX=3702 GN=PATROL1 PE=2 SV=1	S	Function unknown	uncharacterized protein LOC110092749 [Dendrobium catenatum]	--
Dendrobium_catenatum_newGene_12440	--	3.397806	50	4.699607	62	4.548177	63	5.701047	77	0.0	0	0.549993	8	3.6873	60	0.0	0	5.541798	98	0.884152340022177	0.101378590393752	normal	0.877671092996454	-0.0927279598467333	normal	[EH]	Amino acid transport and metabolism;; Coenzyme transport and metabolism	--	--	--	[EH]	Amino acid transport and metabolism;; Coenzyme transport and metabolism	Phosphoadenosine phosphosulfate reductase family	--	P	Inorganic ion transport and metabolism	FAD synthase [Dendrobium catenatum]	--
Dendrobium_catenatum_newGene_12452	--	9.790118	142	13.150537	169	9.424712	128	11.761713	157	7.769855	125	8.546575	113	8.366858	135	9.735511	169	9.096719	159	0.580117400690685	0.14840760518506	normal	0.934075992203699	-0.0255974669582495	normal	--	--	--	--	--	--	--	--	--	--	--	--	--
Dendrobium_catenatum_newGene_12459	--	1.944654	26	1.649827	20	1.735618	22	2.347201	29	3.007963	45	2.015429	25	2.566012	38	3.328716	53	2.022135	33	--	--	--	0.788206733797293	-0.134656973780269	normal	--	--	--	--	--	--	--	--	--	--	--	--	--
Dendrobium_catenatum_newGene_12469	--	2.2828399999999998	41	3.297455	49	1.9559879999999998	32	1.495499	25	2.285618	45	2.322623	38	1.019024	20	1.791893	38	1.63349	34	0.194213428323347	0.55292179199788	normal	0.42919575292228	0.372875528060245	normal	--	--	Molecular Function: binding (GO:0005488);; Molecular Function: isomerase activity (GO:0016853);;	--	--	--	--	GRF zinc finger;; Zinc knuckle;; Zinc knuckle	--	S	Function unknown	uncharacterized protein LOC110114270, partial [Dendrobium catenatum]	molecular function: binding (GO:0005488);; molecular function: catalytic activity (GO:0003824)
Dendrobium_catenatum_newGene_12470	--	13.43399	212	13.98439	196	16.104349	237	17.822725	258	19.936018	348	18.1241	260	18.130598	317	16.137619	304	15.163255	288	0.12662822025833	-0.269211085255289	normal	0.543384855531362	0.11097330032477	normal	--	--	Molecular Function: methylenetetrahydrofolate reductase (NAD(P)H) activity (GO:0004489);; Cellular Component: cytosol (GO:0005829);; Biological Process: methionine metabolic process (GO:0006555);; Biological Process: tetrahydrofolate interconversion (GO:0035999);; Biological Process: oxidation-reduction process (GO:0055114);;	K00297|1.70002e-28|pda:103705899|K00297 methylenetetrahydrofolate reductase (NADPH) [EC:1.5.1.20] | (RefSeq) methylenetetrahydrofolate reductase 1-like	One carbon pool by folate (ko00670);; Carbon metabolism (ko01200)	[E]	Amino acid transport and metabolism	--	Methylenetetrahydrofolate reductase 1 OS=Zea mays OX=4577 PE=2 SV=1	E	Amino acid transport and metabolism	methylenetetrahydrofolate reductase 1 [Dendrobium catenatum]	biological process: metabolic process (GO:0008152);; biological process: single-organism process (GO:0044699);; molecular function: catalytic activity (GO:0003824);; cellular component: cell (GO:0005623);; cellular component: cell part (GO:0044464);; biological process: cellular process (GO:0009987)
Dendrobium_catenatum_newGene_12483	--	2.089429	28	2.305653	27	2.96324	36	3.070916	37	2.490585	36	1.032737	13	1.861324	27	5.419374	84	2.829694	44	0.330705866740229	-0.450190019464988	normal	0.248043232082979	-0.566550790269476	normal	--	--	--	--	--	--	--	--	--	--	--	protein FATTY ACID EXPORT 3, chloroplastic isoform X2 [Dendrobium catenatum]	--
Dendrobium_catenatum_newGene_12487	--	3.20848	61	4.235873	72	2.46581	44	3.6081839999999996	64	3.253905	69	3.531542	62	3.375551	71	4.006144	91	3.103772	71	0.699752319229153	-0.152872841166091	normal	0.878923697517916	-0.0585583623940361	normal	[KL]	Transcription;; Replication, recombination and repair	Molecular Function: nucleic acid binding (GO:0003676);; Molecular Function: helicase activity (GO:0004386);; Molecular Function: ATP binding (GO:0005524);; Molecular Function: zinc ion binding (GO:0008270);; Biological Process: DNA mediated transformation (GO:0009294);; Biological Process: double-strand break repair via synthesis-dependent strand annealing (GO:0045003);;	K15505|2.61109e-62|mtr:MTR_2g084630|K15505 DNA repair protein RAD5 [EC:3.6.4.-] | (RefSeq) DNA/RNA helicase	--	[KL]	Transcription;; Replication, recombination and repair	SNF2 family N-terminal domain	DNA repair protein RAD5A OS=Arabidopsis thaliana OX=3702 GN=RAD5A PE=1 SV=1	L	Replication, recombination and repair	putative SWI/SNF-related matrix-associated actin-dependent regulator of chromatin subfamily A member 3-like 2 [Phalaenopsis equestris]	molecular function: binding (GO:0005488);; molecular function: catalytic activity (GO:0003824);; biological process: cellular process (GO:0009987);; biological process: multi-organism process (GO:0051704);; biological process: metabolic process (GO:0008152);; biological process: response to stimulus (GO:0050896)
Dendrobium_catenatum_newGene_12488	--	15.880326	225	15.481043	194	18.30765	242	14.447776	188	13.980741	219	15.664346	202	14.170249	223	13.703099	231	12.695262	216	0.316530168509188	0.195033149087099	normal	0.809896831541605	0.0537919069403141	normal	--	--	Cellular Component: endosome (GO:0005768);; Cellular Component: trans-Golgi network (GO:0005802);; Biological Process: protein glycosylation (GO:0006486);; Cellular Component: integral component of membrane (GO:0016021);; Biological Process: cell wall pectin biosynthetic process (GO:0052325);; Molecular Function: arabinosyltransferase activity (GO:0052636);; Biological Process: root hair cell dev…	K20784|4.03348e-74|pda:103717721|K20784 arabinosyltransferase [EC:2.4.2.-] | (RefSeq) arabinosyltransferase XEG113	--	--	--	Nucleotide-diphospho-sugar transferase	Arabinosyltransferase XEG113 OS=Arabidopsis thaliana OX=3702 GN=XEG113 PE=2 SV=1	S	Function unknown	arabinosyltransferase XEG113 isoform X2 [Phalaenopsis equestris]	cellular component: cell (GO:0005623);; cellular component: organelle (GO:0043226);; cellular component: cell part (GO:0044464);; cellular component: organelle part (GO:0044422);; biological process: metabolic process (GO:0008152);; biological process: cellular process (GO:0009987);; biological process: single-organism process (GO:0044699);; cellular component: membrane (GO:0016020);; cellular co…
Dendrobium_catenatum_newGene_12501	--	11.72077	142	9.241824	100	11.68278	132	11.643755	130	11.320742	152	9.985442	110	10.197815	137	7.846055	114	10.895722	159	0.79676474101979	0.078945727129707	normal	0.672400350281367	0.117895018417628	normal	--	--	--	--	--	--	--	--	--	--	--	chaperone protein dnaJ 1, mitochondrial isoform X6 [Phalaenopsis equestris]	--
Dendrobium_catenatum_newGene_12508	--	6.121841	64	6.845207	63	6.413061	62	5.064737	48	4.51949	52	6.836702	65	6.705179	77	5.601455	69	3.721667	47	0.667457251245824	0.170579684186365	normal	0.953276503717701	-0.0272116172106863	normal	--	--	--	--	--	--	--	--	--	--	--	--	--
Dendrobium_catenatum_newGene_12520	--	15.09142	260	15.389281	235	16.669785	268	22.560896	356	26.394598	502	22.597607	354	17.048588	325	17.236578	354	15.050809	311	0.386589482756694	-0.152173801405556	normal	0.000800505396991825	0.467037348758129	normal	--	--	--	--	--	--	--	--	--	--	--	hypothetical protein MA16_Dca001539 [Dendrobium catenatum]	--
Dendrobium_catenatum_newGene_12533	--	2.968918	38	0.672597	8	6.407094	77	4.97234	59	3.8586	55	5.643774	66	0.378554	6	5.764556	88	2.525015	39	0.955178785663913	0.0455608599403531	normal	0.582397233662455	0.408285515490183	normal	--	--	--	--	--	--	--	--	--	--	--	--	--
Dendrobium_catenatum_newGene_12542	--	1.9977260000000001	42	3.068295	56	3.4817720000000003	66	3.286683	62	2.343528	58	1.720621	35	1.633453	40	1.868734	49	1.55389	38	0.148580018805611	0.53530261301138	normal	0.271837929104392	0.433957922709789	normal	--	--	--	--	--	[J]	Translation, ribosomal structure and biogenesis	--	--	S	Function unknown	ATP-dependent RNA helicase FAL1 isoform X1 [Dendrobium catenatum]	--
Dendrobium_catenatum_newGene_12562	--	12.323085	468	10.751705	362	10.675496	378	14.752315	515	15.972606	671	12.958474	448	9.647738	406	12.591352	570	8.304367	379	0.810607633473335	0.051370477995	normal	0.00367141359715172	0.445467249804289	normal	--	--	--	--	--	--	--	--	--	S	Function unknown	putative disease resistance protein [Dendrobium catenatum]	--
Dendrobium_catenatum_newGene_12565	--	8.265535999999999	283	8.001523	243	6.513546	209	2.893314	91	3.979415	151	2.444096	76	6.838852999999999	260	6.270065000000001	256	6.516284	268	0.542465529316735	0.123483615222008	normal	4.96415456535489e-08	-1.09847139326612	down	--	--	--	--	--	--	--	--	Transcription factor BEE 1 OS=Arabidopsis thaliana OX=3702 GN=BEE1 PE=2 SV=1	K	Transcription	transcription factor BEE 1-like [Phalaenopsis equestris]	--
Dendrobium_catenatum_newGene_12587	--	0.0	0	0.0	0	1.474082	19	0.0	0	0.0	0	1.677123	21	0.676676	11	0.913338	15	0.0	0	--	--	--	--	--	--	--	--	Molecular Function: mRNA binding (GO:0003729);; Cellular Component: U1 snRNP (GO:0005685);; Biological Process: mRNA splice site selection (GO:0006376);;	--	--	[A]	RNA processing and modification	LUC7 N_terminus	--	A	RNA processing and modification	uncharacterized protein LOC110107365, partial [Dendrobium catenatum]	molecular function: binding (GO:0005488);; cellular component: cell (GO:0005623);; cellular component: macromolecular complex (GO:0032991);; cellular component: organelle (GO:0043226);; cellular component: organelle part (GO:0044422);; cellular component: cell part (GO:0044464);; biological process: cellular process (GO:0009987);; biological process: cellular component organization or biogenesis …
Dendrobium_catenatum_newGene_12588	--	0.604808	9	1.249055	16	0.361345	5	0.358045	5	0.402748	7	0.294321	4	0.0	0	0.0	0	0.225471	4	--	--	--	--	--	--	--	--	--	--	--	--	--	--	--	--	--	--	--
Dendrobium_catenatum_newGene_12591	--	7.48427	176	6.443543	135	8.50633	187	7.445856	162	6.838634	179	8.207224	177	6.797867	178	7.377574	207	8.16148	231	0.740865397865923	-0.0834943486076216	normal	0.842184661457016	-0.0493611262591415	normal	--	--	--	--	--	--	--	--	--	S	Function unknown	uncharacterized protein LOC110112881, partial [Dendrobium catenatum]	--
Dendrobium_catenatum_newGene_12605	--	13.348631	255	13.130761	222	13.415605	239	13.681204	240	12.380794	262	15.273022	265	18.403597	390	16.590267	378	15.112151	347	0.0054436114151039	-0.413068603933629	normal	0.0344592099599366	-0.339711497143103	normal	--	--	--	K15216|4.03967e-51|egu:105039442|K15216 RNA polymerase I-specific transcription initiation factor RRN3 | (RefSeq) RNA polymerase I-specific transcription initiation factor RRN3	--	[K]	Transcription	RNA polymerase I specific transcription initiation factor RRN3	--	K	Transcription	uncharacterized protein LOC110116141 [Dendrobium catenatum]	--
Dendrobium_catenatum_newGene_12617	--	4.647252	72	4.640024	65	6.494872	96	4.892271	70	5.55178	97	3.877818	54	5.594683	97	9.279641	171	5.468915	101	0.192591721755976	-0.407075803735889	normal	0.0835869759992453	-0.528527171705009	normal	--	--	--	K07466|1.71369e-09|ppp:PHYPADRAFT_11886|K07466 replication factor A1 | (RefSeq) hypothetical protein	DNA replication (ko03030);; Nucleotide excision repair (ko03420);; Mismatch repair (ko03430);; Homologous recombination (ko03440)	[L]	Replication, recombination and repair	--	Replication protein A 70 kDa DNA-binding subunit A OS=Arabidopsis thaliana OX=3702 GN=RPA1A PE=1 SV=1	L	Replication, recombination and repair	hypothetical protein MA16_Dca005196 [Dendrobium catenatum]	--
Dendrobium_catenatum_newGene_12627	--	19.183374	199	20.841516	192	18.509201	179	16.912067	161	18.989573	218	15.610053	147	17.819101	205	20.818602	257	15.580903	194	0.94250255214713	0.020007918815394	normal	0.564853789678031	-0.133416094376668	normal	--	--	--	--	--	--	--	--	--	S	Function unknown	uncharacterized protein LOC110115139 [Dendrobium catenatum]	--
Dendrobium_catenatum_newGene_1263	--	0.0	0	0.0	0	0.802454	7	0.354394	3	0.417686	5	0.484089	4	0.283498	3	0.342674	4	0.717441	8	--	--	--	--	--	--	--	--	--	--	--	--	--	--	--	--	--	--	--
Dendrobium_catenatum_newGene_12641	--	0.949604	16	1.120339	17	0.790861	12	0.451714	7	0.948508	17	0.0	0	0.671044	13	0.26824	6	0.366117	8	--	--	--	--	--	--	--	--	--	--	--	--	--	--	--	--	--	hypothetical protein MA16_Dca027790 [Dendrobium catenatum]	--
Dendrobium_catenatum_newGene_1266	--	0.240585	5	0.422149	7	0.536338	10	0.0	0	0.170539	4	0.0	0	0.149542	3	0.115787	3	0.396126	9	--	--	--	--	--	--	--	--	--	--	--	--	--	--	--	--	--	--	--
Dendrobium_catenatum_newGene_12663	--	0.0	0	0.0	0	0.0	0	0.642078	5	0.113484	1	0.276247	2	0.2749	3	0.0	0	0.0	0	--	--	--	--	--	--	--	--	--	--	--	--	--	--	--	--	--	hypothetical protein MA16_Dca014748 [Dendrobium catenatum]	--
Dendrobium_catenatum_newGene_1268	--	0.618385	54	0.71864	55	1.319727	106	1.137637	90	1.194109	114	0.72511	57	0.287835	28	0.494742	51	0.476594	50	0.016395556578224	0.857160950601654	normal	0.000595787073425398	1.11044271197099	up	--	--	--	--	--	--	--	--	--	--	--	hypothetical protein MA16_Dca020322 [Dendrobium catenatum]	--
Dendrobium_catenatum_newGene_12687	--	0.4411	9	0.240495	5	0.564218	10	0.893609	16	0.72948	16	0.196183	4	0.194608	5	0.134255	4	0.111507	3	--	--	--	--	--	--	--	--	--	--	--	--	--	--	--	--	--	--	--
Dendrobium_catenatum_newGene_1269	--	0.944629	34	0.920262	30	0.978836	33	1.327364	44	0.376803	15	1.680536	39	1.087347	44	0.741532	32	1.092237	47	0.831274807624001	-0.107913879453686	normal	0.889258191640464	-0.0814120807229463	normal	--	--	--	--	--	--	--	--	--	--	--	hypothetical protein MA16_Dca025022 [Dendrobium catenatum]	--
Dendrobium_catenatum_newGene_12692	--	3.90277	78	2.150816	39	3.208576	60	2.33398	43	2.083271	47	2.756959	51	3.909275	87	1.850784	45	2.38776	58	0.862387639618526	0.0831409454221617	normal	0.604064676583199	-0.221453022704084	normal	--	--	--	--	--	--	--	--	--	--	--	signal peptide peptidase-like 2 [Dendrobium catenatum]	--
Dendrobium_catenatum_newGene_12696	--	2.931368	38	1.962793	22	1.282271	16	0.0	0	0.479431	7	0.0	0	0.998078	14	1.081695	17	1.143162	18	--	--	--	--	--	--	--	--	--	K14311|1.47176e-18|egu:105044092|K14311 nuclear pore complex protein Nup188 | (RefSeq) uncharacterized LOC105044092	RNA transport (ko03013)	[S]	Function unknown	--	--	S	Function unknown	uncharacterized protein LOC110098887 [Dendrobium catenatum]	--
Dendrobium_catenatum_newGene_127	--	0.89129	47	1.272679	60	1.19215	59	0.502563	25	0.978092	57	1.064969	51	1.382894	81	0.996676	63	1.167653	74	0.698017758455358	-0.153504483466513	normal	0.191100487804717	-0.49088752343271	normal	--	--	--	--	--	[R]	General function prediction only	gag-polypeptide of LTR copia-type;; GAG-pre-integrase domain	Retrovirus-related Pol polyprotein from transposon RE1 OS=Arabidopsis thaliana OX=3702 GN=RE1 PE=2 SV=1	S	Function unknown	Retrovirus-related Pol polyprotein from transposon TNT 1-94 [Dendrobium catenatum]	--
Dendrobium_catenatum_newGene_1270	--	43.834866	2631	39.451885	2097	39.753857	2226	41.229397	2272	41.508476	2757	37.612373	2053	44.4193	2956	37.484451	2682	40.735802	2938	0.274313053963084	-0.0860374074782187	normal	0.241164094322585	-0.0913494936521996	normal	[G]	Carbohydrate transport and metabolism	Cellular Component: integral component of membrane (GO:0016021);; Biological Process: transmembrane transport (GO:0055085);;	K08193|9.91827e-96|pxb:103963271|K08193 MFS transporter, ACS family, solute carrier family 17 (sodium-dependent inorganic phosphate cotransporter), other | (RefSeq) sodium-dependent phosphate transport protein 1, chloroplastic-like	--	[G]	Carbohydrate transport and metabolism	--	Probable anion transporter 1, chloroplastic OS=Oryza sativa subsp. japonica OX=39947 GN=PHT4;1 PE=2 SV=1	G	Carbohydrate transport and metabolism	sodium-dependent phosphate transport protein 1, chloroplastic-like [Dendrobium catenatum]	cellular component: membrane (GO:0016020);; cellular component: membrane part (GO:0044425);; biological process: localization (GO:0051179)
Dendrobium_catenatum_newGene_12708	--	0.0	0	0.136174	2	0.0	0	0.0	0	0.0	0	0.0	0	0.714135	14	1.432074	29	0.666363	14	--	--	--	--	--	--	--	--	--	--	--	--	--	--	--	--	--	--	--
Dendrobium_catenatum_newGene_1271	--	2.351777	27	2.558859	26	2.837597	30	0.0	0	2.480241	31	1.531148	16	2.605167	33	1.597029	22	1.381517	19	0.542716840374332	0.312844302601513	normal	--	--	--	--	--	--	--	--	--	--	--	--	--	--	--	--
Dendrobium_catenatum_newGene_1272	--	6.042849	124	6.792454	123	5.563769	106	9.039735	170	7.024001	159	6.851634	127	5.712408	130	4.093996	100	6.329725	155	0.769740748387654	0.0936505181742916	normal	0.0861920354988482	0.422619379096526	normal	--	--	Molecular Function: translation elongation factor activity (GO:0003746);; Cellular Component: nucleus (GO:0005634);; Biological Process: translational elongation (GO:0006414);; Molecular Function: zinc ion binding (GO:0008270);; Biological Process: positive regulation of DNA-templated transcription, elongation (GO:0032786);;	K15171|3.24884e-16|egu:105041620|K15171 transcription elongation factor SPT4 | (RefSeq) transcription elongation factor SPT4 homolog 2	--	--	--	--	Transcription elongation factor SPT4 homolog 1 OS=Arabidopsis thaliana OX=3702 GN=At5g08565 PE=3 SV=3	K	Transcription	transcription elongation factor SPT4 homolog 2-like [Dendrobium catenatum]	biological process: metabolic process (GO:0008152);; biological process: cellular process (GO:0009987);; molecular function: binding (GO:0005488);; cellular component: cell (GO:0005623);; cellular component: organelle (GO:0043226);; cellular component: cell part (GO:0044464);; biological process: biological regulation (GO:0065007)
Dendrobium_catenatum_newGene_12725	--	3.255693	221	3.170506	190	3.8281460000000003	243	4.126522	257	4.587149	344	2.4681379999999997	153	2.819248	212	2.908663	235	2.287747	188	0.202165256829355	0.25425055407307	normal	0.0778452599817962	0.402553146453486	normal	--	--	--	--	--	--	--	--	--	--	--	--	--
Dendrobium_catenatum_newGene_12729	--	0.115346	3	0.581782	12	0.038867	1	0.047585	1	0.113944	3	0.446318	10	0.039403	1	0.073286	3	0.0	0	--	--	--	--	--	--	--	--	--	--	--	--	--	Hemerythrin HHE cation binding domain;; Glutathione S-transferase, N-terminal domain	--	S	Function unknown	uncharacterized protein LOC110106957 isoform X2 [Dendrobium catenatum]	--
Dendrobium_catenatum_newGene_12731	--	14.526286	220	15.25951	204	12.617696	178	18.922209	263	19.878517	333	16.56848	228	18.520428	310	16.893272	305	16.355078	297	0.0277935331923709	-0.370141025412278	normal	0.86341892513602	0.0352815874433596	normal	--	--	Molecular Function: RNA polymerase I activity (GO:0001054);; Molecular Function: RNA polymerase II activity (GO:0001055);; Molecular Function: RNA polymerase III activity (GO:0001056);; Cellular Component: DNA-directed RNA polymerase II, core complex (GO:0005665);; Cellular Component: DNA-directed RNA polymerase III complex (GO:0005666);; Cellular Component: DNA-directed RNA polymerase I complex …	K03016|1.06689e-35|egu:105060651|K03016 DNA-directed RNA polymerases I, II, and III subunit RPABC3 | (RefSeq) DNA-directed RNA polymerases II, IV and V subunit 8B	Purine metabolism (ko00230);; Pyrimidine metabolism (ko00240);; RNA polymerase (ko03020)	[K]	Transcription	RNA polymerase Rpb8	DNA-directed RNA polymerases II and V subunit 8A OS=Arabidopsis thaliana OX=3702 GN=NRPB8A PE=1 SV=1	K	Transcription	DNA-directed RNA polymerases II, IV and V subunit 8B-like [Phalaenopsis equestris]	biological process: metabolic process (GO:0008152);; biological process: cellular process (GO:0009987);; molecular function: catalytic activity (GO:0003824);; cellular component: cell (GO:0005623);; cellular component: membrane-enclosed lumen (GO:0031974);; cellular component: macromolecular complex (GO:0032991);; cellular component: organelle (GO:0043226);; cellular component: organelle part (GO…
Dendrobium_catenatum_newGene_1274	--	0.0	0	0.226957	2	0.0	0	0.0	0	0.0	0	0.0	0	0.0	0	0.0	0	0.0	0	--	--	--	--	--	--	--	--	--	--	--	--	--	--	--	--	--	--	--
Dendrobium_catenatum_newGene_12757	--	0.0	0	0.0	0	0.671666	6	0.0	0	0.471805	5	0.0	0	0.580151	6	0.0	0	0.0	0	--	--	--	--	--	--	--	--	--	K17426|8.81054e-11|pda:103698379|K17426 large subunit ribosomal protein L45 | (RefSeq) 39S ribosomal protein L45, mitochondrial-like	--	[J]	Translation, ribosomal structure and biogenesis	--	--	S	Function unknown	hypothetical protein MA16_Dca002601 [Dendrobium catenatum]	--
Dendrobium_catenatum_newGene_12766	--	79.104439	1074	89.159531	1072	80.905151	1025	65.796013	820	66.014435	992	59.037331	729	72.13475	1086	69.773766	1129	72.384491	1181	0.178315427928476	0.124769324378633	normal	0.00843034020038391	-0.230429098016825	normal	--	--	--	K19034|2.51009e-16|egu:105036154|K19034 50S ribosomal protein 5 | (RefSeq) 50S ribosomal protein 5 alpha, chloroplastic	--	--	--	--	--	S	Function unknown	50S ribosomal protein 5, chloroplastic [Dendrobium catenatum]	--
Dendrobium_catenatum_newGene_1279	--	0.0	0	0.0	0	0.0	0	0.356886	5	0.0	0	0.0	0	0.0	0	0.0	0	0.0	0	--	--	--	--	--	--	--	--	--	--	--	--	--	--	--	--	--	--	--
Dendrobium_catenatum_newGene_12795	--	13.651034	233	13.691319	207	10.819523	172	14.965599	234	13.839943	261	13.933165	216	10.859608	205	10.148342	206	9.036599	185	0.229326904509798	0.249802545231269	normal	0.012413828184561	0.435603803674858	normal	--	--	Cellular Component: endoplasmic reticulum (GO:0005783);; Cellular Component: auxin efflux carrier complex (GO:0009921);; Biological Process: auxin polar transport (GO:0009926);; Biological Process: auxin homeostasis (GO:0010252);; Biological Process: auxin efflux (GO:0010315);; Molecular Function: auxin efflux transmembrane transporter activity (GO:0010329);; Cellular Component: integral componen…	--	--	--	--	Membrane transport protein	Probable auxin efflux carrier component 1b OS=Oryza sativa subsp. japonica OX=39947 GN=PIN1B PE=2 SV=1	S	Function unknown	PREDICTED: probable auxin efflux carrier component 1b [Glycine max]	cellular component: cell (GO:0005623);; cellular component: organelle (GO:0043226);; cellular component: cell part (GO:0044464);; cellular component: membrane (GO:0016020);; cellular component: macromolecular complex (GO:0032991);; cellular component: membrane part (GO:0044425);; biological process: single-organism process (GO:0044699);; biological process: localization (GO:0051179);; biological …
Dendrobium_catenatum_newGene_12798	--	1.789617	65	1.674436	54	1.0416	36	0.876567	30	1.261503	51	1.342436	45	3.33668	134	4.272061	184	4.331232	188	1.65733287484516e-08	-1.39037575113394	down	1.21915443601699e-11	-1.72434560769257	down	--	--	Biological Process: sulfate assimilation (GO:0000103);; Molecular Function: sulfate adenylyltransferase (ATP) activity (GO:0004781);;	K13811|6.5991e-14|mus:103996156|K13811 3'-phosphoadenosine 5'-phosphosulfate synthase [EC:2.7.7.4 2.7.1.25] | (RefSeq) ATP sulfurylase 1, chloroplastic	Purine metabolism (ko00230);; Monobactam biosynthesis (ko00261);; Selenocompound metabolism (ko00450);; Sulfur metabolism (ko00920)	[P]	Inorganic ion transport and metabolism	--	ATP-sulfurylase 3, chloroplastic OS=Arabidopsis thaliana OX=3702 GN=APS3 PE=1 SV=1	P	Inorganic ion transport and metabolism	ATP sulfurylase 1, chloroplastic-like [Dendrobium catenatum]	biological process: metabolic process (GO:0008152);; biological process: cellular process (GO:0009987);; molecular function: catalytic activity (GO:0003824)
Dendrobium_catenatum_newGene_12805	--	1.403213	11	0.99758	7	0.0	0	1.298416	9	1.852876	15	2.318462	16	2.667708	22	0.0	0	1.834537	17	--	--	--	--	--	--	--	--	Cellular Component: membrane (GO:0016020);; Molecular Function: kinase activity (GO:0016301);; Biological Process: phosphorylation (GO:0016310);;	K04733|5.21924e-20|egu:105050001|K04733 interleukin-1 receptor-associated kinase 4 [EC:2.7.11.1] | (RefSeq) receptor-like serine/threonine-protein kinase SD1-8	--	[T]	Signal transduction mechanisms	--	Cysteine-rich receptor-like protein kinase 21 OS=Arabidopsis thaliana OX=3702 GN=CRK21 PE=2 SV=1	T	Signal transduction mechanisms	G-type lectin S-receptor-like serine/threonine-protein kinase At1g11330 [Dendrobium catenatum]	cellular component: membrane (GO:0016020);; molecular function: catalytic activity (GO:0003824);; biological process: metabolic process (GO:0008152);; biological process: cellular process (GO:0009987)
Dendrobium_catenatum_newGene_12809	--	0.414901	17	0.749836	26	0.498489	18	0.557465	20	0.0	0	0.371806	14	0.143291	7	0.314257	15	0.317722	15	--	--	--	--	--	--	--	--	--	--	--	--	--	--	--	--	--	hypothetical protein MA16_Dca014190 [Dendrobium catenatum]	--
Dendrobium_catenatum_newGene_1284	--	10.902731	308	9.750176999999999	253	8.385317	232	11.668391000000002	315	9.179581	291	10.690802000000001	261	9.693891	311	9.250808	323	11.400563000000002	376	0.499758235348669	-0.125890837197528	normal	0.921177674728183	-0.0211242952550891	normal	--	--	Biological Process: transport (GO:0006810);; Cellular Component: integral component of Golgi membrane (GO:0030173);;	--	--	[S]	Function unknown	UNC-50 family	--	S	Function unknown	protein unc-50 homolog [Dendrobium catenatum]	biological process: localization (GO:0051179);; cellular component: cell (GO:0005623);; cellular component: membrane (GO:0016020);; cellular component: organelle (GO:0043226);; cellular component: organelle part (GO:0044422);; cellular component: membrane part (GO:0044425);; cellular component: cell part (GO:0044464)
Dendrobium_catenatum_newGene_12850	--	10.481859	183	13.183758000000001	204	13.397181	216	11.538097	184	9.618914	184	10.630504	170	16.380520999999998	319	17.299308	358	17.210543	358	0.000548843970392708	-0.540063695444602	normal	1.71042240156247e-06	-0.734684034422334	normal	--	--	--	--	--	--	--	--	--	--	--	Putative disease resistance protein RGA3 [Dendrobium catenatum]	--
Dendrobium_catenatum_newGene_12856	--	3.023675	48	2.255117	32	2.375155	35	3.304962	48	3.112195	54	2.860765	41	4.545167	79	3.270966	61	3.672793	69	0.0882803668667088	-0.589110606621517	normal	0.344362436889399	-0.338474889781162	normal	--	--	--	--	--	[BK]	Chromatin structure and dynamics;; Transcription	PHD-finger	Histone-lysine N-methyltransferase ATX5 OS=Arabidopsis thaliana OX=3702 GN=ATX5 PE=2 SV=1	S	Function unknown	histone-lysine N-methyltransferase ATX5, partial [Dendrobium catenatum]	--
Dendrobium_catenatum_newGene_12871	--	27.346037	362	22.875355	268	22.049004	272	24.828081	301	23.819445	349	22.734396	273	18.735504	275	21.633942	341	18.66671	297	0.264254632146928	0.196067583278856	normal	0.2119520415471	0.20328846912044	normal	[R]	General function prediction only	--	--	--	[R]	General function prediction only	--	--	O	Posttranslational modification, protein turnover, chaperones	spermatogenesis-associated protein 20-like [Dendrobium catenatum]	--
Dendrobium_catenatum_newGene_12873	--	69.102493	1002	74.15271	952	87.388077	1182	71.392746	951	68.405464	1098	76.153015	1004	65.26088	1049	68.72522	1188	66.613075	1161	0.32492326011925	0.10731121978185	normal	0.705361173660689	0.0400811447667862	normal	--	--	--	--	--	--	--	--	--	S	Function unknown	putative disease resistance RPP13-like protein 1 [Dendrobium catenatum]	--
Dendrobium_catenatum_newGene_12875	--	0.0	0	0.0	0	0.276953	5	0.0	0	0.0	0	0.0	0	0.331733	6	0.080964	2	0.170376	4	--	--	--	--	--	--	--	--	--	K10395|6.11296e-06|egu:105039184|K10395 kinesin family member 4/21/27 | (RefSeq) kinesin-like protein KIN-4C	--	--	--	--	--	--	--	kinesin-like protein KIN-4C isoform X2 [Dendrobium catenatum]	--
Dendrobium_catenatum_newGene_12883	--	11.127468	236	9.427456	177	12.05405	238	10.213613	199	8.585267	201	8.579688	165	11.163677	262	9.300886	235	10.659208	271	0.930577502033996	-0.0220649104790177	normal	0.201402601453245	-0.246122798973114	normal	--	--	Cellular Component: plasma membrane (GO:0005886);;	--	--	--	--	--	--	S	Function unknown	uncharacterized protein LOC110102301 [Dendrobium catenatum]	cellular component: cell (GO:0005623);; cellular component: membrane (GO:0016020);; cellular component: cell part (GO:0044464)
Dendrobium_catenatum_newGene_12887	--	3.163105	80	3.10586	70	3.8875379999999997	94	4.696941000000001	103	4.048888	117	3.377441	81	3.230644	81	4.29805	126	3.586914	103	0.747012892100049	-0.11288234977304	normal	0.653156590951601	0.141872335448785	normal	--	--	Cellular Component: integral component of membrane (GO:0016021);; Molecular Function: heat shock protein binding (GO:0031072);; Molecular Function: unfolded protein binding (GO:0051082);;	--	--	--	--	--	--	S	Function unknown	uncharacterized protein LOC110105577 [Dendrobium catenatum]	cellular component: membrane (GO:0016020);; cellular component: membrane part (GO:0044425);; molecular function: binding (GO:0005488)
Dendrobium_catenatum_newGene_1289	--	4.357004	232	4.7726690000000005	235	4.066924	208	11.769823	585	10.864467	646	10.982005000000001	544	11.463260000000002	689	9.697164	623	12.237211	798	2.97353883712837e-28	-1.39645366131687	down	0.695774223604665	-0.0565473166013995	normal	--	--	--	--	--	--	--	MYB-CC type transfactor, LHEQLE motif;; Myb-like DNA-binding domain	Myb-related protein 2 OS=Arabidopsis thaliana OX=3702 GN=MYR2 PE=1 SV=1	K	Transcription	myb-related protein 2-like [Dendrobium catenatum]	--
Dendrobium_catenatum_newGene_12891	--	0.556655	25	0.902296	36	0.951156	40	0.278334	12	0.494866	25	1.050939	43	0.732761	36	0.82863	44	0.451966	25	0.780290035182075	0.147339875136127	normal	0.791236531638675	-0.156473225004685	normal	--	--	--	--	--	--	--	--	--	--	--	hypothetical protein MA16_Dca026685 [Dendrobium catenatum]	--
Dendrobium_catenatum_newGene_12929	--	0.0	0	0.0	0	0.0	0	0.0	0	0.0	0	0.0	0	0.0	0	0.0	0	0.50178	6	--	--	--	--	--	--	--	--	--	--	--	--	--	--	--	--	--	--	--
Dendrobium_catenatum_newGene_12935	--	2.856239	37	4.021233	46	1.231706	15	4.137766	49	2.850184	41	3.030489	36	2.77889	40	2.635763	40	2.835994	44	0.874855462677939	-0.0902096202839469	normal	0.64842453333393	0.201859386504685	normal	--	--	--	--	--	--	--	--	--	--	--	--	--
Dendrobium_catenatum_newGene_12938	--	0.226272	6	0.099351	3	0.718603	17	0.293612	7	0.434367	12	1.173918	27	1.063009	30	0.506578	15	1.051476	32	--	--	--	--	--	--	--	--	--	--	--	--	--	--	--	--	--	--	--
Dendrobium_catenatum_newGene_1294	--	1.493734	32	2.513543	47	1.571069	31	1.916259	37	2.905178	67	1.884997	36	6.728026	156	7.772243	193	5.260551	132	3.29349869579479e-11	-1.75644686943468	down	9.20497035194898e-09	-1.52484413092018	down	--	--	--	--	--	--	--	--	--	--	--	uncharacterized protein At1g65710 [Dendrobium catenatum]	--
Dendrobium_catenatum_newGene_12941	--	7.081945	113	9.413255	132	7.22181	107	6.647927	97	10.670589	187	7.708495	111	8.03933	142	8.450191	160	11.912973	227	0.187363857477331	-0.337438194569432	normal	0.397274106589725	-0.236237191027914	normal	--	--	--	K20474|3.03083e-25|mus:103974671|K20474 RAD50-interacting protein 1 | (RefSeq) RINT1-like protein MAG2	--	[UD]	Intracellular trafficking, secretion, and vesicular transport;; Cell cycle control, cell division, chromosome partitioning	--	RINT1-like protein MAG2 OS=Arabidopsis thaliana OX=3702 GN=MAG2 PE=1 SV=1	S	Function unknown	RINT1-like protein MAG2, partial [Dendrobium catenatum]	--
Dendrobium_catenatum_newGene_1295	--	0.720187	16	1.306246	26	1.582086	33	1.268447	26	1.003622	25	1.714912	35	1.183651	29	1.039951	28	0.976106	26	--	--	--	--	--	--	--	--	Molecular Function: structural constituent of ribosome (GO:0003735);; Molecular Function: RNA-directed DNA polymerase activity (GO:0003964);; Cellular Component: ribosome (GO:0005840);; Biological Process: RNA-dependent DNA biosynthetic process (GO:0006278);; Biological Process: translation (GO:0006412);;	--	--	[R]	General function prediction only	Reverse transcriptase (RNA-dependent DNA polymerase)	--	S	Function unknown	integrator complex subunit 11 [Dendrobium catenatum]	molecular function: structural molecule activity (GO:0005198);; biological process: metabolic process (GO:0008152);; biological process: cellular process (GO:0009987);; molecular function: catalytic activity (GO:0003824);; cellular component: cell (GO:0005623);; cellular component: macromolecular complex (GO:0032991);; cellular component: organelle (GO:0043226);; cellular component: cell part (GO…
Dendrobium_catenatum_newGene_12955	--	0.755064	10	0.223544	3	0.12471	2	0.288013	4	0.163826	3	0.540585	7	0.0	0	0.0	0	0.0	0	--	--	--	--	--	--	--	--	--	--	--	--	--	--	--	L	Replication, recombination and repair	hypothetical protein MA16_Dca011218 [Dendrobium catenatum]	--
Dendrobium_catenatum_newGene_12966	--	21.353657	313	20.202284	262	23.332438	319	24.056572	324	28.11797	456	29.199196	389	19.321686	314	20.993376	367	16.892492	297	0.647058742542231	0.0879576558332081	normal	0.00322008228055884	0.438585508241819	normal	--	--	Molecular Function: nucleic acid binding (GO:0003676);; Molecular Function: helicase activity (GO:0004386);; Molecular Function: ATP binding (GO:0005524);;	K12854|4.73903e-86|egu:105039422|K12854 pre-mRNA-splicing helicase BRR2 [EC:3.6.4.13] | (RefSeq) DExH-box ATP-dependent RNA helicase DExH12	Spliceosome (ko03040)	[A]	RNA processing and modification	Sec63 Brl domain	DExH-box ATP-dependent RNA helicase DExH12 OS=Arabidopsis thaliana OX=3702 GN=BRR2A PE=1 SV=1	L	Replication, recombination and repair	LOW QUALITY PROTEIN: DExH-box ATP-dependent RNA helicase DExH12-like [Phalaenopsis equestris]	molecular function: binding (GO:0005488);; molecular function: catalytic activity (GO:0003824)
Dendrobium_catenatum_newGene_1297	--	8.937327	114	9.159581000000001	104	8.456119	103	6.519752	76	7.42809	106	6.0371570000000006	71	6.512018	93	5.228782	81	7.389289	115	0.19004380906664	0.354547241942539	normal	0.979622873318365	-0.00938402431432014	normal	--	--	--	--	--	--	--	--	--	--	--	--	--
Dendrobium_catenatum_newGene_12974	--	9.207188	77	0.0	0	8.525481	66	8.105089	62	0.0	0	8.042879	61	10.474069	96	11.673188	115	9.265796	92	0.690301707700747	-0.257709763878106	normal	0.638444528930885	-0.346268370842532	normal	--	--	Molecular Function: ATP binding (GO:0005524);; Molecular Function: 1-phosphatidylinositol-4-phosphate 5-kinase activity (GO:0016308);; Biological Process: phosphatidylinositol phosphorylation (GO:0046854);;	K00889|6.92713e-27|pda:103716020|K00889 1-phosphatidylinositol-4-phosphate 5-kinase [EC:2.7.1.68] | (RefSeq) phosphatidylinositol 4-phosphate 5-kinase 1	Inositol phosphate metabolism (ko00562);; Phosphatidylinositol signaling system (ko04070);; Endocytosis (ko04144)	[T]	Signal transduction mechanisms	Phosphatidylinositol-4-phosphate 5-Kinase	Phosphatidylinositol 4-phosphate 5-kinase 7 OS=Arabidopsis thaliana OX=3702 GN=PIP5K7 PE=1 SV=1	T	Signal transduction mechanisms	phosphatidylinositol 4-phosphate 5-kinase 7-like [Dendrobium catenatum]	molecular function: binding (GO:0005488);; biological process: metabolic process (GO:0008152);; biological process: cellular process (GO:0009987);; biological process: single-organism process (GO:0044699);; molecular function: catalytic activity (GO:0003824)
Dendrobium_catenatum_newGene_12989	--	0.503792	9	0.393265	7	0.425747	8	0.325576	6	0.6272549999999999	15	0.493558	10	0.7895850000000001	19	0.20689	6	0.416398	9	--	--	--	--	--	--	--	--	--	--	--	--	--	--	--	--	--	hypothetical protein MA16_Dca028465 [Dendrobium catenatum]	--
Dendrobium_catenatum_newGene_13000	--	3.563468	35	3.996152	35	2.832651	26	3.254963	30	1.068991	12	2.685908	24	3.908374	43	3.385553	40	3.121995	37	0.86666229194845	-0.0877951756088156	normal	0.25562428220594	-0.550904284774731	normal	--	--	Biological Process: proteolysis (GO:0006508);; Molecular Function: peptidase activity (GO:0008233);; Molecular Function: metal ion binding (GO:0046872);;	K06972|3.00741e-11|egr:104453208|K06972 presequence protease [EC:3.4.24.-] | (RefSeq) presequence protease 2, chloroplastic/mitochondrial	--	[RO]	General function prediction only;; Posttranslational modification, protein turnover, chaperones	--	Presequence protease 1, chloroplastic/mitochondrial OS=Arabidopsis thaliana OX=3702 GN=PREP1 PE=1 SV=2	O	Posttranslational modification, protein turnover, chaperones	presequence protease 1, chloroplastic/mitochondrial-like isoform X1 [Dendrobium catenatum]	biological process: metabolic process (GO:0008152);; molecular function: catalytic activity (GO:0003824);; molecular function: binding (GO:0005488)
Dendrobium_catenatum_newGene_13019	--	1.110917	11	1.819815	15	1.04396	10	2.576568	23	1.753216	18	1.98007	17	0.466078	5	0.900683	11	0.75849	9	--	--	--	--	--	--	--	--	Molecular Function: nucleotide binding (GO:0000166);; Molecular Function: nucleic acid binding (GO:0003676);; Molecular Function: ATP-dependent RNA helicase activity (GO:0004004);; Cellular Component: nucleus (GO:0005634);; Biological Process: RNA secondary structure unwinding (GO:0010501);;	K16911|9.38957e-24|pda:103723375|K16911 ATP-dependent RNA helicase DDX21 [EC:3.6.4.13] | (RefSeq) DEAD-box ATP-dependent RNA helicase 7-like	--	[A]	RNA processing and modification	--	DEAD-box ATP-dependent RNA helicase 7 OS=Oryza sativa subsp. japonica OX=39947 GN=Os09g0520700 PE=2 SV=1	L	Replication, recombination and repair	DEAD-box ATP-dependent RNA helicase 7 [Dendrobium catenatum]	molecular function: binding (GO:0005488);; molecular function: catalytic activity (GO:0003824);; cellular component: cell (GO:0005623);; cellular component: organelle (GO:0043226);; cellular component: cell part (GO:0044464);; biological process: metabolic process (GO:0008152);; biological process: cellular process (GO:0009987)
Dendrobium_catenatum_newGene_13032	--	0.999922	17	0.490959	7	0.400107	6	0.306627	5	0.194704	4	0.243828	4	0.238924	5	0.885629	17	0.380136	8	--	--	--	--	--	--	--	--	Molecular Function: hydrolase activity (GO:0016787);;	K01184|5.43473e-21|egu:105033733|K01184 polygalacturonase [EC:3.2.1.15] | (RefSeq) probable polygalacturonase At2g43860	Pentose and glucuronate interconversions (ko00040);; Starch and sucrose metabolism (ko00500)	--	--	Glycosyl hydrolases family 28	Probable polygalacturonase At1g80170 OS=Arabidopsis thaliana OX=3702 GN=At1g80170 PE=1 SV=1	M	Cell wall/membrane/envelope biogenesis	probable polygalacturonase At1g80170, partial [Dendrobium catenatum]	molecular function: catalytic activity (GO:0003824)
Dendrobium_catenatum_newGene_13036	--	6.839014	49	0.0	0	0.075848	1	0.0	0	0.0	0	8.129689	53	0.0	0	0.0	0	2.043241	18	--	--	--	--	--	--	--	--	Biological Process: auxin-activated signaling pathway (GO:0009734);; Cellular Component: integral component of membrane (GO:0016021);; Biological Process: transmembrane transport (GO:0055085);;	K13947|7.81532e-35|cic:CICLE_v100077872m|K13947 auxin efflux carrier family | (RefSeq) hypothetical protein	--	--	--	Membrane transport protein	Probable auxin efflux carrier component 1c OS=Oryza sativa subsp. japonica OX=39947 GN=PIN1C PE=2 SV=1	S	Function unknown	probable auxin efflux carrier component 1c isoform X1 [Dendrobium catenatum]	biological process: cellular process (GO:0009987);; biological process: signaling (GO:0023052);; biological process: single-organism process (GO:0044699);; biological process: response to stimulus (GO:0050896);; biological process: biological regulation (GO:0065007);; cellular component: membrane (GO:0016020);; cellular component: membrane part (GO:0044425);; biological process: localization (GO:…
Dendrobium_catenatum_newGene_13043	--	12.27181	130	12.688975	119	14.779412	146	12.799927	125	14.145664	166	11.439205	111	7.0876	84	7.485796	95	7.085738	91	0.00102821800305831	0.736218189983168	normal	0.00157698985096649	0.729975418782756	normal	--	--	Cellular Component: mitochondrion (GO:0005739);;	--	--	[S]	Function unknown	--	Succinate dehydrogenase assembly factor 2, mitochondrial OS=Arabidopsis thaliana OX=3702 GN=SDHAF2 PE=1 SV=1	S	Function unknown	succinate dehydrogenase assembly factor 2, mitochondrial [Phalaenopsis equestris]	cellular component: cell (GO:0005623);; cellular component: organelle (GO:0043226);; cellular component: cell part (GO:0044464)
Dendrobium_catenatum_newGene_13067	--	32.439232	288	30.736137	242	33.84082	280	29.459167	240	29.623699	291	30.593634	247	30.146305	297	28.108246	297	26.074379	278	0.55667367850232	0.109604254009672	normal	0.909262289146353	0.0239781190831966	normal	--	--	Molecular Function: nucleotide binding (GO:0000166);; Biological Process: cellular process (GO:0009987);;	--	--	[Z]	Cytoskeleton	--	Kinesin-like protein KIN-14L OS=Oryza sativa subsp. japonica OX=39947 GN=KIN14L PE=2 SV=1	Z	Cytoskeleton	kinesin-like protein KIN-14L [Phalaenopsis equestris]	molecular function: binding (GO:0005488);; biological process: cellular process (GO:0009987)
Dendrobium_catenatum_newGene_13068	--	7.905289000000001	66	6.037875	46	6.204803	50	8.902017	71	6.109748000000001	58	7.293526	58	6.639467	62	8.009176	82	5.1826859999999995	53	0.891387459626782	-0.0616067093316284	normal	0.769215572840596	0.118065752329213	normal	[I]	Lipid transport and metabolism	Molecular Function: mRNA binding (GO:0003729);; Molecular Function: 3-hydroxyacyl-CoA dehydrogenase activity (GO:0003857);; Molecular Function: dodecenoyl-CoA delta-isomerase activity (GO:0004165);; Molecular Function: enoyl-CoA hydratase activity (GO:0004300);; Cellular Component: cell wall (GO:0005618);; Cellular Component: peroxisome (GO:0005777);; Cellular Component: microtubule (GO:0005874);…	K10527|3.75633e-27|pda:103696074|K10527 enoyl-CoA hydratase/3-hydroxyacyl-CoA dehydrogenase [EC:4.2.1.17 1.1.1.35 1.1.1.211] | (RefSeq) peroxisomal fatty acid beta-oxidation multifunctional protein-like	Fatty acid degradation (ko00071);; alpha-Linolenic acid metabolism (ko00592);; Fatty acid metabolism (ko01212)	[I]	Lipid transport and metabolism	3-hydroxyacyl-CoA dehydrogenase, C-terminal domain	Peroxisomal fatty acid beta-oxidation multifunctional protein OS=Oryza sativa subsp. japonica OX=39947 GN=MFP PE=1 SV=2	I	Lipid transport and metabolism	peroxisomal fatty acid beta-oxidation multifunctional protein-like isoform X1 [Phalaenopsis equestris]	molecular function: binding (GO:0005488);; biological process: metabolic process (GO:0008152);; biological process: single-organism process (GO:0044699);; molecular function: catalytic activity (GO:0003824);; cellular component: cell (GO:0005623);; cellular component: cell part (GO:0044464);; cellular component: organelle (GO:0043226);; cellular component: organelle part (GO:0044422);; cellular c…
Dendrobium_catenatum_newGene_13089	--	7.452719	147	7.367665	134	6.949519	133	5.154543	98	8.469321	193	6.190784	116	6.247934	143	7.428889	181	8.216491000000001	199	0.681198005264912	-0.107497643963951	normal	0.510146847593905	-0.180470215445629	normal	--	--	--	--	--	[K]	Transcription	ARID/BRIGHT DNA binding domain	High mobility group B protein 9 OS=Arabidopsis thaliana OX=3702 GN=HMGB9 PE=1 SV=1	S	Function unknown	high mobility group B protein 9-like [Dendrobium catenatum]	--
Dendrobium_catenatum_newGene_1309	--	3.498358	198	3.6100209999999997	178	3.332039	176	2.940531	152	3.731076	233	4.096513	210	1.914833	120	1.796453	121	2.258058	153	0.000355534125374165	0.685793082441831	normal	0.000224992500792234	0.762203590933924	normal	--	--	--	--	--	--	--	--	--	S	Function unknown	uncharacterized protein LOC110113988 [Dendrobium catenatum]	--
Dendrobium_catenatum_newGene_13091	--	0.0	0	0.0	0	0.840932	9	1.096423	12	0.529999	7	0.0	0	0.328214	5	0.0	0	0.0	0	--	--	--	--	--	--	--	--	--	--	--	--	--	--	--	--	--	--	--
Dendrobium_catenatum_newGene_13128	--	0.135428	2	0.0	0	0.0	0	0.0	0	0.0	0	0.0	0	0.0	0	0.168559	2	0.0	0	--	--	--	--	--	--	--	--	Molecular Function: calcium-dependent cysteine-type endopeptidase activity (GO:0004198);; Molecular Function: calcium ion binding (GO:0005509);; Cellular Component: cytoplasm (GO:0005737);; Biological Process: proteolysis (GO:0006508);;	K13448|4.38286e-16|sbi:SORBI_05g002410|K13448 calcium-binding protein CML | (RefSeq) SORBIDRAFT_05g002410, Sb05g002410; hypothetical protein	Plant-pathogen interaction (ko04626)	[T]	Signal transduction mechanisms	--	Probable calcium-binding protein CML49 OS=Arabidopsis thaliana OX=3702 GN=CML49 PE=2 SV=1	S	Function unknown	probable calcium-binding protein CML49 [Dendrobium catenatum]	biological process: metabolic process (GO:0008152);; molecular function: catalytic activity (GO:0003824);; molecular function: binding (GO:0005488);; cellular component: cell (GO:0005623);; cellular component: cell part (GO:0044464)
Dendrobium_catenatum_newGene_13133	--	1.054316	36	0.811859	24	1.110946	35	0.239106	8	0.21384	8	0.416756	13	0.7572	28	0.879275	36	0.829242	31	0.712382486508684	0.185590671207279	normal	--	--	--	--	--	--	--	--	--	--	--	--	--	--	--	--
Dendrobium_catenatum_newGene_1314	--	0.983927	10	0.866564	8	0.744862	7	0.216679	2	1.780277	20	0.2143	2	0.455878	5	0.808741	10	0.854321	11	--	--	--	--	--	--	--	--	--	K15172|9.03834e-38|egu:105050078|K15172 transcription elongation factor SPT5 | (RefSeq) putative transcription elongation factor SPT5 homolog 1	--	[K]	Transcription	--	Putative transcription elongation factor SPT5 homolog 1 OS=Arabidopsis thaliana OX=3702 GN=At4g08350 PE=1 SV=2	K	Transcription	Putative transcription elongation factor SPT5 like 1 [Dendrobium catenatum]	--
Dendrobium_catenatum_newGene_13146	--	8.985489	216	11.082924	236	8.60276	193	12.44616	275	9.042265	241	9.753528	213	8.581544	229	10.878438	312	8.260049	239	0.864460144364572	-0.0443412226494808	normal	0.660700224442824	0.100166261536549	normal	--	--	--	K09613|3.94586e-21|gra:105768069|K09613 COP9 signalosome complex subunit 5 [EC:3.4.-.-] | (RefSeq) COP9 signalosome complex subunit 5b-like	--	[OT]	Posttranslational modification, protein turnover, chaperones;; Signal transduction mechanisms	--	COP9 signalosome complex subunit 5a OS=Arabidopsis thaliana OX=3702 GN=CSN5A PE=1 SV=2	S	Function unknown	LOW QUALITY PROTEIN: COP9 signalosome complex subunit 5a-like [Phalaenopsis equestris]	--
Dendrobium_catenatum_newGene_13153	--	0.822267	28	0.857957	26	0.658849	21	0.757646	24	0.332615	13	0.769434	24	1.250966	47	0.78761	32	0.801039	33	--	--	--	--	--	--	--	--	Molecular Function: DNA binding (GO:0003677);; Cellular Component: nucleus (GO:0005634);; Biological Process: DNA metabolic process (GO:0006259);; Molecular Function: hydrolase activity, acting on acid anhydrides (GO:0016817);; Biological Process: chromosome organization (GO:0051276);;	K10885|1.26318e-19|egu:105054786|K10885 ATP-dependent DNA helicase 2 subunit 2 | (RefSeq) ATP-dependent DNA helicase 2 subunit KU80	Non-homologous end-joining (ko03450)	[L]	Replication, recombination and repair	Ku C terminal domain like	ATP-dependent DNA helicase 2 subunit KU80 OS=Oryza sativa subsp. japonica OX=39947 GN=KU80 PE=1 SV=1	L	Replication, recombination and repair	ATP-dependent DNA helicase 2 subunit KU80-like [Dendrobium catenatum]	molecular function: binding (GO:0005488);; cellular component: cell (GO:0005623);; cellular component: organelle (GO:0043226);; cellular component: cell part (GO:0044464);; biological process: metabolic process (GO:0008152);; biological process: cellular process (GO:0009987);; molecular function: catalytic activity (GO:0003824);; biological process: cellular component organization or biogenesis (…
Dendrobium_catenatum_newGene_13159	--	0.155101	3	1.779635	24	0.142101	3	6.060104	83	7.141026999999999	113	0.0	0	5.108814000000001	89	6.024313	94	7.0055689999999995	121	0.00673100212070107	-1.48963981264681	down	0.829614918478765	-0.167850079469648	normal	--	--	Molecular Function: ATP binding (GO:0005524);; Cellular Component: integral component of plasma membrane (GO:0005887);; Biological Process: ATP biosynthetic process (GO:0006754);; Molecular Function: hydrogen-exporting ATPase activity, phosphorylative mechanism (GO:0008553);; Cellular Component: intracellular membrane-bounded organelle (GO:0043231);; Molecular Function: metal ion binding (GO:0046…	K01535|6.3417e-21|gmx:100782459|K01535 H+-transporting ATPase [EC:3.6.3.6] | (RefSeq) ATPase 11, plasma membrane-type-like	Oxidative phosphorylation (ko00190)	[P]	Inorganic ion transport and metabolism	Cation transporter/ATPase, N-terminus	Plasma membrane ATPase 3 OS=Nicotiana plumbaginifolia OX=4092 GN=PMA3 PE=1 SV=1	P	Inorganic ion transport and metabolism	ATPase 11, plasma membrane-type-like, partial [Dendrobium catenatum]	molecular function: binding (GO:0005488);; cellular component: cell (GO:0005623);; cellular component: membrane (GO:0016020);; cellular component: membrane part (GO:0044425);; cellular component: cell part (GO:0044464);; biological process: metabolic process (GO:0008152);; biological process: cellular process (GO:0009987);; biological process: single-organism process (GO:0044699);; biological pro…
Dendrobium_catenatum_newGene_1317	--	0.14563	4	0.442884	9	0.268387	6	0.655058	14	0.407805	11	0.084949	2	0.163367	5	0.0	0	0.475668	13	--	--	--	--	--	--	--	--	--	--	--	--	--	--	--	--	--	--	--
Dendrobium_catenatum_newGene_13174	--	6.139987	224	6.372787	206	8.086429	275	5.113218	171	6.789331	274	7.829904	260	5.295777	214	5.323872	232	5.365874	235	0.159439734047805	0.265613267506857	normal	0.265189374120795	0.234661780348575	normal	--	--	--	--	--	--	--	--	--	--	--	--	--
Dendrobium_catenatum_newGene_13178	--	0.0	0	0.0	0	0.0	0	0.0	0	0.0	0	0.0	0	0.0	0	0.322095	5	0.046995	1	--	--	--	--	--	--	--	--	--	--	--	--	--	--	--	S	Function unknown	uncharacterized protein LOC110100209 [Dendrobium catenatum]	--
Dendrobium_catenatum_newGene_13203	--	3.505779	54	4.564257	60	1.347037	24	1.464081	26	5.283066	86	2.376966	36	3.085285	50	0.954758	19	1.303457	27	0.191118755881786	0.606667598374523	normal	0.18075407628464	0.643956574316941	normal	[F]	Nucleotide transport and metabolism	Cellular Component: mitochondrion (GO:0005739);; Biological Process: 'de novo' IMP biosynthetic process (GO:0006189);; Biological Process: one-carbon metabolic process (GO:0006730);; Molecular Function: formyltetrahydrofolate deformylase activity (GO:0008864);; Biological Process: photorespiration (GO:0009853);; Molecular Function: amino acid binding (GO:0016597);; Molecular Function: hydroxymeth…	K01433|3.99191e-39|egu:105059453|K01433 formyltetrahydrofolate deformylase [EC:3.5.1.10] | (RefSeq) formyltetrahydrofolate deformylase 2, mitochondrial	Glyoxylate and dicarboxylate metabolism (ko00630);; One carbon pool by folate (ko00670)	[G]	Carbohydrate transport and metabolism	--	Formyltetrahydrofolate deformylase 2, mitochondrial OS=Arabidopsis thaliana OX=3702 GN=PURU2 PE=1 SV=1	F	Nucleotide transport and metabolism	formyltetrahydrofolate deformylase 2, mitochondrial-like [Dendrobium catenatum]	cellular component: cell (GO:0005623);; cellular component: organelle (GO:0043226);; cellular component: cell part (GO:0044464);; biological process: metabolic process (GO:0008152);; biological process: cellular process (GO:0009987);; biological process: single-organism process (GO:0044699);; molecular function: catalytic activity (GO:0003824);; molecular function: binding (GO:0005488)
Dendrobium_catenatum_newGene_13205	--	0.0	0	0.0	0	0.0	0	0.65667	5	0.0	0	0.0	0	0.0	0	0.0	0	0.0	0	--	--	--	--	--	--	--	--	--	--	--	--	--	--	--	--	--	--	--
Dendrobium_catenatum_newGene_13211	--	4.56429	52	4.83325	48	4.208739	45	5.957309	62	5.363942	67	5.664852	58	3.331722	42	3.679364	50	2.57125	35	0.347523287993703	0.368581601950019	normal	0.0409610360849674	0.695286062941566	normal	--	--	--	--	--	--	--	--	--	--	--	hypothetical protein MA16_Dca020190 [Dendrobium catenatum]	--
Dendrobium_catenatum_newGene_1322	--	0.820601	123	0.9220659999999999	125	1.0768710000000001	159	1.295901	160	2.1171159999999998	226	1.018456	128	1.1083759999999998	141	1.041749	173	0.959524	166	0.971166734199545	-0.0112881915857054	normal	0.244384160482464	0.26892564650193	normal	--	--	--	--	--	--	--	--	--	--	--	hypothetical protein MA16_Dca019939 [Dendrobium catenatum]	--
Dendrobium_catenatum_newGene_1324	--	6.342018	97	7.575499	103	6.751239	97	11.241518	158	8.298818	141	10.130757	141	5.218775	89	5.791321	106	5.527015	102	0.455064266661272	0.215547091930258	normal	0.000970603806227962	0.74330867958223	normal	--	--	--	--	--	--	--	--	--	--	--	LOW QUALITY PROTEIN: histone acetyltransferase of the MYST family 1-like [Dendrobium catenatum]	--
Dendrobium_catenatum_newGene_13257	--	2.052313	23	2.325112	23	1.408937	15	1.949511	20	1.333551	17	2.505748	26	1.785146	22	1.597487	21	2.667568	36	--	--	--	--	--	--	--	--	--	--	--	[S]	Function unknown	--	--	S	Function unknown	RWD domain-containing protein 1 [Phalaenopsis equestris]	--
Dendrobium_catenatum_newGene_13266	--	22.050842	351	21.316452	300	20.25239	301	26.923485	393	27.13938	478	24.380283	353	22.721277	401	24.629608	467	20.854761	399	0.212651924799046	-0.189212884116805	normal	0.365955323142303	0.135307004204903	normal	--	--	Biological Process: dephosphorylation (GO:0016311);; Molecular Function: phosphatase activity (GO:0016791);;	K01110|3.06555e-33|vvi:100246943|K01110 phosphatidylinositol-3,4,5-trisphosphate 3-phosphatase and dual-specificity protein phosphatase PTEN [EC:3.1.3.16 3.1.3.48 3.1.3.67] | (RefSeq) phosphatidylinositol 3,4,5-trisphosphate 3-phosphatase and protein-tyrosine-phosphatase PTEN2A	Inositol phosphate metabolism (ko00562);; Phosphatidylinositol signaling system (ko04070)	[TR]	Signal transduction mechanisms;; General function prediction only	--	Phosphatidylinositol 3,4,5-trisphosphate 3-phosphatase and protein-tyrosine-phosphatase PTEN2A OS=Arabidopsis thaliana OX=3702 GN=PTEN2A PE=1 SV=1	T	Signal transduction mechanisms	phosphatidylinositol 3,4,5-trisphosphate 3-phosphatase and protein-tyrosine-phosphatase PTEN2A [Dendrobium catenatum]	biological process: metabolic process (GO:0008152);; biological process: cellular process (GO:0009987);; molecular function: catalytic activity (GO:0003824)
Dendrobium_catenatum_newGene_13290	--	0.803924	20	0.714075	16	0.757779	18	0.302105	7	0.807219	22	0.24958699999999998	7	0.44440199999999996	13	0.42950900000000003	14	0.612199	18	--	--	--	--	--	--	--	--	--	--	--	--	--	--	--	--	--	--	--
Dendrobium_catenatum_newGene_13293	--	0.837542	20	0.874414	18	1.6393520000000001	29	0.936346	20	0.46957	12	0.943587	20	0.064469	2	1.083431	25	1.014897	28	--	--	--	--	--	--	--	--	Molecular Function: nucleic acid binding (GO:0003676);; Biological Process: rRNA processing (GO:0006364);;	K07447|5.07378e-08|egr:104456101|K07447 putative holliday junction resolvase [EC:3.1.-.-] | (RefSeq) putative pre-16S rRNA nuclease	--	--	--	--	--	G	Carbohydrate transport and metabolism	putative holliday junction resolvase [Dendrobium catenatum]	molecular function: binding (GO:0005488);; biological process: metabolic process (GO:0008152);; biological process: cellular process (GO:0009987)
Dendrobium_catenatum_newGene_13294	--	4.206858	49	5.808425	60	5.728255	63	5.886336	63	4.044798	53	3.363439	36	6.046916	79	5.523054	77	5.348505	75	0.618253413872616	-0.183774992880983	normal	0.271837929104392	-0.385532776738199	normal	--	--	--	--	--	--	--	--	--	--	--	protein PHR1-LIKE 2-like [Phalaenopsis equestris]	--
Dendrobium_catenatum_newGene_13299	--	6.664105	114	5.605358	85	7.509464	120	7.471706	117	5.111314	97	5.219929	81	6.144215	116	4.816897	98	5.922239	122	0.664358443489498	0.133716229075573	normal	0.98161285623487	0.00802670733978738	normal	--	--	--	--	--	--	--	--	--	--	--	--	--
Dendrobium_catenatum_newGene_1330	--	41.608463	514	47.387093	518	51.66663	595	54.285931	616	54.524307	745	61.00296	685	41.004982	562	45.313248	667	41.303307	613	0.772063962266427	0.045792084390884	normal	0.00136757298209164	0.343226056779434	normal	--	--	Molecular Function: transferase activity, transferring acyl groups (GO:0016746);;	K11308|1.22738e-32|egu:105041680|K11308 histone acetyltransferase MYST1 [EC:2.3.1.48] | (RefSeq) putative MYST-like histone acetyltransferase 1	--	[B]	Chromatin structure and dynamics	RNA binding activity-knot of a chromodomain	Histone acetyltransferase of the MYST family 2 OS=Arabidopsis thaliana OX=3702 GN=HAM2 PE=1 SV=1	B	Chromatin structure and dynamics	histone acetyltransferase of the MYST family 1-like [Phalaenopsis equestris]	molecular function: catalytic activity (GO:0003824)
Dendrobium_catenatum_newGene_13306	--	3.498186	63	3.646027	58	1.976567	34	1.557768	26	2.40047	48	0.452635	8	1.045559	21	1.493148	32	1.358522	30	0.00907241401611937	0.978214821975447	normal	--	--	--	--	--	Molecular Function: protein serine/threonine phosphatase activity (GO:0004722);; Biological Process: protein dephosphorylation (GO:0006470);; Biological Process: positive regulation of DNA repair (GO:0045739);; Cellular Component: BRCA1-A complex (GO:0070531);; Cellular Component: BRISC complex (GO:0070552);;	K20776|1.272e-63|mus:103968847|K20776 BRISC and BRCA1-A complex member 1 | (RefSeq) uncharacterized protein LOC103968847	--	--	--	--	--	S	Function unknown	uncharacterized protein LOC110094561, partial [Dendrobium catenatum]	biological process: metabolic process (GO:0008152);; biological process: cellular process (GO:0009987);; molecular function: catalytic activity (GO:0003824);; biological process: biological regulation (GO:0065007);; cellular component: cell (GO:0005623);; cellular component: macromolecular complex (GO:0032991);; cellular component: organelle (GO:0043226);; cellular component: organelle part (GO:0…
Dendrobium_catenatum_newGene_13308	--	32.640511	870	31.48177	743	32.417145	806	27.375986	670	27.758602	819	27.896566	676	48.53664	1434	46.340382	1472	46.872559	1501	5.69203987734746e-20	-0.642295359031643	normal	1.06926997000081e-28	-0.832532292030213	normal	--	--	--	--	--	[T]	Signal transduction mechanisms	NB-ARC domain	Disease resistance protein RGA2 OS=Solanum bulbocastanum OX=147425 GN=RGA2 PE=1 SV=1	S	Function unknown	disease resistance protein RGA2-like [Dendrobium catenatum]	--
Dendrobium_catenatum_newGene_13319	--	0.0	0	0.53332	6	0.0	0	0.0	0	0.0	0	0.0	0	0.23189	4	0.231493	4	0.464223	8	--	--	--	--	--	--	--	--	--	--	--	--	--	--	--	--	--	--	--
Dendrobium_catenatum_newGene_1332	--	0.154274	2	0.72962	7	0.0	0	0.0	0	0.0	0	0.0	0	0.618429	7	0.0	0	0.103654	2	--	--	--	--	--	--	--	--	--	--	--	--	--	--	--	--	--	--	--
Dendrobium_catenatum_newGene_13327	--	0.080977	6	0.40806	25	0.351324	22	0.585184	35	0.33848	22	0.574639	34	0.553199	28	0.558505	39	0.360588	26	--	--	--	0.762220143778274	0.162269249355029	normal	[M]	Cell wall/membrane/envelope biogenesis	--	--	--	--	--	Development and cell death domain;; Kelch motif;; Kelch motif;; Kelch motif;; Galactose oxidase, central domain;; Galactose oxidase, central domain	B2 protein OS=Daucus carota OX=4039 PE=2 SV=1	S	Function unknown	uncharacterized protein LOC110096575 [Dendrobium catenatum]	--
Dendrobium_catenatum_newGene_13338	--	0.626442	7	0.489529	5	1.205621	13	1.138229	12	0.851441	11	1.266824	13	0.538181	7	0.231833	3	0.0	0	--	--	--	--	--	--	--	--	--	--	--	--	--	--	--	--	--	--	--
Dendrobium_catenatum_newGene_1334	--	1.545516	273	1.391453	218	1.748868	288	1.647542	267	1.827518	357	1.88336	303	1.238394	243	1.255107	264	1.306653	277	0.249444652336582	0.205936518382407	normal	0.00513258396879438	0.425282969496885	normal	--	--	--	--	--	--	--	--	--	S	Function unknown	ataxia telangiectasia mutated family protein [Dendrobium catenatum]	--
Dendrobium_catenatum_newGene_13359	--	10.219171	254	8.938602	197	8.252509	192	9.94825	227	8.814684	243	8.21614	186	11.613716	320	11.033497	327	11.343527	339	0.0139486782201185	-0.390896694881532	normal	0.0131814911331446	-0.391704199515761	normal	--	--	Cellular Component: integral component of membrane (GO:0016021);;	--	--	[S]	Function unknown	--	--	S	Function unknown	protein YIPF1 homolog [Dendrobium catenatum]	cellular component: membrane (GO:0016020);; cellular component: membrane part (GO:0044425)
Dendrobium_catenatum_newGene_13383	--	1.488537	19	1.082458	12	1.852134	23	0.577447	7	0.0	0	0.676132	8	1.557072	22	0.804607	12	0.430033	7	--	--	--	--	--	--	--	--	--	--	--	--	--	--	--	--	--	uncharacterized protein LOC110110070 [Dendrobium catenatum]	--
Dendrobium_catenatum_newGene_13394	--	0.805146	9	0.0	0	0.746398	8	0.0	0	0.0	0	0.441994	5	0.343774	5	0.816664	11	0.615151	9	--	--	--	--	--	--	--	--	Molecular Function: hydrolase activity (GO:0016787);;	K11418|1.08107e-13|gmx:100781276|K11418 histone deacetylase 11 [EC:3.5.1.98] | (RefSeq) histone deacetylase 2	--	[B]	Chromatin structure and dynamics	--	Histone deacetylase 2 OS=Arabidopsis thaliana OX=3702 GN=HDA2 PE=2 SV=2	BQ	Chromatin structure and dynamics;; Secondary metabolites biosynthesis, transport and catabolism	histone deacetylase 2 [Dendrobium catenatum]	molecular function: catalytic activity (GO:0003824)
Dendrobium_catenatum_newGene_13400	--	0.0	0	0.0	0	0.0	0	0.0	0	1.238002	11	0.0	0	0.0	0	0.273634	3	0.0	0	--	--	--	--	--	--	--	--	Biological Process: DNA metabolic process (GO:0006259);; Biological Process: gene silencing (GO:0016458);; Biological Process: macromolecule modification (GO:0043412);;	--	--	--	--	SAWADEE domain	Protein SAWADEE HOMEODOMAIN HOMOLOG 1 OS=Arabidopsis thaliana OX=3702 GN=SHH1 PE=1 SV=1	S	Function unknown	protein SAWADEE HOMEODOMAIN HOMOLOG 1-like [Dendrobium catenatum]	biological process: metabolic process (GO:0008152);; biological process: cellular process (GO:0009987);; biological process: single-organism process (GO:0044699);; biological process: biological regulation (GO:0065007)
Dendrobium_catenatum_newGene_13403	--	1.982731	134	0.520456	31	0.495459	32	2.259798	141	0.431529	33	0.228197	14	1.634077	122	1.7730679999999999	143	0.514328	42	0.691389449463136	-0.279875656623428	normal	0.733664528349821	-0.270227869199808	normal	--	--	Molecular Function: Rab geranylgeranyltransferase activity (GO:0004663);; Cellular Component: Rab-protein geranylgeranyltransferase complex (GO:0005968);; Biological Process: protein geranylgeranylation (GO:0018344);;	K14050|1.05313e-58|pda:103696351|K14050 geranylgeranyl transferase type-2 subunit alpha [EC:2.5.1.60] | (RefSeq) geranylgeranyl transferase type-2 subunit alpha 1	--	[O]	Posttranslational modification, protein turnover, chaperones	Protein prenyltransferase alpha subunit repeat;; Protein prenyltransferase alpha subunit repeat	Geranylgeranyl transferase type-2 subunit alpha 1 OS=Arabidopsis thaliana OX=3702 GN=RGTA1 PE=1 SV=1	O	Posttranslational modification, protein turnover, chaperones	geranylgeranyl transferase type-2 subunit alpha 1-like, partial [Dendrobium catenatum]	molecular function: catalytic activity (GO:0003824);; cellular component: cell (GO:0005623);; cellular component: macromolecular complex (GO:0032991);; cellular component: cell part (GO:0044464);; biological process: metabolic process (GO:0008152);; biological process: cellular process (GO:0009987)
Dendrobium_catenatum_newGene_13421	--	11.019151	85	8.784524	60	10.300414	74	6.494688	46	9.319207	80	12.865674	90	8.437267	72	8.271045	76	7.887283	73	0.581543591904564	0.188686501706029	normal	0.696678197778107	0.150846932609882	normal	--	--	--	K12879|9.72372e-30|pda:103705821|K12879 THO complex subunit 2 | (RefSeq) THO complex subunit 2-like	RNA transport (ko03013);; Spliceosome (ko03040)	[K]	Transcription	--	THO complex subunit 2 OS=Arabidopsis thaliana OX=3702 GN=THO2 PE=1 SV=1	S	Function unknown	THO complex subunit 2-like [Phalaenopsis equestris]	--
Dendrobium_catenatum_newGene_13426	--	0.0	0	0.0	0	0.212781	3	0.0	0	0.0	0	0.169117	2	0.0	0	0.0	0	0.0	0	--	--	--	--	--	--	--	--	Cellular Component: trans-Golgi network (GO:0005802);; Cellular Component: plasma membrane (GO:0005886);; Molecular Function: phosphate ion transmembrane transporter activity (GO:0015114);; Cellular Component: integral component of membrane (GO:0016021);; Biological Process: phosphate ion transmembrane transport (GO:0035435);;	--	--	[U]	Intracellular trafficking, secretion, and vesicular transport	EXS family	Phosphate transporter PHO1-2 OS=Oryza sativa subsp. japonica OX=39947 GN=PHO1-2 PE=2 SV=1	T	Signal transduction mechanisms	phosphate transporter PHO1-like, partial [Dendrobium catenatum]	cellular component: cell (GO:0005623);; cellular component: organelle (GO:0043226);; cellular component: organelle part (GO:0044422);; cellular component: cell part (GO:0044464);; cellular component: membrane (GO:0016020);; biological process: localization (GO:0051179);; molecular function: transporter activity (GO:0005215);; cellular component: membrane part (GO:0044425)
Dendrobium_catenatum_newGene_1344	--	27.96963	1398	26.907158000000003	1191	27.083266	1270	29.581170999999998	1357	28.360770999999996	1564	26.137428999999994	1187	45.882056999999996	2628	47.545006	2933	48.984502000000006	3031	6.01995387497884e-65	-0.930346486539552	normal	7.97125122977326e-47	-0.872139184089573	normal	[R]	General function prediction only	Molecular Function: glutamate dehydrogenase [NAD(P)+] activity (GO:0004353);; Cellular Component: cytosol (GO:0005829);; Biological Process: cellular amino acid metabolic process (GO:0006520);; Molecular Function: L-galactose dehydrogenase activity (GO:0010349);; Biological Process: L-ascorbic acid biosynthetic process (GO:0019853);; Biological Process: oxidation-reduction process (GO:0055114);;	K17744|2.99485e-106|mus:103979808|K17744 L-galactose dehydrogenase [EC:1.1.1.316] | (RefSeq) L-galactose dehydrogenase	Ascorbate and aldarate metabolism (ko00053)	[C]	Energy production and conversion	Aldo/keto reductase family	L-galactose dehydrogenase OS=Arabidopsis thaliana OX=3702 GN=LGALDH PE=1 SV=1	C	Energy production and conversion	L-galactose dehydrogenase [Dendrobium catenatum]	biological process: metabolic process (GO:0008152);; biological process: single-organism process (GO:0044699);; molecular function: catalytic activity (GO:0003824);; cellular component: cell (GO:0005623);; cellular component: cell part (GO:0044464);; biological process: cellular process (GO:0009987)
Dendrobium_catenatum_newGene_13449	--	2.517502	55	1.45016	28	1.487702	31	1.587289	32	1.164076	28	1.641887	33	1.739969	42	1.792098	47	1.04422	28	0.782991426694199	0.141649753029483	normal	0.822840782338943	-0.116014497724671	normal	--	--	--	K10891|2.04109e-41|egu:105060277|K10891 fanconi anemia group D2 protein | (RefSeq) Fanconi anemia group D2 protein homolog	--	[S]	Function unknown	Fanconi anaemia protein FancD2 nuclease	--	S	Function unknown	uncharacterized protein LOC110104341, partial [Dendrobium catenatum]	--
Dendrobium_catenatum_newGene_13451	--	0.730518	10	1.373177	17	0.768306	10	0.690855	9	1.09493	16	2.201622	27	1.112169	17	0.763396	12	1.571485	25	--	--	--	--	--	--	--	--	Cellular Component: mitochondrion (GO:0005739);;	--	--	--	--	--	--	S	Function unknown	uncharacterized protein LOC110112438 [Dendrobium catenatum]	cellular component: cell (GO:0005623);; cellular component: organelle (GO:0043226);; cellular component: cell part (GO:0044464)
Dendrobium_catenatum_newGene_1346	--	7.24729	703	5.502435999999999	599	5.031912999999999	604	5.190424	590	4.347049	627	6.211428000000001	587	5.037313	683	5.448487999999999	776	7.877499	882	0.576872307144247	-0.073079446189638	normal	0.140188789973337	-0.17569464900149	normal	[G]	Carbohydrate transport and metabolism	Biological Process: carbohydrate metabolic process (GO:0005975);; Molecular Function: hydrolase activity, acting on glycosyl bonds (GO:0016798);;	--	--	--	--	Carbohydrate binding domain;; Glycosyl hydrolase family 10	Putative Pol polyprotein from transposon element Bs1 OS=Zea mays OX=4577 PE=4 SV=1	G	Carbohydrate transport and metabolism	uncharacterized protein LOC110113931 isoform X1 [Dendrobium catenatum]	biological process: metabolic process (GO:0008152);; molecular function: catalytic activity (GO:0003824)
Dendrobium_catenatum_newGene_13464	--	5.68944	133	5.8773990000000005	122	6.364891	140	5.133475000000001	116	4.412359	133	5.168303	111	3.5973170000000003	99	5.481178	143	4.288924	122	0.180170243972448	0.328637578281187	normal	0.526762087415963	0.172656644033076	normal	--	--	Cellular Component: plastid (GO:0009536);; Molecular Function: heat shock protein binding (GO:0031072);; Molecular Function: unfolded protein binding (GO:0051082);;	--	--	--	--	--	--	S	Function unknown	uncharacterized protein LOC110115202, partial [Dendrobium catenatum]	cellular component: cell (GO:0005623);; cellular component: organelle (GO:0043226);; cellular component: cell part (GO:0044464);; molecular function: binding (GO:0005488)
Dendrobium_catenatum_newGene_13470	--	2.477886	76	1.254094	34	1.464303	42	0.961921	27	0.786422	27	1.413175	40	1.135255	39	0.857898	32	2.465119	90	0.837937145357252	0.109471952088671	normal	0.305233914366342	-0.484610038614138	normal	--	--	--	--	--	--	--	--	--	--	--	--	--
Dendrobium_catenatum_newGene_1349	--	0.167484	2	0.0	0	0.0	0	0.081861	1	0.246527	3	0.733064	6	0.211461	2	0.0	0	0.594929	6	--	--	--	--	--	--	--	--	--	--	--	--	--	--	--	--	--	uncharacterized protein LOC110113935 [Dendrobium catenatum]	--
Dendrobium_catenatum_newGene_13498	--	13.551159	130	15.969251	135	14.123855	126	14.869275	130	14.682789	155	14.02601	122	17.437506	185	19.64089	223	19.120081	219	0.0266269306360711	-0.439998567914406	normal	0.0321627372170652	-0.422240444826527	normal	[U]	Intracellular trafficking, secretion, and vesicular transport	Molecular Function: GTPase activity (GO:0003924);; Molecular Function: GTP binding (GO:0005525);; Biological Process: SRP-dependent cotranslational protein targeting to membrane (GO:0006614);; Molecular Function: 7S RNA binding (GO:0008312);; Cellular Component: signal recognition particle (GO:0048500);;	K03106|3.40071e-43|egr:104430780|K03106 signal recognition particle subunit SRP54 [EC:3.6.5.4] | (RefSeq) signal recognition particle 54 kDa protein 2-like	Protein export (ko03060)	[U]	Intracellular trafficking, secretion, and vesicular transport	SRP54-type protein, GTPase domain	Signal recognition particle 54 kDa protein 1 OS=Hordeum vulgare OX=4513 GN=SRP54-1 PE=2 SV=1	U	Intracellular trafficking, secretion, and vesicular transport	signal recognition particle 54 kDa protein 2 [Phalaenopsis equestris]	molecular function: catalytic activity (GO:0003824);; molecular function: binding (GO:0005488);; biological process: localization (GO:0051179);; cellular component: cell (GO:0005623);; cellular component: macromolecular complex (GO:0032991);; cellular component: cell part (GO:0044464)
Dendrobium_catenatum_newGene_135	--	2.078806	226	1.775568	168	2.5506450000000003	248	1.879564	180	1.936637	224	1.9434289999999999	193	1.297101	156	1.409851	180	1.26305	168	0.00338444601071639	0.549500687883521	normal	0.0231676256075813	0.426264350509597	normal	--	--	--	--	--	--	--	--	--	--	--	--	--
Dendrobium_catenatum_newGene_13505	--	0.478565	4	0.0	0	0.0	0	0.0	0	0.0	0	0.0	0	0.0	0	0.0	0	0.0	0	--	--	--	--	--	--	[R]	General function prediction only	Molecular Function: zinc ion binding (GO:0008270);; Molecular Function: oxidoreductase activity (GO:0016491);; Biological Process: oxidation-reduction process (GO:0055114);;	K00121|5.6647e-24|egu:105041436|K00121 S-(hydroxymethyl)glutathione dehydrogenase / alcohol dehydrogenase [EC:1.1.1.284 1.1.1.1] | (RefSeq) alcohol dehydrogenase-like 7	Glycolysis / Gluconeogenesis (ko00010);; Fatty acid degradation (ko00071);; Tyrosine metabolism (ko00350);; Carbon metabolism (ko01200)	[Q]	Secondary metabolites biosynthesis, transport and catabolism	Alcohol dehydrogenase GroES-like domain	Alcohol dehydrogenase-like 2 OS=Arabidopsis thaliana OX=3702 GN=At1g22440 PE=2 SV=1	C	Energy production and conversion	alcohol dehydrogenase-like 7, partial [Dendrobium catenatum]	molecular function: binding (GO:0005488);; molecular function: catalytic activity (GO:0003824);; biological process: metabolic process (GO:0008152);; biological process: single-organism process (GO:0044699)
Dendrobium_catenatum_newGene_1351	--	0.149572	5	0.0	0	0.486627	14	0.0	0	0.111106	4	0.0	0	1.752701	59	0.764275	28	0.57665	21	--	--	--	--	--	--	--	--	--	--	--	--	--	--	--	--	--	Protein WALLS ARE THIN 1 [Dendrobium catenatum]	--
Dendrobium_catenatum_newGene_13527	--	0.099642	4	0.45286	16	0.0	0	2.271077	82	3.081307	134	1.178714	43	0.842732	37	0.087269	5	0.975518	47	--	--	--	0.102817736380051	1.05583413563433	normal	--	--	Molecular Function: transcription factor activity, sequence-specific DNA binding (GO:0003700);; Cellular Component: nucleus (GO:0005634);; Biological Process: regulation of transcription, DNA-templated (GO:0006355);; Molecular Function: sequence-specific DNA binding (GO:0043565);;	K09419|1.56028e-59|egu:105054117|K09419 heat shock transcription factor, other eukaryote | (RefSeq) heat stress transcription factor B-2c	--	[K]	Transcription	HSF-type DNA-binding	Heat stress transcription factor B-2b OS=Oryza sativa subsp. japonica OX=39947 GN=HSFB2B PE=2 SV=1	K	Transcription	heat stress transcription factor B-2b-like [Dendrobium catenatum]	biological process: biological regulation (GO:0065007);; molecular function: nucleic acid binding transcription factor activity (GO:0001071);; cellular component: cell (GO:0005623);; cellular component: organelle (GO:0043226);; cellular component: cell part (GO:0044464);; molecular function: binding (GO:0005488)
Dendrobium_catenatum_newGene_1353	--	0.888929	9	0.4368	4	0.490847	5	0.0	0	0.597705	7	0.0	0	0.455211	6	0.618969	8	0.775976	10	--	--	--	--	--	--	--	--	--	--	--	--	--	--	--	--	--	Sister chromatid cohesion 1 protein 3 [Dendrobium catenatum]	--
Dendrobium_catenatum_newGene_13533	--	0.678709	6	1.300501	10	1.147987	9	0.522904	5	1.567874	15	2.409045	19	0.939348	9	0.585942	6	0.835636	9	--	--	--	--	--	--	--	--	Molecular Function: nucleic acid binding (GO:0003676);; Cellular Component: nucleus (GO:0005634);; Biological Process: DNA repair (GO:0006281);; Molecular Function: phosphoric diester hydrolase activity (GO:0008081);; Molecular Function: zinc ion binding (GO:0008270);; Molecular Function: hydrolase activity, acting on acid anhydrides, in phosphorus-containing anhydrides (GO:0016818);;	--	--	--	--	--	--	S	Function unknown	uncharacterized protein LOC110038531 isoform X2 [Phalaenopsis equestris]	molecular function: binding (GO:0005488);; cellular component: cell (GO:0005623);; cellular component: organelle (GO:0043226);; cellular component: cell part (GO:0044464);; biological process: metabolic process (GO:0008152);; biological process: cellular process (GO:0009987);; biological process: response to stimulus (GO:0050896);; molecular function: catalytic activity (GO:0003824)
Dendrobium_catenatum_newGene_13536	--	4.234246000000001	53	2.70833	30	3.4400389999999996	40	4.5135369999999995	51	2.7657190000000003	39	2.5799	30	3.407848	47	2.647915	39	4.5085370000000005	71	0.79920940295417	-0.122510750518825	normal	0.718931997275092	-0.168821065650181	normal	--	--	Molecular Function: translation initiation factor activity (GO:0003743);; Cellular Component: ribosome (GO:0005840);; Biological Process: translational initiation (GO:0006413);;	--	--	[R]	General function prediction only	--	--	J	Translation, ribosomal structure and biogenesis	translation machinery-associated protein 22 [Dendrobium catenatum]	biological process: metabolic process (GO:0008152);; biological process: cellular process (GO:0009987);; molecular function: binding (GO:0005488);; cellular component: cell (GO:0005623);; cellular component: macromolecular complex (GO:0032991);; cellular component: organelle (GO:0043226);; cellular component: cell part (GO:0044464)
Dendrobium_catenatum_newGene_13538	--	0.691025	23	1.256346	35	2.034703	59	2.054552	59	2.319239	78	2.044779	56	0.9045369999999999	31	1.025539	39	0.8678319999999999	31	0.426515955376172	0.375514923674962	normal	0.00194527314728368	1.03245390427489	up	--	--	--	--	--	--	--	--	--	--	--	--	--
Dendrobium_catenatum_newGene_13548	--	32.543591	383	42.90839	447	41.072327	450	35.44165	383	38.343834	499	29.340815	314	30.269176	395	28.646862	402	30.16679	426	0.0458933049839901	0.289118784555666	normal	0.352701239394609	0.146521759408842	normal	--	--	--	K17362|8.45185e-34|egu:105038474|K17362 acyl-coenzyme A thioesterase 13 [EC:3.1.2.-] | (RefSeq) acyl-coenzyme A thioesterase 13	--	[R]	General function prediction only	Thioesterase superfamily	--	Q	Secondary metabolites biosynthesis, transport and catabolism	acyl-coenzyme A thioesterase 13-like [Dendrobium catenatum]	--
Dendrobium_catenatum_newGene_13554	--	2.151567	23	3.765783	36	1.873171	19	2.484643	25	4.286047	51	2.753113	27	2.9222	35	2.945812	38	3.091425	40	0.618169998558163	-0.251175330590286	normal	0.955379268070438	0.0305125715015646	normal	[M]	Cell wall/membrane/envelope biogenesis	--	--	--	[V]	Defense mechanisms	--	Cinnamoyl-CoA reductase 1 OS=Oryza sativa subsp. japonica OX=39947 GN=CCR1 PE=1 SV=1	M	Cell wall/membrane/envelope biogenesis	cinnamoyl-CoA reductase 1-like, partial [Dendrobium catenatum]	--
Dendrobium_catenatum_newGene_1358	--	3.115287	253	3.178658	228	2.6820060000000003	197	3.951165	294	3.301118	296	3.732942	275	2.462232	219	3.09411	299	2.733146	266	0.9545507749896	0.0147565778002582	normal	0.0481849894238649	0.335896815842733	normal	--	--	Molecular Function: calcium-transporting ATPase activity (GO:0005388);; Molecular Function: ATP binding (GO:0005524);; Cellular Component: integral component of plasma membrane (GO:0005887);; Biological Process: cellular calcium ion homeostasis (GO:0006874);; Cellular Component: intracellular membrane-bounded organelle (GO:0043231);; Molecular Function: metal ion binding (GO:0046872);; Biological…	K05853|1.25083e-12|pop:POPTR_0014s01500g|K05853 Ca2+ transporting ATPase, sarcoplasmic/endoplasmic reticulum [EC:3.6.3.8] | (RefSeq) POPTRDRAFT_834691; Calcium-transporting ATPase 3 family protein	--	[P]	Inorganic ion transport and metabolism	Cation transporting ATPase, C-terminus	Calcium-transporting ATPase 3, endoplasmic reticulum-type OS=Arabidopsis thaliana OX=3702 GN=ECA3 PE=2 SV=3	P	Inorganic ion transport and metabolism	calcium-transporting ATPase 3, endoplasmic reticulum-type [Dendrobium catenatum]	biological process: localization (GO:0051179);; molecular function: catalytic activity (GO:0003824);; molecular function: transporter activity (GO:0005215);; molecular function: binding (GO:0005488);; cellular component: cell (GO:0005623);; cellular component: membrane (GO:0016020);; cellular component: membrane part (GO:0044425);; cellular component: cell part (GO:0044464);; biological process: …
Dendrobium_catenatum_newGene_13586	--	5.103146	66	3.541357	41	3.393512	41	1.62353	20	1.414957	21	2.776206	33	2.784058	40	2.611784	40	3.953573	61	0.548616005728955	0.254137398287234	normal	0.15053546126079	-0.63112748650546	normal	[S]	Function unknown	Cellular Component: chloroplast thylakoid membrane (GO:0009535);; Cellular Component: chloroplast thylakoid lumen (GO:0009543);;	--	--	--	--	--	Thylakoid lumenal 15 kDa protein 1, chloroplastic OS=Arabidopsis thaliana OX=3702 GN=At2g44920 PE=1 SV=2	S	Function unknown	PREDICTED: thylakoid lumenal 15 kDa protein 1, chloroplastic isoform X1 [Gossypium arboreum]	cellular component: cell (GO:0005623);; cellular component: membrane (GO:0016020);; cellular component: organelle (GO:0043226);; cellular component: organelle part (GO:0044422);; cellular component: cell part (GO:0044464)
Dendrobium_catenatum_newGene_13594	--	0.373876	7	0.684785	12	0.647592	12	0.629458	11	0.644735	14	0.268927	5	0.783399	16	0.28603	7	0.802453	18	--	--	--	--	--	--	--	--	--	--	--	--	--	--	--	--	--	GATA transcription factor 7-like [Dendrobium catenatum]	--
Dendrobium_catenatum_newGene_13616	--	1.657575	32	3.3018	57	2.851749	52	1.282501	23	1.29379	28	1.872401	33	1.940524	42	0.950531	22	1.307041	31	0.099978512955904	0.683017595419178	normal	--	--	--	--	--	--	--	--	--	--	--	--	--	--	uncharacterized protein LOC110101192 [Dendrobium catenatum]	--
Dendrobium_catenatum_newGene_1363	--	74.929024	1186	64.779655	908	72.757294	1075	72.127968	1048	74.428238	1304	70.576653	1016	61.481667	1079	65.011665	1227	59.87466	1139	0.320266409170721	0.0967843858690515	normal	0.068886793526804	0.154876066193416	normal	--	--	Cellular Component: THO complex (GO:0000347);; Biological Process: mRNA export from nucleus (GO:0006406);; Biological Process: production of ta-siRNAs involved in RNA interference (GO:0010267);; Biological Process: defense response to fungus (GO:0050832);;	K12878|1.35865e-46|egu:105053713|K12878 THO complex subunit 1 | (RefSeq) THO complex subunit 1	RNA transport (ko03013);; Spliceosome (ko03040)	[Y]	Nuclear structure	THO complex subunit 1 transcription elongation factor	THO complex subunit 1 OS=Arabidopsis thaliana OX=3702 GN=THO1 PE=1 SV=1	S	Function unknown	THO complex subunit 1 [Phalaenopsis equestris]	cellular component: cell (GO:0005623);; cellular component: macromolecular complex (GO:0032991);; cellular component: organelle (GO:0043226);; cellular component: organelle part (GO:0044422);; cellular component: cell part (GO:0044464);; biological process: localization (GO:0051179);; biological process: metabolic process (GO:0008152);; biological process: cellular process (GO:0009987);; biologic…
Dendrobium_catenatum_newGene_13632	--	9.574536	86	11.526502999999998	89	8.349529999999998	69	6.1842299999999994	49	5.395236000000001	52	6.935537	56	11.608602	112	8.87888	92	10.943489999999999	112	0.671867958921273	-0.141439214564834	normal	0.0070626208486544	-0.769166740501965	normal	[H]	Coenzyme transport and metabolism	Molecular Function: glutaminase activity (GO:0004359);; Cellular Component: cytosol (GO:0005829);; Biological Process: pyridoxine metabolic process (GO:0008614);; Biological Process: vitamin B6 biosynthetic process (GO:0042819);; Biological Process: pyridoxal phosphate biosynthetic process (GO:0042823);; Molecular Function: protein heterodimerization activity (GO:0046982);; Cellular Component: gl…	K08681|1.09999e-27|nnu:104602639|K08681 5'-phosphate synthase pdxT subunit [EC:4.3.3.6] | (RefSeq) probable pyridoxal 5'-phosphate synthase subunit PDX2	Vitamin B6 metabolism (ko00750)	[H]	Coenzyme transport and metabolism	SNO glutamine amidotransferase family	Probable pyridoxal 5&apos;-phosphate synthase subunit PDX2 OS=Arabidopsis thaliana OX=3702 GN=PDX2 PE=1 SV=1	H	Coenzyme transport and metabolism	probable pyridoxal 5&apos;-phosphate synthase subunit PDX2 [Dendrobium catenatum]	molecular function: catalytic activity (GO:0003824);; cellular component: cell (GO:0005623);; cellular component: cell part (GO:0044464);; biological process: metabolic process (GO:0008152);; biological process: cellular process (GO:0009987);; biological process: single-organism process (GO:0044699);; molecular function: binding (GO:0005488);; cellular component: macromolecular complex (GO:003299…
Dendrobium_catenatum_newGene_13667	--	2.512679	41	2.103828	30	2.802537	42	3.349201	50	2.44936	44	2.94449	43	2.330712	42	2.711625	52	2.013365	39	0.975080273221438	-0.0163604430845609	normal	0.60092916349569	0.222180212032246	normal	--	--	--	--	--	--	--	--	--	--	--	--	--
Dendrobium_catenatum_newGene_13668	--	1.100039	18	0.597396	9	0.0	0	0.0	0	0.854054	15	1.13373	17	0.592839	11	0.252299	5	0.633376	12	--	--	--	--	--	--	--	--	--	--	--	--	--	--	--	--	--	uncharacterized protein LOC110101192 [Dendrobium catenatum]	--
Dendrobium_catenatum_newGene_13669	--	17.686703	313	17.64135	277	19.489767	322	12.518216	204	16.866926	331	16.832691	271	17.215593	338	16.469404	348	16.940948	360	0.910342938903019	0.0227908248614105	normal	0.297230914764655	-0.188555334002814	normal	--	--	--	--	--	--	--	--	--	--	--	omega-6 fatty acid desaturase, chloroplastic-like isoform X2 [Dendrobium catenatum]	--
Dendrobium_catenatum_newGene_13679	--	10.438692	108	11.728566	107	11.069187	107	14.083815	133	16.183479	185	19.118399	179	9.435073	108	10.283704	127	10.868116	135	0.942274376796885	0.0245326106618701	normal	0.00560105154443243	0.601741106501254	normal	--	--	--	--	--	--	--	--	--	--	--	--	--
Dendrobium_catenatum_newGene_13688	--	0.734423	19	0.83286	19	0.70765	17	0.974697	24	0.876708	25	1.290624	31	0.378175	11	1.109007	34	0.603215	19	--	--	--	--	--	--	--	--	Molecular Function: nucleotide binding (GO:0000166);; Molecular Function: hydrolase activity (GO:0016787);; Biological Process: nucleic acid metabolic process (GO:0090304);;	--	--	--	--	--	--	--	--	uncharacterized protein LOC110096713 isoform X3 [Dendrobium catenatum]	molecular function: binding (GO:0005488);; molecular function: catalytic activity (GO:0003824);; biological process: metabolic process (GO:0008152);; biological process: cellular process (GO:0009987)
Dendrobium_catenatum_newGene_13697	--	26.618336	339	42.581833	480	41.560238	493	22.238625	260	34.183846	481	37.130474	429	21.415056	302	37.225586	564	42.561844	650	0.947694315647511	0.0352166570778772	normal	0.733421636007159	-0.159421427764514	normal	--	--	Cellular Component: integral component of membrane (GO:0016021);;	--	--	[E]	Amino acid transport and metabolism	Transmembrane amino acid transporter protein	Amino acid permease 4 OS=Arabidopsis thaliana OX=3702 GN=AAP4 PE=1 SV=1	E	Amino acid transport and metabolism	amino acid permease 2-like [Dendrobium catenatum]	cellular component: membrane (GO:0016020);; cellular component: membrane part (GO:0044425)
Dendrobium_catenatum_newGene_13698	--	1260.016602	40709	1279.543823	36609	1278.128296	38529	1171.889038	34764	1189.388428	42535	1108.474976	32570	1170.310181	41927	1091.106567	42033	1147.309204	44541	0.0149321685403173	0.0716093594274909	normal	0.336258014499849	-0.0395202426082687	normal	--	--	Cellular Component: vacuolar proton-transporting V-type ATPase, V0 domain (GO:0000220);; Biological Process: vacuolar acidification (GO:0007035);; Biological Process: ATP hydrolysis coupled proton transport (GO:0015991);; Cellular Component: integral component of membrane (GO:0016021);; Molecular Function: proton-transporting ATPase activity, rotational mechanism (GO:0046961);;	K02155|2.12695e-49|eus:EUTSA_v10022840mg|K02155 V-type H+-transporting ATPase 16kDa proteolipid subunit | (RefSeq) hypothetical protein	Oxidative phosphorylation (ko00190);; Phagosome (ko04145)	[C]	Energy production and conversion	ATP synthase subunit C	V-type proton ATPase subunit c4 OS=Arabidopsis thaliana OX=3702 GN=VHA-c4 PE=2 SV=1	C	Energy production and conversion	hypothetical protein EUTSA_v10022840mg [Eutrema salsugineum]	cellular component: cell (GO:0005623);; cellular component: membrane (GO:0016020);; cellular component: macromolecular complex (GO:0032991);; cellular component: organelle (GO:0043226);; cellular component: organelle part (GO:0044422);; cellular component: membrane part (GO:0044425);; cellular component: cell part (GO:0044464);; biological process: cellular process (GO:0009987);; biological proce…
[truncated: 32,119 more rows]
