# Supplementary material for: RNA sequencing-based exploration of the effects of far-red light on microRNAs involved in the shade-avoidance response of D. officinale
Source: PeerJ. 2023 Mar 20;11:e15001. doi: 10.7717/peerj.15001 (PMC10035421; doi:10.7717/peerj.15001)
Supplement: Supplemental Information 1 [file peerj-11-15001-s016.zip › Sequence - 复件(1).fa]

>Dendrobium_catenatum_newGene_10	Dendrobium_catenatum_newGene_10.4
CCTCTCTAATTTGCGAAAACCCACCCGTCTCCTCCCCCATTCGCGAAAGACTCTCGGCTCTCTATTCGCAATCCCTTGCCCTATCACCCCCTCGCCCCCTCTCCCGTCCTCTCTGCTTCGCATGACACCCCAGAGGCGAAATCCCCCTCCTCTTCTCTCGTCTCTCTTGCCCGAAGAAGCCCGAGGCGGAACCCTTAGGCGAAGCCGTCTCCCTCTCTGCTGCGATTTGGTTGGCCAAAGACAACAATAAGTGGGTTATTGCAATGATTTCCTATGCTTAAAATGGCAAGGTTAGTCTTCGTTGCCtctttccttaaatatttaatgcttgaGGATCTAGGTTTcagattaaaaaacaaatagaagaaaaaaaaaaaaatctgagaggTTTCTTGATAAGTTTTTATAATCtgcatatgaaaataatatctaGAAGCACATTGGTGTTggcattttatttgaatgaataaatCTTCGATTGgtttatgttataaaaaaatgataaatgagGAGTTGTAGTTTTATTCTTGTGATCGaggagatattttcttttttattcttctcgCCAATGGTtgcatctaattttttattttgatataactCTATTGTAGAGTTCTGTTTGGaattgaaagagaaagaaggaatGAAATCCATCTTgtgttttaattgaaaataggAGATGTGATGGGatgcatattttaaaatctagatatttaaatgaaaatttatgatgtaAGAAAaccatatttctttttatttttttaatgatagcaaTGGTTATATCGAAGTGGTTGTATGCACAAACATGATTCAATAGTTTGCATATTTGCGATGGTCAAGGGTTTGAGAAATTATTCGAGGGATTATATACgtaattgaattataaaatcaCTACATGCCATGCTAGAGTTTATAGTCACGTTGAAAGGATATGGATGCTTGAAAGAAGTAATATTTGTGTCTATTTTCATTGCTTATTTAGCATTCGACACATATGCATTGAGTGGAAATTATCATTAGATAAGCATTCTTGTTATTGATAAAAgctttatagtttatttttggtggctacaaattgaaatcaatatagGTTTCAAGTTACTGcaaatagagttttaaaattcattgtaTGCATTCAtgtattgaatattttaaagtaatatgTGACGTTCAAAAGTTTATTTGTCtttgaaagaattatatttatgaGAGATTTTGAAAGATGCTACAAggtattctaaaaaattcaagtcAATAGTTTTGCTTATGGAGAATTTTGTTTGTTAAAAGTAAGCGTTATTGTTGTATGTTTCAtcctatgaaatattttcattcactaATAATCGGCTTGATTTCATGCATTTTTGATGGTATTAAAGGTATCTTGATGATTggataaattcttattttttgttgagcTTTAATGTTAGATGCAAATGCAAGTTCAATAGGTCACAATCATGGACATGCAATTCTATGTGAAGGTTGTACGCTTTATATTAAAGAGATGCATGATTCTTTGGGAAGAATGAAACGTCATCAAAtactatttttcatgattacATTTTGATATAAGTGTTGATATGGAAGGTAAAAAGTGTATGTGTACATTTAGTCAATCTTGATTATGGAAGTGACATGTGTGTGAAATGTATGAACTTTGAATATAGTAATTTTGGAAAGGTGAAGCGTGTAAGTGTGTGTTGGCAAATGTATGAATTGTAAAAGTGAAATATGTAAATGTGGTAAAAGTAAATTATGTGGATTTTGAAAAGGTATTGTGTGAGAAAGATGAAATGTGAAATGTTTTGTGGGGTAAAGTGTGTGAACTTTCGAATGTTGAAATGTGTGGATTTTGGTAGAGAAACATGTgtatttgagaaaaataaaatgtatgtgTTGAAAAGTAAAATGTGAGAAGAATGAAAAGAAAGTTTGGATTGTGAGAAATGAAGTGTGGGTATGTTAAATAATGTTCTAAAGTATAAAATTGTTGAAAGTTAAAGTGCTTGTGTTGAAAGTGAGGTGTGTAGgttgaatgatattttaaaatatatgattgttgAAAATTGAAGCGTTTGtgaaaagtatatttttttgtaagtgTATGAATTGTGAAAGCGTAATGTATAAATGAGCAGAAGTGAATGTGTATGTTGAAAAGTAAAAATGTTTGTGCTAAAGAGTGATGGATTTTGGTGATTATTTAGAAGCGAAAGCTCTATTTCTcttaatctctctctttctctttctccttctccttcttcctctttcttgtgTCTTGGggtgaattttgaaaagatataCAATATTCTTTCAAAAGTGAAAAAGTCAAAAGGCAATCAACTGAATCTGTGTGTAAGTTCAAAAAAAGGTATGTTtggttttaaataatatttttcaattattttaattctaattgtTAAATGTGCTTCTAATCTctgctttattttctttgtttgcaTGAACTGCGAGGAATGGTTCCGATCAAGTgaacaaaatgaaatgaaataagtcagtcgcctctatcaaACCAGGTAGAGGTGCTATGGTCGGGTATCACCAGACATTGACTCCAGTATATTGGTGGGTGAATGGATATCTATCTCTTTATAATGGGGATCTATGTCCACCAGTCTTCAGGTCTCCCTTAAAGGTTTGGAAGATATATTGGACAAACAAGTCATGTAAGTAGCTTACAAACACTTATCCAACATCTCGCTGCAATGAGAagtatatttatgattttggtttTGCTCAGTTGTGCAATATACAAACTTCCAAATGCTCAAAAACACATTCCTGGACCATCGTCAGGAGTTGTATTCCCTAAAAAGGTATTTTATAGATGTTGATATGTGTCAGGATTACTGTTTGTTTTCTCATTTCTAATAGCATAAGTCATTGTAAGAGAAGTTATTTCTATTTCATTGAGTTAACTAGCTATAAAGTATAATTATTATGAGAGAAGATATATCTACTTCAATCTAATCATTGATTCAACTAGTtaatttgatagttttaaatCATCATTCCATCAATCAAGgtatattattatgtatgtcAAAATTAGAAGATATAAGGTGTTACTTCTATTTCATTGAATCAATTTAATGTGAaggaaatataaatacaaattttaaagcttttaatgtttttaaagttATAACTTAATCTCTTATATGTAATTAAcaagaaacataaaatagaactgaatatttcattcctttttctattatcttcaaatttctatcaaaattcaatcacataaaaaataaacaactttAAGTGGTTCCATTTCTAAGGCCTTTTTATATACACAAGGCAAtctagatttgatttttttattaaattataaagattaaataaagatgatttatagattttcacacaaattaaaataaaaaatggcatttattttctaaagaagAGCTTTCATTTTACGGGCAATTAATctcaaacatatatttttatatttgtacaAACTAATAAGAACAAAGTACTGAAATGAACATAGGAAGAGCTAAAACATATTAACCACAATAGCTGCAATGCTTGAATATTAGGATACGAAAGTAGAATCATGCATCACTTTGAATAAATCACATTTCATGACATTAGTATTCATTACTATCTtctaagaataatttttcatatatagaTATCATCATATATTGGTTGCATTCATAAGCAACCATTCTTAGAGTGTTGTAGGTGAGAGATATGGAAGGCTAGCCAAGAGAAACCAGTAACCATCCCCTTCTTGCTTGAACTATCATGATTACGAGGGAGAGATATAATTGAGATACTGGTAATAATAATCAACGGCATTAAGGATGCACATTGGTTGATCTAGTTAGTTAGAGATGGCTTAGGATGGTGGTATGATAATTAGAACTGAGCTGATCAACTTGATGAGATCTCCAGCTTAGCCTGTTAGGTTGTCGAGCAAGAGGGCTGGAGTAGATGGTATGATCATTCAGATCTACAAATAATAGGGAATTAGATGGCTTCTCATGAGATTGAGAGAGAACTAGGGAAAGTAAGGCTTGGAGTTTGATCTTGATGGGAACTTTATGTGGCCTTTGGAGTCGAGAGAAGGCTGAGGGATTCAACCTCTTTACatgaaaaatagagagagaggcaTGGCTGCTTGCATAATTCTATGGGAAAAAGGTATGAGGAGTTAGTGTACATGAATATGAGGGAGTTCAAGATAAAGACTCTATGTTGCATAAATGTCTTTATCCAAAATATGGCAAAATCTGCGATCAAACTGCTGGAAGGAAATCTTATTCACCAACTTGGAAATTAATCAAGGATTGAGGTAGGTGTCTTAAGAAGATAGTAAGATGGGAGATAGCAAATGGGGAGTCAATTGATATCTTTAATGATATATGGATCATGGACAAGAGCCTTAACATGTGGAAACtgtaaatgattttattatggaAGCAAGATGGAATGTTGCTGagatgaagaaatattttggagATGAGCTAATAGAGAGGGTTtgtaaagttcaaattttttcacATCGTCAGGAAGACGAGCTGGAGCTCATTCAAGGAGGTTCGGGAAAGGGTATTTCAGTAATGGCTAGTTTGAcaacaaaatagaattttgaagaatacAAGTATTGGAGGTGTTTGAAGAAAGCAAAACTGAATGCAAGGGTGGAAACATTATGGTGGAGGTTATTAAATAACTCTTTACCTACTTTTAGTTTCTTATCATACAGAAGATTGCAACCAAACAAGTGGTGTCCAAGGGGATGCAATAAAGTAGAAGATACAAAGCATTTGACGGTGAGCTGTAAGAAACTGAATGAGGTTATTCTGCTTCTAAATCAATGGGGGTTTATAATACCAATTGCTTCCTGCTTTGAAGATCGCTGGACCTGGATGAGGAGTATAAATCCTTTTATGTTAAACATCTTATGCAACATTGTTTATTTTACATGGAAAGGGAGGAATGAGCTTATCCATGTGAAAACTGATAGATCTGCAGTTTTCATAGCTTTCGAATCTATCAATTATGCAGCTATTCACAAAGCTTTCGAATGGAACACTTGGGGACGGTTGAATGCCAATCACATTTGCTGTTAGATAAAGCTtagcatcctcctccacccgattggattaATGTGAATGTTGATGCAGCATTGTTATCTTCCTACAAAGGTGGGGTTGGTGGTGTATTCAGATATTACAAAGGGAGGTTCCTTTTTGCTTTTGGTAAAACATTTGAGCATTGGGATAGTGCTTATTTGGAGCTTCTTGCTATGAAGACTATTAAAGAGATGATAAAAGATTGGATGATGGAATATAAAGGCATCATGATAGAAGGAGATAATAGAAGGAGATAATACAAATGTTATcaagttcattcaaaattcttacaaaaaagATGGGAATaagattgaagattttttttttattaaagattttagttATGTAATCTTTGATTGTATAGATAGGAGTGGGAATAAGTTAGcagacttatgtgctaactatgccaTCTTTGGTTCTTTTTGTTGGGATGATCTAGTActcaataaggttcctccttcatttattaaactattgaaggaggaatcggTAGGTGACGGTTTGTAGTTGGTTTTCTTgctcttttttatctttaatgcaattattgctttataaaaaaaagaatacgaGGGAGTGAATCTTGACTAAGCCGCCCTCTTGAACCAGTACTCACTTCCCCTTTGAGTAAaacttgatttagaaaaaaaataagaaatgaaaatatgatcCTTGATGCCCATAACTCAAGAGCTGATATCACATCTCTTGGAAGCTCTTAAAAATATATCCTAACTAATTTCCTAGACAAATTTCTAtcaatggatttaaatttagatgGCCATGACGAAAGCTATTGTAAGGAGGAAAAGATACAACTTTTTTCATCATGTTGACACCAAATTAACCGTAAAGTTTATATGGGAAAGAATACCCATCAAGCccttattaatttgaaatggatggccaatattttattatattaagaactaaaattatttgtgcttgaatttagatttgcatgaactttttaatatatttatactaatatgtaaatatattattttaatttattagttataattattaaaattttattttttgatttgttaaatgcaattatttttagattttttatttgacttttaaatttattattcttattatatttaataaggaAAAGGACCTAATATTCTCTCTACTCCACAAGCATCAAAAGATATTTGATTCAAGCTTGAATGGACACATTTGATTTGTCTTTATGAGATGGATGCAAAGATTTGGATGCAAAGATATGGTCTGTTTCACATGGCGAggttgtaattaaaaaatttatgtatggaATGAACATAGGTATAGTAAGTAAATTGACCAAACTaactttttagtgcaatacccaaagAAGAGGACTTTGAGAGTgctcataggtcaagttgaccaaactaaaactaaaattttgtttgttttttcttcttttttccatATTTCCTACTTCTTGATCGGgggattttttaaatgaaatttgcattttataaattgcatctatttaaaaaaaggttctttaattttatctttttaatgtaggaaataagataaaaattctcaaattgaaGGAGCATCACACCAATATAAATAGAGTGCCACATTGCTATATTTCCCATAATATCATTATGCTAAGTGATCAATACTGCAGTGGTATAAGGAGTAAATTTCATTGGAGATCTTAATAGCAAGTTGGTATATATGGAGCACTTCAACCCCAGATCAAGCATTGTAGAGCAAAATCAACAAAGTCATGAAACATAGTAGCACTTCTAGATTAGCTTCAGGGTATTAGTTCAACTATctgaaaaatgtataaaaagttcacacgatcggactgctatttggaaccagctcaagattgggtagactaggtctgagttagtttgtacactttttcctttcttgagtctattgtatttgttgtggctcctgatgctttgtaatgtataagagtttctgactgttccctagaatTTACTGttttttgataacatcgtcctggacgatatttatatcggccgggacgatctgttcaaaagcagaaatcctaattagggcatcctcattaaagcagccgtcattatgcaaaacacatcgtcttggacgatattgtatcggccacAATAggctaaattcaaaaagttactgctgccagatttatttaggaattacttatttttggacatcagcctggtggatcggcctagactataaaatatcggtcaggacgatccaggacaatttttctaaaatttctctggcaattaaggaaagcaattaatggtgatttcgtccgggccaattgcaagatcgtccgggccgattagacatcggccagcttcatttcagggtaATATTTAGGACgattttccttatatttgaactaatcggccaggacgatatgtctatcatcctggatgataaagttggcaacttgtattaatgagctcgtttttagctcttctatttaagctatgacaaggcactttgtaagtgtctttaacagccattgtagcttcgtt
>Dendrobium_catenatum_newGene_100	Dendrobium_catenatum_newGene_100.8
aaattttgtatatatatatatatatatacatttatgttagtgatatatatatatacatttatgaTAGTGTGTGTGTTAGACTTAAATTTTGAGGtcaattattcttttattttaattaacttttatattatttatttaattatttaggagaAAAGCATAGGTCACTCACCAACGagatttgaaatgtttgaaaaatgttACGCAAAAGAAGGATTTCTAATAGCATTGAGGCTTATAAAGCCTTGGTAAGTGCTGATAATAaactatttcataaattaattacaaagtatacaaaaaattatgtgaaagagttaatattcattatatgtaggaaaaaatgaaggaaataagAATTCAAACATCTCAAACAGAAGATGTTGGAAGAGATGATATTTTCTCAAAAGTTCTTGGAAATGACAAGGTCAGAAGAGTTCATATGTATGGATTTGGTGTAACTCCTTATGTTGCATGGGGAGAAATTCCAATTAGAAGTAGTTCTTATTGATTAATGGAAGGTTATGaggaagcttaaaaaaaatggaaaaacaagtTCAAGAAAAGGGTGAGGTAATTGCTAAAATGAAGTTGGATATGCAAAGTACACAGCAAGCTACTAATACCACCCCGTTAAGAGCTActcaatattctcaaaataatgATGTTCACTCTTTCAATAATAATACTCTTATtcaagtaagaaaattatttacttaTGAACTTTTATAGCCATATTTTGATCTATCATATGTTTTTACAATTTTTGTTAGATcttataaactttatatatagGTTGGAACTAAAGTTGCAGTCAAAAGTATTCTTGATTCTACTAAAACTGTGGCAATTGGATATATTCAAAGTATGGATCCTGCACATTGGGTTGGTAACTATCCATTAGGTTCAAATTGGTGTTCAGTTTATATAAACATTCCTGTGAATTGGGAAGAACACTTGATTAGACCGTACAGTACTTTAACAACAATTAAACAGGCAATTGGAACTTATGTTGCATGGCCTCAAgctttagtaaatattttttaattttaaacaatatgtTATGTCGAttgatttgtttagttaataatcaaaatacttatatttgtgtaatgaatttaattcagattgtttgtgaagaagattGATATAGagcaagaattataatttttgaagattcTACTTGGATTTGAACAGTCTTATATTTACTAtaataatctattttaattGTTGATATAATTTGGTTATGCGATTACTTTTTCTTCATAAGATTTCagcttttgttttttcttatataGTATTATGATATGAAACAAGAACCTTTATTAGAAGATGTtggcaaaaattaaattcaagtttttgtaatggttattttatatgttattttctttctactacACGAAGACTAGGCTTTATGCTAATCTTCTTTGatgttttttcattttcttgttggatatttcctccaaatttttttgatatcgTAGTGCATTTGACAATTCACTTGGCAAAATATACTTCTTCTTGGGCTACAATTGCTTTAATAGTTATGCTTGTTTttgttaattgttattttttattttatttgctttataCTGCATGAAAATAGGGCTTTCTGCTTATCTACTTTGCTAAACAAGTGAGTGTTGTTACCATTTTGTTAAAGTTGATGGAATAGAATGAAATGTTACTTTAGTGGGTGATGAGATGCAATGCCCTACAGCTTTTACACAACTTTTACTTGGTGTTATTGAGAATGCTAATTGGCATGTTGTTGGGTAAGAAGCATTCTTGGGTTGGTGgcctaaaaaaatagaaattttgtgTAGTTTCCAGTGTAGGTTCATTTCATAACGGCTTGAGAGGAAATATATACTGTAAGTCATCTTTATTCTCTTAATATAGTGCATTCCAATGGTATGGCTTCTATATGTTCAAAGCACTAGCAAGCTTGCATAAGCAGGGTGTTGTGCATTGCAATGTAAAACGAGGAAACTTCCTCTTTACTTGCAAAGTCAACAAAGGTTATCTCATTGACTTCAATTTAGCTATTATTGGTGAACCTGTTGGTAGATTTGTTTTGTTATGCAACAAAGATGAATTTGAGCCTTTGACTCCCAATTTGTTGCCTCATTTATTGATGGTTGTTTGGGTTGCTGGGTAAGCCTTTAACAAGTGTAGTTACCAAGGTAATTGGAGTGTATCCGTTCCCATCTTCTATGGTTTTTTGAatgaaacttcattttttttacccACCAACttgtttaattaagtatttCTTTGGGTTCAgagaatttatataattttttttaactttctccATTTCTACACATACCTGGTTAGAGCATCAGTAGGTTATGCTTCCAGGCTCCTTTCAGAGAAGattgctttgaaaaaaaaaagttatgtcgGTGACAGGGAAGGTAACCCTAGCTTCTGAAGCTTAGCCAATTACAATGGTTGAGTAGATTCCATAGCCTGAGTTACCCTTGTCGTTTTAGTTTATCCCTGGAATTTGCTAACAATGTTCTTCCAGCACTGTCTCTCCCCTTGCTCCCAAATTGTTATATCTatgtcattttcttttctttgatcgcaatttttgggttttattatTGTTGGTCTGTTGGTTCTGTAAGAAGCAATGATTGTCAACAATGATTGTCAACATgacattataatattaaaaggaATCTAGTTTAGCAAGtaaaagaaacattaaataatgaataaacaAAAGATGAATAGCAGTTGCCTTAAAAATAGAGTGCAGCACAGTACAGGAGCAAAaaagatgataattttttgagagattAATCCCTTCAAGACGTATATAATGGGAACGAAGAGATAACGACTTGCAAATTATAACCAGGAGGAGAAAGGAAATAGTGTAAAAAGGTGAGATAAAGCCTCCAATATCTATTTGAAATAAGGACTCAAGACCAGAGCCCAAAGGAAAAGATGTACTGTTTtagtataacaaaaaatataaaattgtttcaactttattttatatgaattaaggAGGTTCAGATTTGAATGGAAATAGCATAGTTTTGTAGATGGCTCAGATTTCAGCTTGACATAATTTACAGAGAATGCACTTTATGGTTATGTAgattttgcttatgatattccaCCTGTACAGGCTTGTAAGGTACCCAGCAACATGTGGTCTAAGGTAGGTCGTCTAAAGCGTTCTACAATGTCGAAGCTTACCACAGAGAATGCACTTTATGGGTCTGGAGCTAGTTCAGGAATTATGTCCTGCATTGCAGGTCGACTTTTATGTGACACCTATTTGAGCTCTCTAGACATTTTGAAAGAGGTATATCAAATTTATGCCAAATTTAATAGTTTGAATGAGTTAATCTTTATCCCTTTTTTCATTCCTCTTGCATTATATGCAATATTTAAGGTAAGCTATTCGTTGACCCAACTGGCGAAAACTCAACTGAAGTATGAGATAAGTGGATGGATTATAAACAAGTTGATAAGTTTTTGTGAGAAATGAGGTAGGAACTGATTTTTTATACTCTATAGTgctaaaaattatgatgatgatttatGCATACTGCAAGGTCCTCCATTACTTCAGTATGAGTTTCACTCTATTTATAGACATTGcatatctatatttattttgtaaaaagtATTGTGTTCACTTCATGTCTCTTGTGGTGTGGCAGattctttgaaaataataatgcacTAGGAAACATGGCactacttatttttatttttttttccagagAATGCATATGAGCATATATTTGGTTATTGCATTGCAGCTTTTAACTCTCAGGTCAATTCCTTATTATCTTTGAATCTCAGGCCAACCCCTCTTGTCCGATCAAAAATGCTTTTGTATTTCAACCTTGTACGCTTATCATGCCAGTATTTTCTATTATTGGCATATGTTTTTTCTCAGTTTGTTAACCTTTtcagtttaaatttaaaaacgaattaaataatttcagacaccaattttgatattcttttctttatttaaatttcttttgtgcttcaACCTTTTTTTCtcag
>Dendrobium_catenatum_newGene_10010	Dendrobium_catenatum_newGene_10010.1
CAACTCTTCATATTCAATCGTGAAGCCCATCAACGAACGCTCTCACGATTTCGCACCCTTTCGTATTTCTGTCCCTCACCTCCAATGATGCACACCCACCATCGGATGATCTCGCACACACTCCTCGTCGCATGTGAACCCGTTGCCTTGGGAACTCTTGGACGGGCTTTCATGAACATACAATAAGTTGCCGGTCCACCAACCGATGATCTCGCTCTCACTCCTTTTCATCGCGTGCAAATTACTACCTTGGGAGCTCTTGATACGACTATCATTTAAACGCACTTTCTCTGTTTTGTTTATTGCAGGCTGCTACAGCTTTGCTACAACAAGTTGCTGGCATCAATATATGGGATGCCAAATACCTGgtagaagaagagggagaattTGGAAAGGTTGGATTTTAATGACATGAGCAGTCTTGAGCCAAATTTGGATGAGTCTATTAAGATTGTTCG
>Dendrobium_catenatum_newGene_10012	Dendrobium_catenatum_newGene_10012.3
CGGCTTTCCTCTCCCGCCGCCAACGACCGTCGTGAAACGCCTGATTCTGGCCGGAAAGTGAGGACGGAGCTCTTCGCCTTATTGGTCACCTTTGGAAGAAACGGTGATTGCTATGTCTGACTGAGCCTTCTGGTTTTGGCTTTTCCGCTTTCTGGTTCTCTCTTTGCGACTCCACGTGTTGTGATTGAATTAGCGTTATCGCTTCGGATTTGGGAATCTTTTCTATAGTTTTCGAATTGAAAGCGAGAGGTAAGTGATAAGAGATAAGATAAAAGGGTTTAGGGATTAGTGATCATAGTATCGAGCTCTTCAttacGAAACGGAGCTGTCCTCAAATCCATAGAAGACGTTCTTATCTCCATCCAAGAATCCATGGAAGTAGAAGGGACTTTCGCCGGCTCCTTTCCTGATATCATCTTCGAATCGTCACCGGAGCACGATAATTCGTCAAAGAGAAGCGCCGGCAGCGTCACCACAAACTCTACGCAGGCGAACGCCAGCTTTGATTGCAACATCTGTCTCGACTTCGTTTCCGATCCAGTGGTCACTCTCTGCGGCCATCTCTACTGTTGGCCCTGTATCTACCGCTGGCTTCATCCTACCTCCAGCAATAACCCTCGCCGGTGCCCCGTCTGCAAATCCCCTCTTTCTGACTCCTCCCTTGTCCCTCTCTACGGCCGCGGGCATGCCGCAAAAAACCATGGTCAGAGTATCGGCATCCCGGGCCGACCAAGAGACACTCGGAGCCTCGTTGCTGCCGCCGCCATCGACCAACGGCCCTATCACACGGGAGCACTGCACTCCACGGCCGGCGTGGTACTTGGCGAGATTGCCTTCGCCATGCTGCCATGGGCGTTCACCAACCCGCCAAGCTGGAACCTTTCTCGGGCCATGAGGGAGGTGATTGGCGAGAGTCCGAGGCTGAGGCAGGAGATGAGGGCGGAGATCTGGCTGCATCAGCTATGGGTTTTTCTCCTTTGTTGTGCGCTCTTTGGTCTGCTCTTCTTCTAAAGCTTCTAAAAGGCAATAAATTATACTTTTCAGAAAAAACGAATTCGGAAAAAATTGATACGGCACATGTGGAGAagcacaaaaatacaaaatgatgaTTTGGAAAGCTGCTGCTGGCAGTAATATTGCTGACACAATGGGAAGTTTAGGAAAAGGTGTTAGGGACCCACTGCAACTTAGCTCGGTTGGGAACCTCTCATCTCAAGTTCGATTGCCTCGAGCAGCTGTCGCCCTTAAGTGGGGCCCCTAGGCACCGGCTGCAGGTACAGTAAGCGTGGGTGGCCCGGTAGGTCGGTCGGGGTTTACGGACCGCCAAGCGCGCTCGGCAAAGCCCGAGCATGGCAGTGGACGGTTCCtcg
>Dendrobium_catenatum_newGene_10016	Dendrobium_catenatum_newGene_10016.1
ATGAACAAAACGGAGAAGGCAACGGATGTGAGCTTTACAATTGATGATGGCACCGGGCGTGTCAGTGTAATCAGATGGTGGGGCCTCTCGTTTGGGTTGTTTTAGTGTTGTATGGTGTTCGGAATAAATTATAGGACTGCATATATTGTAATATGTGATAAAATTCATTGGGTTATGTTTGCAGGGTTAATGACACTGCAGATGCAAATGAAGTGGCTGTGATTCAgAATGGCATGTACGTTACACTCATTGGGACCTTAAAGGACTTCCAGGGTAAAGTGCAAATATCAGCTTTCTCAATTCG
>Dendrobium_catenatum_newGene_1002	Dendrobium_catenatum_newGene_1002.2
acaaatttaaacGGCGGTAGCCTTCTGTAACGGTGTCCCTATTCGCGCCAGGAGTTCCTTTCCCTCTCTCCATCTTGCCATTATTTCCCTCCActtttgctctctctcactcttcttTTTCATGTATGATAGAAGACCAACGccacaaaatcataaaacagcCACGTTTCCTTCCTCTCCACCATTCACCTCCCCCCTCCACTGCTAGGATATCTCCTTCTCCCTTCCTCTACGACAGAGCCAATAGCCATGTCTTCACTTCCGGCCACACTCCGCTCTCCGCCACCGCCGGAGCCAAAACCAGAGGATAGCGATGAGGATCTGTTCACCGTTCCCGACGTTGAGTCAGCTCCAGGAAACAGCTCTCCGGCGGCGATCGAGGCAGCGAAAGTTTCCGGCGAAGGGCCTTCGAAGTGCAGGAAGGGCCGAAACCCGGCAGAAAGGGAGTACAGAAGGCTCAAAAGGCTGCTTAGGAACAGAGTATCCGCTCAACAAGccagagaaagaaagaaagtttaCGTGAATGATCTTGAATCCACAGCCACACACTTGCAGGAGCAAAATATGAAACTGGAAGAAAAGATTTCCACATTGGTTAATGAGAACACAATGCTTCGAAAGGTATAAATTATTGCAGAACAAAGATATGTACCGTTTCGCTGTTCCGTAACAGTGTTTTTTTTTCGTTTATTTATTGACAGGTTCTCATGAACGCCAGGCCAAAGAGTGATGACAGTGGAGAACATAATGAAAAGACcgcaaatttttaatatttagtgttaTATATTAACATTCATGAGCTAGCTAACTCtttgaaggaaaaaatttggaagtaattattatatttcctgttttccccaaattttttttttttagatttccccaaaaaatatatatatatttcctgCTGGCACTGTACTT
>Dendrobium_catenatum_newGene_10025	Dendrobium_catenatum_newGene_10025.2
GTAATGGCTTCAGCCATCGCTCTCGAGCTGCGCGAAAGCAGCTTTGGCGTTCTAATAGATAGAAATTTGATTGATAAATAACCAATGGCAGTAAGTTTTTTTCGTATTTTCAGGAAATCGAGCTGCATGGGAGATTGGATCTAAACTGCGGACAAAAGAGCGATAGTTATAAAGTGACAATTGATAGTCTTTCTCAGTTCTCCAAGATGAACGATCTCTATTTCATGGTGCTCCTTTTTGTTTCCATATTCCAAGTTTAAATTGAGACGAAGAAAAGTTTAGCTCATTTGGTCAATTATACAGGAGATGGAGCTagcttaaaagaaaaagctttTGAGCCAGCAGCAGTAGAGGTGAAAGGCTTCCAACCTTTAGATTTTCTCAATCTCAGaatgatttggatgtttattATTTGTCAGACATGCAagatacttttaatttttgtaaggatGAGTGTAACTGCAGAGTTGTTCCATGTCCTAATACCATTGCTGATCTCTGCCTGATTCCCAAGGAAGATTTGTTTTATTGTTCAAAACTATTGCTGAGGTTGAACTGCCACATTGTCCTGTTTCTACCAACTCCTACAGTCGAGGACATATGTACTGATCAAATTGTGCAATGCTTTGAGAAAGTCTTGGTAGAATATGATAAGGTTTCCAAAGGCATTTATTCTAGCTCAAAGTTACCTAAAGTGACTGTTATTAGTGTACTTGTGGTAGAGAAGACAGACAATGGCAGCTCAGAAGATTTTAAACCCTCATCAACAAGTCAAGTGCTAGGATcctttgggaaaattttggaaaaacatGTTGGCGACAGAATGTTCTAGTCCATTTAAATATGCAACTACTTTGAATGAGGCAAACGTACCTGTTATGAATGATTTGAGATTCCTTAATAGTTAATGGTTATCTTGCCAAACACTGTTATTCTGGCAATGCAAATTATGAAAGGgacaaaatagaaaacagaaaacACTGCAGGTAAGATATCTTCTGAGAAGATAATTGAACAAAAATCAAACCTTTTGCAGGAATTTAACACTGATTTTCCTCAAGTGGATTCATCTAGTCATAGAGACAGCTTTAATGAGAATCAAGATCTGAGGCAAAACTTTGATCAGGTGACAGAGAAAGATGAAATATAATCACAATGGCCTCTCCTATGCAAGCTAAAGAGTGCAAGCAGATTGAAGAAACAGTTTGGAGCAACAATGATCTATTTGAGAACGCCTCATCATTTCCTGTTACTTGTGCTGACATGAAGTCAAATAGGATTGATAATATTAAAGGGGCTTCTGAAGATGTCAAGTTGCATGATAGGATGCTCGCTTCTGATTTAGAGGCTAAAGACATATCTATTGTTGGCAGCGAGAGCGAAATTATAAACCATCAAAGTGTGCCAACACGAATCGGCTCAGGAACCGAAGAGCTTATAATTGGCGGCGCAACCGCAACTCAAAATTTATCTGGACATCTTATTCATGAAGACGCAAGTCTTCCTGGAACTGCTGCTTTGTCTGGTCCCATAATCACTTCAGGTCATATACCTTACTCTGGCAACATATCTCTTAGGTCAGATAGTAGCACAACAAGTACACGTTCCTTTGCATTTCCCATATTGCAGTCAGACTGGAGCAGCAGCCCTGTAAAAATGGCAAAAGCTGAACGAAAGCACTCGTGGAAGCATCGATGGAGGGCTGCACTTACTTGTTGTAAATTCTGAGTGAAATTTCAGGCGTCAATCTTAGGTTAGTCTAAATTAATATCATTCTTGCTGATGATCTGgaaataatttcttctcttttttttccttcttctctatatatatttacaGGAGGATAAGGGTGTGTGTGGATGTCTCATTGTTGTAAAAAGGTGCATGTATAGTATTGTAATTTATCTTGTTTATTCCTCATTGCATTATCACCCTGTGATGGAGAAAAGGTGGTGTTTTTATTAGAACCCATCTCCTAATTTCAGTATATGCAATGTGTTCTAGCAAATTGATTCCatattcatctatatgatcTGTTTCTATAATTTAGTtatcttctcattcttcttttcagCTCCTTtagagaggagaaattattctatgcggatgcTGGACGCAACTCTGCGTCCGGAGACAAATCAGGCGTAGCCATGTCAGCGGTAACGAGCTGCGGTATACAGCGAAGTGGTGACGTGGCGTGTTTTGGTTGTCTCCGGATGacgttcggtgtccgcacaaaataattaatcttaagaGAGAGCCAt
>Dendrobium_catenatum_newGene_10028	Dendrobium_catenatum_newGene_10028.1
ATGAACGACAGCCTCTACGTGGAAGTTTGTGTTGGTTGTGGCCTCGCCGACGCCAACGCGCCGCAGTGTCCCAATCGGCGATCATTCGCCGATAGCTACAACCATCTCTTTATTTCGTCCGAATTGTCTTTCTAGGGCTATTACTTGTGCTTCAGATGCTAAGATCTCGTGCTCCGATGTTCTGCAATAGGACTGTCGGGCTCTGCCCACCCCTCCGGGATTTTCGCCGAACGCCATTGTTGGTCTCCATCATACATGAGAGAAAGTGGCTCGGATGTCTCGGTCCTCGGAGTGAAATCTCTAGAGATTTCATGAGAAGAATCTCAAGCCAGTCGAATGAAAAGTTTGCCTCAGCCTCAGCAAATGCATCATCCCCTTTGTCAGCTTTGTTGTCTGATGCTGAGATTCTACCCGGAAGAAGTGATGATCATGGAGGAGTAGTTGTTGAAATGAATGGTGCTCCgatgagctctgattcttttctttctttgttaagGGCATCAATATCAAAATGGAGGCAACAGgGGAAGAGAGGAGTTTGGTTGAAATTGCCCATTGAACATGCAAATCTTGTCCAACCTGCTGTTCAGGAAGGATTTTGGTACCACCATGCAGAACCGAGTTATTTGATGCTTGTGTACTGGATCCCTGCTAGTAAAAATACATTGCCTGTTAATGCCACTCATAGGGTGGGCGTTGGTGCATTTCTGATAAATCAGAAAAGAGAGGTTTTGGCAGTCCAGGAAAAGAGTGGGAAACTTAGCGGCTCTGGTTTTTGGAAACTCCCTACAGGCGTTATTGAGCATGGTGAAGATATATTTGCAGGTGCCGTAAGGGAAGTCAAGGAGGAGACAGGAATTGATGCTGAATTTGTGGAAGTGCTTGCGTTCAGGCAAAGCCATATGGCATTTTTTGAAAAGTCTGATTTGTTCTTCGTGTGCTTGATGAATCCTCTTTCATTTGACATTCAAAAGCAAGAATCAGAAATTGAAGCAGCTCAGTGGATGCCAATTGAAGAATTTGCTTCCCAACCTATTGTCCACAAACACGAGCTTCTCAAATACATCGTTGAGGTTGGGCTAGCGAGGTTTGAGAAGGGCTTCAGTGGCTTCTCACCACTTTCTATCACGTCAGTCTTCTCTAATAGGCAGAGCTCTCTCTATCTTAATACTGAGTACTTGAACAGCCGCTCTTCCTGATGTGTTCATCTCTTTATCGAGGCTCATTTTACCATTGGTCAATTGTGCAATTATTTGTAAGGTCACCGAGGTATGTCATCTCATGCCTTCATAAGATTTTcagtttaaatttaaagtacTGATGGTGTACTTTAAACTCACCAAAATGATGATAACGATGAAATTATATGTTAGGCAACAGTATTTACAAAACCAAAACGAGCATCCATCAACTTAGAAATGTCACATACTATTCCATCTAACTTCCTCCATACATTATAGGATACAGTTAGGCTAGTTAGCCAAAAACACCGCCCCGCCACTACTCTGCGCTGCTAATTACCAATCGAAGTGGTTCGATGGTGCCAATAGGAGTGTCAAAGTGGTTCAATGGTGATAACCGGGTTCTGATTGAGTTGGGCCGACTTGTGAGCTAATTTGTGCTATTGGATAAATGGCTCGTGAGCTAAAATTGACAagctaacaaataaaatttgagacaTCCTCAACATAGCTTGCTAGTGTGTGAGCGAGTTTGTTTATACAATAATAGTAtaaatatgcttaaaatatattagaattcaaaGGCTTAAGAACAaagtcaaaattatttaaaaattatgtgccTTCCTTGGCCCAAGTGATTTCCATTGTTTTTATTCAACttcttattttatcattttatcacaACATTTGCTTGAATTAAATCAACTGATCTATGCCATAATGAATAAACCAGCTTGTGGGCCGACCCAAATTAGTAgagttgagctcaagctcgaatTAGAACTCGATTAATTTgttaagttcaaattcaaactgAGTGTTGCTTCAGCTCGACGACTCAACTCGAATCATTTTCACCCCTAGCTGCCACTCCCCATTGGCACCAATAACATACTTTCAATTTCCAGAACAAAATTACACCATGGTACCATGC
>Dendrobium_catenatum_newGene_10029	Dendrobium_catenatum_newGene_10029.1
GAGATCGtgtttattataaattcaagACCCTTCTAATTTGTCAAGTATTTCCTCCAAGAGGGGAATTAGAAAATAGtactttattatgtttttgttgtaAGCTCGACTATGCACACATATGCGTCCATCCTTCTTGGGCATGAGTAGAGCGGGTATACCACAGGTATTAAGACTCATTAGATTAATTGTCGAGTCAGCAAGTCATCTACAATTCCTtgcaaaatatcatatttattaggGCTCATATATTAATGTTGTAGATTATGATGGCTTGCCCTtggattgatattaaaataatgttgtatGTCTTGTTGTGGCCGGGTATCAAGCAGGCATGGTCTAGTACAACTTAACAAATAGCACCAAAACAATCTTGTAATGTTTTATCATAGAGAAAATGTTGGATTCAGGGACCATTATGATAGACCGGTCCAAGAAAGACTGGTCTAATCGGCCCAAAACTGGGGCCGGTCCTTATTTTACAGCAGGTGAAGGCCGACTATTCCTCCCAGCCAACAAACAAGGCTGATGGGGCCCACGACGTGAAAGGGATAGAAGGGAATTAGGCAAGAGGGGAGATCATTcccctctcgaattgaggatcaactgtatcttACTTTGTTCTTCGTTAGATCGTCAACTACTATGTTGTTTGTGTTATcttgtgattttctttcaaGATTGTGCCGACCAATTGCTGAAATCAGCCATTCTTAGATTTTCTCTTGATTTCCACAAgagttatttattaaattggtaTTATAACACTTTCTTGGGCATAAAATCATTGTTTCTTTGTTGCTTTATGATTGGAGCCTAGATCCTATCTAATGGTAGCAAAGAAGGTGGATGTGTTCGAGAGTGAGATGGAGCAACTCAAAGCCGGAGTAGAGGAAAGACTCTCTTACATCGAGAACCGCTTTGGGAATTTCgaagagatgatgaaaaaatgcTGGAGATGCAATCGAAAGCATTGACGGCGATTCCGG
>Dendrobium_catenatum_newGene_1003	Dendrobium_catenatum_newGene_1003.1
AAGTCATCCTCCATGATCATTTGTCAAATCTACACGAGGTCAAGCCACACCACAATGCTTGCATTGCTTAAATGTGAACTACACTCAAATTGTACTGCAAACTCCCTCCAAATCTTTAGTAGTAGACTCGACACTGTCCTCTCATGACTGGTATATCAATTCCAGAGCAATTTTGCATCTCACGAAGTCCTTGGACAACATTGCGTAGCCAAACTCATATCAGGGAGTGGACAACATCACTATTGGCAATGGATAAAACCTTCCCATCGGACACTCCAGCCCACATCTTCTTCCAACTCCAACATTAAGGATCTGAAGACTCAGACAATCATCTTACAAAGACCATGTCACAATGGTTTGTACATAATTAAACTTTCTCCTGTTGGCTAGCCTCCATGAGCACTCTCGGCCACTTCTTGCTCATCAATCTGGTGGCACAACCATCTTGGTCATCAATATAGCCAAACGTTAGCAATCATCTCTAATGAAAACAAAGAACTAGCT
>Dendrobium_catenatum_newGene_10037	Dendrobium_catenatum_newGene_10037.1
GGTATTTTACAATGTGAACTTAATTCTATTAATCTCTATTCCATCAATTTGTATAAGGGCCCACACCTCTTATTATTCTTCACAAGAAAAAGTTGATGGAAGATTTTTAGTCCATCCTCCCCACCAACAAGAACCACTCAATCCAGTACCCCCCCTAGTTTTCTCTGAGATGGCCAAGAATTCTCCACAGCTGATAGCAACTCTATTCCTCCTCCTGCTTATCTCCACAgGGTTTATTGCagaatcatcttcttccttgaGCAGCACTGTAAATGAAAAGCTTGAAGGCCTTCTTCAGCAGGTATCTTGCAGGCAAAACAGTACTGACTGTGTACAGATCTGTGGCAATTACTGTCAATCTCTCTGTGGTCATTCATGTCCTCTTATGAGATGTGATAATGGAAGCTGCTTCTGTTCCTGTAATTGATCACCAAAACCCTAAACTTAACAATCTGCAACACATGACAGGGTCAgtagaagaataatttttatcaac
>Dendrobium_catenatum_newGene_10038	Dendrobium_catenatum_newGene_10038.2
CTGAATTTGTCCTGTTTTTAGACCGAAACCGACCCGTCGTCCCAAATTACCGCCCTACAGACTGCAACTCGCTTCCGGGCCGTCTCGCGCTGCGTGAATGGTGCTCTCTCTGTAGCTTTTCCACGACGCCCATACAGaaaaatatgatggaGGAGGGATTCGATCGTGGCAACAACTTCCAAGATCGAATTGTAGAGAGATGTTGAAGTCATGTTCAGATCCTGATGCTGTGCAAGGCTTAAAATCTATGGCATAAGAGTTTATGGATGCCGTGAAGGTGTTTGACAGATTGCCTCAGTAGAATTTCATACcgtggaaaataattttagtgaattGGTCTTAAGGCCTGCGTTCATCATGCAGAGAGAATCGAAATTACTCTCTGAAGAGCTCTCaatatcatgaaattgattaagaaaaatctGTCAATCCGATACTGTTAGTTGTCCCCTCGAGAGATGTGACTTCTATTGTTTATAAAAATGGTTTCTTCAAGAGttaaattgaagattaattGAACACCACAACACAACTTCATCAATCATCAGGGTTAATTGCCTTCAAATCACAGTTAATCGCTGGGATGAAGTTGGAATGTCTCTATCATTTAATGTTAGATTAAGTATTTGATAATGCCACATAAACAGCTAGGATTCCATCTTTTTCTTTCGTCATGGAGGTTCTTCCTTCTGTAGTTTTCGATTCTCTCAGGCCAAAGAAGTCTTTAAAAACGgtagagaaaacttttgatgtAGTTTGCATGTGAAAGATGTTACAGAAAGAAATGGTGATGCCGCTGATACAACTTTTTCTTAGGTTCAAGCCATTATTCCTTAATATGGGGGATCCGGTGTTCTGatggtatatatatattgtcTCCATGACTAACTTGTTTGAAAAACTTGAGTACTTGATTAGTGTTACTCCTTTAGTTCAACGGAGGAATCAACAAAATTAAGgatgaggaaggagaagaagatgctGAGGATGAATTGGGACAGAGAATTTTCCCATATGCGACCACAGTGAATTGCTTTGGCTGTTGATGCTAAGAAATTTATAGTTAGATTAGATGTAATGGAGAGTTAAATTGAGGCGCTGGCTAGCTTAATTAGTTCAAGGCTTGACACTCTCAATTCCTATTCCATTCTTGTCATGAAGATTCGATGAAGGATATTTCCACTGTGAAAGTAAAACTAGATGGCCTAAGGCATCATTCTGATAATTTCAAGTGTAGGTTGAATCATATTGTGAACAAATTGAGGGCTTGAGAGCTGACCAAGCTGATTTCTGGGTCAAAttgaaatatgaatatattgaGATGGAGATATTTATATTAGCAAGGCCTGGATAGCTCTTGAACAATACCTTATATGGCTTTGCTAGTTTTTTGTATGAACAGACTAGAATAAATAAGAATGATACTTTGGGATCCATTTTGTACCGTCGAAGAACTAagttgggataaatttttacccaaaatttttcaatttctatatGAAGGTTtatttgggatcaaatttgTAATAGTCGAGAGactaaatcaaagaaaacttaataaTAGCTGAGGGATTTTCCCCTTTTCTTCTAGCAAATTTTGTATAGAATTTTCATTACAtcatctaatattttaattatatttttgatatgcaTTGTCATCAATTctccaaaaacaacaaaatcaagattttatcacactacgtggggttggctttatgaatcctttttcttcattggtATCCTCTTAAgactcaaattctcatttaaatttaataaaaaaatttcatttttaatattctctggccaagtctttttaggtctgcctctatctttcttaagataggttaaatctaatatatctattcTCTtaaccggatcatcggaaggctatcgttttatgtgatcaaactatctaaggcgactctctctaatcttatttgctaCTAgatctactccaaccttttctcCAATAGAACAAATAATTATGACATGAAAATCGTAGAGTAATCAAGCTACTATGGAAACTGTTTCTCATCGCCAAAcagaaatataatttcttttagaattaaaCTTGTCGGCTTTCTTTCACAGTTTTTTAAGGTTCAACGGCTATATAATTTTAGGTTTGACgcttatatcaatataaaagcTGCACTATTTGTTGTTGGATTAATCAAGTGGCTAATAACGAGAACCGACAATCATCTATTTTGAAAAGACAAGCAGAAGCAGGTCCTTAATTCCATTTAGAGACAACTCAAAGAGTTAACTAGTTAATACAGTTAACAATGGAAAGAGTAAGATCAATtgtgaaatttttatgtgaaatcaTGACTTTTTATAGCTgtattttagtaaatttgattgtgataattttcttcttatctcataaattttaagaagataatCAAAAATGAATAATGAAATAGAATTGTGCAGTctatataattgaaaaatttatcccaaTTGTAACCAAAATATCAACACATACAGGGCTAGAAAAAGTATTTTGTAAGACACAGACAAGCTAGGACTTAATTACTGTATGTTAGCAGACCAATTTATAGACTGCTATTCCCCATCTATGATCAGGAAGAACAGTTGCTCATGAAATTATGCAGTAAGATTATTTCCAGTCTACTCTCTAAAAAGACACCTATAAATTCTGGAAACTATTAGCGAATGTTCTTTCTCATAAATTCTGGAGACTATTAAAGCACTCGTGCTAATCTAACTTCATATATTGAAGAATCCATCACCTATTTTACAAAATCTTgatacattatattttatgtttctctattATTAACATAGTTATTTCTATCAGATTGTTTGTTTTAGAACAATCTTTTTAAGCTAATTGATGCTTGTAGACATTAccacatcataaaaaagaaaatcagcaAAGCTTTATTTTACTTGCATTGGATTTAAATGTCTTTACATTTGGAGTATTGTTTCACTTTCCAAATAAATCGACACTTACAATTATAGTTTCTTGCTGTTTGCGCCTaaaggttttgtttttttacgggcatttaggtcaattaaggcaaactcacacacacaatacATAAGAAAGACTTGAACCCAAGATCTCTTGTTGATAGCAAAGTTCTCAACTAACAGACCAAGGTGAGCTACGTATTTGCTCCTAAAGTTGATGTGTATTAGTATATATAAAACACCTTTTTTCATCTAGCTGCAGTAGTtgtgaatattattaaaaaaattccttttttaagtataattatttttagaaggattattataattttttggggaatttacatgcataacatttaaaatcatcatatttatatatttaacccCTACACCTTATTATTTGAATGTGATGCCACTCCCTTAACACAACCTCTCTTGCATGAGAGAGGAAGTCGTGATCTAATCTCGTGGTGGGAAGATGATAG
>Dendrobium_catenatum_newGene_10039	Dendrobium_catenatum_newGene_10039.1
CGCAGAGGAGGAAtgtaggagagagaaagagtagagaaggagagagaaagacaaGGAGCCAGTCTTTAAATAAGAGCTCATAGGCTTGAAGGAACAAGCAAGGCAGGAGCTTCTCTTCCTCGCAGACCCTTCTCGTTCTTCTCCTCCACTTCTCAGTTCACTGctttctgcttcttcttcttcttcttctgtcgCGTTTtacagagagaaagagaaagagaagagatgGAAGGGAGAAAATCATTTGTGGATGAGTTTTTCCCCAGAAATAATGAGAAAGCGAAGACTTCTAAGTATGACAGCTTTGGCTCTATATTTCCCCCACTCTCAACGGGAGCTGGAAAGGATTCAGAGTGGTCTGCTTCGTGTAGAAAAACTGAAACTGAGGGTATGGTTGACTCTGTATGGAGAACTCTACTTATGTTGTTTTTGCTCTATCGTTGCTTCGTATTACAAAACTAGTAGTTTCCTTCAGTGGTAATAGCTACCACTGTTCTAGCAGTACTTATATTTTCAGA
>Dendrobium_catenatum_newGene_10040	Dendrobium_catenatum_newGene_10040.1
AAACCATGTAAATGGGCTTAAATCCCATCCCTACACGCCAATCTCGGAGAACCATATCTGACCGTCGCTCCACCCGCCTCCGACTTCTGCGGCATCTTCTTCCCTCTCTTCTCCGTCTGGCCGCCTTCCATTTTATCTTCTTCCCACCTCTTTTTCATCTCTCTCCACCACCACTCAGCATTCTTCTCCCCTTTGCTACCGGCAAGCTCACAGAAGTGTTTAATGAAATAAGGAAAGCTAAGAGGAGGATTGACAGAGTAGAGGTAAttagttcattttcattaattcacTTGGTACATTAAAGCATGGTGTTATAAGCCTAGGAGGAGACAGGGAAGGTTTTACAGGAGTGATCTGTTTGTCTTGATCGGTGGAGATTCCTTGCCGTCCTCATCCGGATCAACGCAGAACTGTCTTCTTCATTGATTCTCTGTGCTCTTTGAACCTGCTGGTTCGACAGTAAGTATCCAAGTTAAGTGAGGAGGAATGGTTGGGGGGAGCATCGGGACAGGGATGGAAACGTCCTTGAGGTACAGTGGTCAGTCTAAAACACTAAGAATCCATGCAAAGGAGAAGCTTCCTCTGGACTCCAAAACCGTTATCCAGGCACACGGAGAAATAGAAACTGGTGTTGGGCACCCAAGTTTTCTTGCTTTGTCCATCCGACGCTTCTATCCTGAGCTCTTAGCAAGCATTCGTGTAGGCTTTGAGTTCAACAACAAAGATAAGTTTGGCTATAATATTCGAGGAAAGAAGGCTCTAGCACTAACATCTAATGGTATGCTAGGCATCAATGTGAAGGGCAGGTGTGACACTGACAAAGATTTTAAGCAGAGGAACGTTAAAGGTGCTGTTGAGTTGGTATGGAGTATACTTGATTTCCAGAAGGACCAAGATGTGAGGGTCAAAGTAGGCTATGACTTACTTGAAAAgGTGCCGTACTTCCAAATCAGAGAGAATAATTGGACCCTAAATGCTGATATTAATTGTAAATGGAACGTAAGATTTGATCtgtgattttgaagaaaaaggaaCCTCTCTCTTTCATTGCTTCTTAGAAAAGGTACAATTTATTTGAATCTGTCAGTTTTCTTTCTTGTAATCTATATTCATTCATCGAACCTGCAATGTCTCTTTAATTTGAAGCACAAACCATCT
>Dendrobium_catenatum_newGene_10043	Dendrobium_catenatum_newGene_10043.2
ATGGCCTTTGTACAGGAAGGTTTTGTTGGTTCATTGATGATGAGAAAATGCTATCACATATGAAAGATAACTATGCCTTCTTTTTAGGCCCCATGCTTAGCATTTACAAAGCATCACATATTGCTTTTTTGGAGGATCATGATCTTGATAAGGCTGGAGTGTTCTCTATGCACATCTTGCAGAAGGGACTCATGAGCATGAAATCCCAAAATGAAAccaatatttcatattcatcaaaGAAATTTGAACAAGAGGTGAATCAATATAAGAATTGAGCATGAGTTAGAGCTTACATGGCTAGCACGAATGGATCATTTGGAGCATAGATTGTACATTGAAAGAGGAGGGATCTACAACTTCTGGG
>Dendrobium_catenatum_newGene_10045	Dendrobium_catenatum_newGene_10045.1
GCACAACTCTTTTAGCTGCAATTTAAGATAGTGAActggtagattttttttttgaaattttatggttAGATTCtggtttataaataataataatgatggtAATACATAAGAGAAATGATGAAGGAAGAAGGCCCCAGAAGTAAAACCCATCATTGCGAATCTTGGGCGGACTAAACCCATCATCAGACCCAACCCTTCATCATCACGTGACACCATGAGATCTTGCTCCTCTGCTgctgcttcttcttctcctcttttccTCGTCATTATTAGGTTTCCCCTTTTCTTTCCTCTATATATAAATCTCATATCTCAGAGATGAAGAGACTGTAAACAGAGAAAAACTCTAAGGTTTTATCTTTCCTCTGCGGCAGCTCTACTtatatctatctatctatcagTTTGCTTGTTGCTACAGCTTTGCATATAGTGaagAACAGGGGGGTTGTTCTGCTTGGAATTTGCTGGTTGAAAAGATGAATCGAATGATGAGACATATTCTGGACAAAGTAAAGGTTCTGCAATTTT
>Dendrobium_catenatum_newGene_10048	Dendrobium_catenatum_newGene_10048.1
ACTTAATAAGGATTTGTATTTAGATATCGAAGGGGAGCTAAGGCATGTTGAATATATGAAGAAAGAACTCCATGAGCAACATTCAACATTAGAAGCTGAAAAAATTGCTATGAAGGAATTGGGAATACAAAGgGCTAGAATGTATGGCTGGCCAAACACCTATGTATTTACAAAGGCCATGGGAGAAATGcttttaggtcatttaagagGAGAGAAGCCACTAGTTATCATGCACCCAACAATTATAACAAGTGTCTATAAAGACTCATTACCAGGTTGGATAGAAGGAGTTAGGTAAGTGCATATATACCTTCCCGTGTTTTTGTATGTTAACATTTGCTTCTTGATCTAAGTCAACATTCACTTAATGTTGTAGGACAATTG
>Dendrobium_catenatum_newGene_10051	Dendrobium_catenatum_newGene_10051.1
ttaaggctgatccttgatgtaatccaattgaaataggaaaatacttggtcaaaccaccttatgtcTGAACACAAGTAGCAACTCCTACATGTatatccttaataacttgaatataagcattattaacccctctattttctagaactctccatagcacttctcttggaactttatcatatgctttctctaaattaataaaaatcatatgtagatcctccttattctctctatacttctccatcaaatctctcaataaatttatagattctaTAGTTGATCAAtctgacatgaatccaaattgattttgagaaacattagtatcacgatGCAACCTATACTCCATAATtttctcccataATACTTGCTTGAATTTATAGAGGCTCAAAAGTACCTTTATATGGGATTAGATCCTCAATGTTAAAAGTTGATCTAATATTCATGTTGAGAGGCAAACTAACAATATATTCATTTGATCTAAGCTTTATAAGTTTTTTGTAGGGGCATGAGATTCtggaatgaaattatttgaagtagTTACATGGGA
>Dendrobium_catenatum_newGene_10053	Dendrobium_catenatum_newGene_10053.4
CCTCAACGGCAATCTTCATGTTGCTCGCATACGGGATGTCCATCGGCGGACCCCACCGCACCCGGCACCTTCCCGTCCGTTATATTCTCTACCGCCTCATCTCCATCTCCAAATTAGGGCTTTAGACTTCTCCTTATTCATCTCTGTTTACCGGACTATGCGTTAATCTCGTCGCGCTCTCGAATTCGCTTGGTGCAGGTCGGGAACCGATCTCGATCGTACGTCTGGAGTTCACGGATTGTCAGTTCCCTACTTGCACCAAGGGAATTCGAGAAAAAACGGCGAAAAAAGAGCTCTTTTTTTCATCTGGCAATCCATTgcgttctctctctctctgaacGATAGATGCTCAATTTTGAGGTTGGTTTTGGCAACTGGATTGAAAGAACCTCTTATGaaggaattatttaaattttgttttcctaTAGTATAGGTTTGATTCATCTTCATTGTTAGAGTTATCTCAACTATTCAAGGTTTTATGAATGCGTAGTAGCTTTTTCAATTTCAGCACAGGCCCtttgattgattattgtaatGCCACAATTCTCATGCTTGGACAAAGTTATCCATgtgtaatgaaaattttgaaatttgaatttgattctataGATATGCCCTCAAGTCTACCTGATTACGatcaagttagaaaaaaaaaattgtatgatgGCAAGCAAAAACTATGCAAACTCTAGTTCATGGGCCCTATTATTGCATTTGTAGTCCAATTATACTTAGCTTGAGCCCGATCAATTCGTTAGAAGTATATTTATCAGATCATCTCCTAGtatatcttttagtttttttcccCTACTGTAGGAACTATTCATTCCTCAATTTCTAGAAGACTTTATTTTTCTGGCcctatattaagaaaagtagaagtaaacctaaaaagagttggttagaaagtattagaatgacatttttttattatatttaaatgagaatttgactcttaatagtacacaatgaagaaaaaagattaatgtaaCAGattccacgtagtgggataaaggtttgatgatgttgttgttgacaTGCTTTAATCATCGTCGCTTGGTCTATATCTACTCTAGTGATGCCTCATAGCCAGCTTGGATATGGAGCAACAATCACACCACATCTTTTTTGACACACCTTATGCTCTTATGCCCCAAAAAGATGTAATTTATTGTGCCCAATCTAAGAAGGAATGACGGTTCACTATTGGTTATTAGTTGATGCATGATTGCCTTCCATCTATATGTATCACATTCtgtctttttaaaaattagtcgTCCTTCATCATCCACCTCAATATTGGGTCCTCCATGGCCTTTAGAATGGATTTTGAACTCTGTATCTTTCAGTCATTAAGATCAATCTCATTAAATTACAGTCAGGAGAGACTCATTGTAGAAAGACCCAGagagcttgtacttttctttttagcataaaataaagtggtatgtatgtaaatttcccttctTTTTATTGTTCCTCCAGCTCATTGGAACTCATTCTCCTTCCAACATACAGTAGATGCTGGCCAACTGGACGAacagctttgtttgggacggctttcttactgcttcttaaagcagttttttagtagaaaaatttgactttttttgtactaaaaagcaataagaaagtcgccccaaacgaaaccttaatgcATGCTCAACTTCACCTTCTTTTTTTAGTGGGAAATTTGATGCGATTTCCTGCCTTTTTCATCAGCTACTGaggtttttgtcttttcttGATTGGAAACTTTTAATCAAGATAAAGGAATATTGCAGCAAGGAATCTATGGAGCAACTTTTGTTATATCTCTTTGTGCTGTTGGAGTTATGCCTGCTATTATTTTCCATCCTTTGTCTTGTGGAAATAACTTTTCTAATACAGCATGGAATCTCAATTGAAACATCAACATCTTTCTGTCATCCTTCTCTTGTAATTCAGCCCTTTTCTTGTCAGACTTCAGCTGAAGTTATATATGCTGAAGGTGGTTCTGTGGTCC
>Dendrobium_catenatum_newGene_10056	Dendrobium_catenatum_newGene_10056.2
gagagagagagaccgcAGACACGGGTTTTGGAAGCTCTATCTTGTGAGACGACGGCCCTCTCTTCTCCATTGGCTATGGCGAGTACGATTTGGAAGCCACTGGATTAGACTTGCACAGTGAAAATAAGATCTTCGATGTAGTCTGTTCGTAGAGATCGAGCGGAGCGCTTTCGATCGAGTTCTGTTTTGCATCATTTGGTTTGGAGTTGGAGAAGATTCCCTGGAAATGGTGGATTTATGGTACCTTCTTGAGTTAGGGGTTCGTTTCGAGATCAAGGAGCCTTGGTGAGGTTGTCTACTCTCATAGAGTGATGCTTTTCGGGCTGGCGAATCATGGCAGGAGAAGTTGAAGAGTGCATTACCCATCAGGTTGAGAGTTTATCAAGTGGTTCCATATCATTTGGAAGATTTGAACTTGAATCTTTGTCCTGGGAGAAAAGGTCATCATTCTCGCATAATAGATATCTTGAAGAAGTTGAAAAATACTCCACACCAGGTTCAGTTACTAGAAAGAAAGAATACTTTGAAGCCCACTTCAAGAAAAAGGCCCTTCTTCATCTGGTTTCAGTGGAGAATCAAGAGGAGACAGAAACTAAACATGCTGAAAGCAGCAGTTCTGTTGATAATGATAGGGTCATGGAAGATTTCATGTGTCATGGTGACAGTAAACTGGTTGAAGTTTCTTGGGATGATAGAGATGCTCCAGCTGTCTCAGATGAACATGAAGCAGTTGAACTTCAAAAAGAGGAAATGTCATTAATAGAAAATACAGGATTTCCATCTTTCAACAGTGAAAAACACACAGAACTATTTACTGAGCGTTTGACTTCTGATGATGCGCTTCAAAGTCAAGCTGGAGATAATGGTGTACATTTAGATGAAGGTAGTCTTTGTGGGATTGTGGAAGATAAAACTTTGGATTCTAATGCAAATAGTGAAAAACTGGCTGACAATAGGGATGCTTCATCAAAGAATCGTGAGACTAAGAAAAAGAACGCGTCcatccaaatgaaaaatcaaaacgTTTCAATGAAGGATTTGGAGATGGAGACTGACATTTGTGAGATTACCTCACGAGAGTTTCTTATGGTACATTGGCTTGTATCATCTAGATCATAAGATTAGTGACACAGTTGAGCAGAAAGCcggtaaatcaaaatttaagtcaaatttgCCGACTCAGCAGATGTCAAAGAAACCTTCAAGGAACGGCAGCTCTGTTACGTATGGAAAGCTTAAGAAAGCTGACAAGCAAAATTCACCAGCAAAACTGGAAAACCAAATACCTTCAAAAGTTTCATCTTCTACATCCAtagaaaatgtgaattttaaaaaaatgGCTTCTAGAAATATGAAAGCTCAAGTTAATTCAGAGCTTAAAAGTGAGGAAGGTGTAAGAGCAAAAAAAGCTGAAGTTATGTCCCATCCGGTTGAAAGAAGAGCAAGTAATATGCGCCAACATGTGAACAGGGTTAAATTGATATCTAAGGCTGAAGATAAGCAAACTTCTGCtgtctttaaattcaaaagtaGTGAAAGGGCTGAGAAAAGGAAAGAGTATTACTTGAAGTTGGAGGAGAAGCTTCATGCCAAAGAGGCTGAGATGACTAAGATTCAAGCTAGAACTGAGGAGGTGAAAGAAGCAGAGATGAAGCAATTTCGCAAAAGCCTCAACTTCAAAGCAACTCCTATGCCATCTTTCTATCATGAAACTGCTTCAAAGGTCTCTGAAGGAAAAAAGACATCTACCATACTAGCTAAATCTCCAATCACTCAGATCAAGTGTGCAACTCCTCCAGTTCAGCCATCTCAtgaaaaatcacttccatctcCTACATCAAATCAAGAAACCCCTGTGCTCTGCGAACCGCATGGTTCGACCCAGCCGGTCTCTCCTTCAGTCTCGAGCTGCACAGACAAAGTAGACGGAACCGAGACGTCGAACTATTCTGCGAAAAAGCCCGATGTTTTGAAGGGAGAAGAGAAAGGCAAGCTCAATTCATCACAAACTCAAGGTAATGGCATGAGAAAGAAAGAGGCGAGTAAGAATAGAATGAGAAGTGAGGTTGTGGGCAAGATGAAGGGTATTGATGGTGGAAATTTGGC
>Dendrobium_catenatum_newGene_1006	Dendrobium_catenatum_newGene_1006.1
CGTATACcactattatttcaaaaaaaaattattataagtcaAATGAAACAGCAAATCACATTAATTTACCTCGTCTCTTCTGAATGGATTTTCTGTGCTAAATCCCTACAAAACTCCGAAAATCCGGCTGAGCTAGCGTCGTATCCCGTAAAATCCTCGTCAACTTCCCTTGTTGTTAAAATGAAACCGAGTAAGCTTCAGTGGGGCTGCTcccagtttttttttaatgacgcCTACAGCTCCTTTCTCCCACAACTCGTGAAGGCTTCTGAATCCTCCATTCCACGCCGTCCCTCACTCCTCTTCCCGTAAACTTTCGTCCAACCCCCTCACCTTCCCTGACCGTTCACACCTAAACTTCCAGACTGAAACCCCACAAACTTACTACCTTGCTCTCCACGAATTCTTCTCAACACACGAGCTCCACTGAAACTTGCACTCAAAGCCTCTCGTTCCTCCTCTGAAGATGAACCaacttagcaaaaaaaaaaaagccttcaCATCTACTTCCTTTGCCTGATTTCACTCCAAAACTTCTCCATTTAAACCAACAGCAAGATTCGTCTTTTTTCTCCTTACCCTCTCACGTGAACCCATCCCCATATCTTaaggaaaaagaaggagaagctgcAGTAAGATGCTCATGCCTTTATTAAGCCCTGTAGTTATTAAGATTCTAGTCTTAGCTATTACTGTTATAACTATTAATTTCACATTTGTTAACTATTGGTGTTGTAATCATTGCATTAATATCTTTTACTCATTTGTGTTGTAGCTATTAAGTCTGTTCTGTTTCGTTTTGTCTTTAGTCGAgtagtcaaaaaaaaaaaaaaaaaactttttcctCTTTATTTTCTCACTTTTCAG
>Dendrobium_catenatum_newGene_10063	Dendrobium_catenatum_newGene_10063.1
ATTTGGAAAGCGCCGGCGGCAGCCGTTTGGAAAGAaaacatttctcttcttctcagCCGGCCCCGGTTTCTCGACAGCTAAAAGATTGCAGGAGTCGTCGGCTTcttcgttgctgttcgacttcgctgcTTGGACGACGGTTCCGGTCcggtcggatcggaagttacgacgttttgatcggaagcaacgacgggagctcgctcgctgtgaaggtaacatTCTCCATTTcgtgcgcttcttcggccaaatcccgcaAATACGCAGAActacaggatttagtaaatccgggatttcgGCAAGAAGAGGGAAATGGAGGATTTATTCCGCCGTGAGATTTAGC
>Dendrobium_catenatum_newGene_10064	Dendrobium_catenatum_newGene_10064.1
CAGAAACCCTGAAAATTCTCTTCGCAGCTATTCTGTTCTATACAGTATGGATGCACATACACCGGAGGACaaattttctgaaaataatGTTGCTGAGTCAATGGGGAACTCAGGCAACCTGAAGGAAGGAAGTGTGGATAATGTGGGAGCTGGAGCTGGTGAAAAAAGATGGCCTGGCTGGCCTGGTGAGAATGTTTTTAGAATACTGATTCCTGCCCATAAAGTAGGTAGCATTATTGGGCGAAAAGGggagacaataaaaaaaatgtgcgAGGAATCAAAAGCTCGTATTAAGATCATTGATGGTCCTCCTGGTGTTCTTGAAAGAACGGTTCTTCTGCTGACATAAGGCAACAATTCCAAATCTTCTATGTGAGTGAAAGTAGAAGGCCAATGATGCAGGTTGCAAAGTTCTATCTTTGAGCATCAGTGCTGCAAAATTTGATCTAAGCACTTACAATATTTGTTGGATGAACAACTTTGCCAAGAAGCTCAACTTTTGATCGGGTCATAATTTCAGCGAAGGAAGAGCCAGATTTAACAATTTCCCCTGCAATGAATGCTCTTCTGAAGGTTCATAAACGCATGATAGATGGCTTAGATGGGGACTCTCACGGTCCACCTAATCCTGGCAATGCTGTCTTGACAAGATTATTATTGGGAGCAACACAAGCAGGAAGTCTTATTGGCAAACACGGATCAACCATTAAATCTATCCAAGAAGCTTCTGGTTCTGTAGTTCGTATTGTTGAAGATTTGCCCCCTGTTGCTTTGCCAGATGATAGAGTTGTTGAAATACAAGGAGAACCAGTGGGGGTGCATAAGGCGCTGGAGttaatatcaaatcatttaaggaagTTTGTGGTTGACCGCGGTGTGCTGCCGTTATTTGAGAATCTGCAACTGGACCACAAAATGCAACCATCTCAACCCTGGGGTCACCCGCAAGGCCTTCCTCCAAATGCTGGTGGCCCAGGCTACGGTGCTAATCCTCAGTACATTCCTCGTCCTCATGATAATTATTTCCATCCACCCGACCTTCCTACATTAGAAAAACAACCTCACCATGGCATATCTGCTTATGGTCGAGATGCGACATCAATGGGCAGTTACCCTGCAGCTACTCTACAACCAGCAACGCCATTGGTTGCACAGGTTACACAGCATATGCAAATTCCACTTTCATATGCTGATGCTGTAATAGGGGCCGCAGGCGCTAATATCAGCTACATCCGCCGTGCCAGTGGAGCAGCTGTAACAATACAGGAAACAAGGGGTGTTCCTGGAGAAATGACTGTTGAAATTATTGGGAGTGCTACCCAAGTTCAAACTGCTCAGCAATTGACACAGAATTTCATGGCGGAAGCTGCTGCAACTGCATCTGCATCTGCTCCTGCACAGAACGCTATCGGCTCAGCTGATCAGGGTTACAGTTCCTACCAGCCACACGGTATGTATTCTACTACTCCGGCCAACGGCGGAGCTCCGCCTTATGCTGGTGGTGGATATGGCACTCCTTATGATTCCTATTATGGCTATTAGTAAAAAGCTTTGATGTGAAGGCATTATTAGAGCAGCAGTCCTACATCAAACCTTGTCATTGAAGAGCAGGAGACAATTTAGGTGAATGCTAATGtgccttctttaatttcttctaaataTTTCTGGTAGTTTTTGTTGTGCAATAAAAGATGCGTTGaggtttgagatttttttttttcccttgctATTTGCTTCCTCTGCTTCTCCATTGTATCAAAGATTCTTTTAGAAGCGCTTTAGTAGGTGGTCTCTTTTTCACCATAgagaattatttatattaatttctctTTATTAAAATGTCGGCCTTCCGTTGAT
>Dendrobium_catenatum_newGene_10068	Dendrobium_catenatum_newGene_10068.1
caaaataatcccaaaataaaattgtcaCTTATAACAAAAGATTGATCCTTGGAAATCGTGGTTCTTAACTTGCTTAGGCTAAGAAGAGCGGAGTcgattaaccaaacaatttaagCAAAATGCCAAGATCAATTGTAAAACTACGACGGTAAACAAGAATCCGCAATTTAATAAAgagaactttcacctttggagtccatacgctcaactagtctaggttttagcggaagaagagtctccacattagaaccgAGGTCACTCCGAGGAAGAAGAAACCTAagatcgtcgttcttggataggtggccggagtATGGAGTTCTGGACAGCAATCCAATGATGTCCAACAAAGTCTGGACAGCAAGGGGTTTGAGTTTGGGGGCTGACCAGCCGGTAGAAAGGTGCAGAAATCAGTGGACAGCAGTCTACCAATTTTCAGAACTTCTGGACAGCCATCCCGTGAGGCAGATTTCAGGATGGGAAGGGGTTTGGAGGAGTGGCGGGCTGTAGAGAAGAAAGGGAATTGACTGGAATTTAATTCAGGACTTCAATTCCTGGATTGAGAGGGAGTGAAGGCTTTAGAAGGATTTCCAGCAAAGAGCCACGGACTCATTATTCCTAATTCTCAACTCTAGTATTAGGAAATAACAATAATAGCCTAGGTATGAAGGAAAGCCGTGAGAGTGGGATGACGGAACTAATTGAGGAGGGAGAGAAGCCAT
>Dendrobium_catenatum_newGene_10071	Dendrobium_catenatum_newGene_10071.1
CAAAAATTGGTGGTCTGCAAGGATAATTACTAACTGGAAGAGGATTGGATTATAGGAGAAATTCATTAACAAATTGTATCTAATTagtttcatcatcaaaataaaaatatttttcttgatatgTTTCTGATGTCTTTTTGTCAGACGGTTGcaaaagctttatttttcttattgccAGTATCTTGCCTTCATGCTTGGTTGGCAACATTGTTCATTTGCTGCAATATTTCTGTGCATCATTTAATTTTGCTGACTCGACTAGccatatattggaaatattggTTAGGATACTTGTTAGAATTAATGTTGTAAGTCTTGAAACTGTACTTGGAACTGAAAAAACCTTTCAGAAGTTAAAAGTAGGACCAAAATGCACTTGCTAGTTTTTTAGCATCATATTGTTGATCCAATCCAATTTAATGGATTGAAATGAAGTCCTCTATTGGCATACATCAGATATGTGCTTGAGAATTAAGTTTAAAGATGCAGGCTGACTGATGTTTAACTACAACTTAAAGCAAGGATCTCATGGATAGAATATTATCAGTTCTTTCAGATGAACAAGTTGCAACACCTGGTGTAGCCAAGAAAGTTTCTATCGGAAAAGATAGAGTTGCAAAGATTGTCGATGATACCTACAGAAAAATGCAACTTGCTGGTGCTAATGATTTGGCATCAAAAAACCATATTCCAGATGTAAAAACTGCAAATCCTCCAGAGGAAAGGGATGAAACCAGTCGCCTGGATATGAAAGTTCGTTGCTTTTGTGGGGTTACTTATTACTCAGAGTCAATGATTCAGTGTGAAGATTCACGGTGCCATGTTTGGCAACATATTGGCTGTGTCCTTATACCAGAGGAACCTTTGGATGGTATCATGCCAGAAATCCCTACATCCTTCTATTGCGAGTTATGCCGGCTCAATAGGGCAGATCCGTTTTGGTCGACAGTAGCTAATCCTCTCCTTCCTGTCAAGCTAATTTCCCCTGGCACAGCACCTGATGGCTCAAACCTACTACAATCTGTGGACAAAACGTATCAGCTCTCTAGATCGGACAGAGAATTGTTACAGAGATCTGATTGTGATTTACAGGTTTGGTGTATTCTACTGAATGATAAAGTTCAGTTTCGGATGCAATGGCCACAGCATCCAGATTTACAAGTAAATGGTGTTCAGATTCGAACTATAAATAGGGTAAATTCACAGTTATTGGGGATAAGTGGTCGGGATGATGGCCCCGTAGTTACGACATGCAGTAGGGAAGGAAGTAACAAAATATGTTTATCCTTTCGTGATGCTCGTGTGTTCTGTTTTGGTGTCCGGATTGTGAAGCGACGCACTGTCCAACAGGTCCTTAGTTTGGTGCCAAAGGAAGCTTATGGTGAGCGTTTTGAGGATGCTCTTGCCCGAGTTCGCCGCTGTCTTGGTGGTGGAGCTGCCACTGAGAATGCAGATAGTGACAGTGACTTGGAAGTGGTTGCTGACACAGTCTCTGTCAACCTTCGCTGTCCTATGAGTGGGTCTAGAATGAAGATAGCTGGTAGGTTTAAGCCTTGCATTCACATGGGCTGTTTTGATCTGGAAACTTTTGTGGAACTTAATCAGCGCTCTCGGAAGTGGCAATGTCCAATTTGTCTTAAAAATTACTCTTTGGAAAATATGATTATAGATCCATATTTCAATCGTATAACATCTTTGATGCAAAATTGTGGGGAGGATGTCAATGAGATTGATGTAAAGCCTGATGGTTCTTGGCGTGCAAAAATCTCTGCTGATATCAAGGATCTTTTGCAATGGCATTTGCCTGATGGCACTCTCTCTGCTGCAACAGACGTTGATGTGAAACCTGACGTGGGGATCTATCCTCagattaaaaaagaagatatttCTGAAGGAATCACTGGTTTGAAGTTAGGCATCAGGAGAAACAACAATGGAGATTGGGTGTTCAATAAACCTGGAGTTACAGAGCATCACTCTTCAGGAACTTTGGCATTAGAAAGATCTGGAGATTTCTGCCAAAACATAATCCCTACTAGCAGCAGTGCTACTGGAAGCTGCAGAGATGGTGAAGATCCAAGCGTTAACCAAGATGGTGGAGGCAGTTTTGATTTGCAGTTTAATAGCCATGAGCTTGATTCTATTTCTTTGGGCTTGTACAAAGTTGAGGACATATGTCCTCCAGTTCCTTTTGAAAATGCGAATGTAATCATCCTTAGTGACTCTGATGAAGATAACGTTACCATGATTTCTCCCGCAACAGTTCATGACACTATTCCTTCTGACTGTAATGTTGGTCCAGCTGATCATAGAGGGATTGCAGATGCCTACCCTGATGATTCTGGATTGAGGGCTGATGCGGTCTCATACCTTGGTTTCTGTGACAACAATGCTGATGATTTTGGAATGCCTCTTTGGCCATTACCGACATGCCCTCAGAATGGTCCGGGCCTTAAACTATTTGGTTCTGATACCGATGTTTCTGATGCTTTTGCTGGGCTAGGACCGGATGATTACAACCTGAGATCAAATGGTTTTGAGCAGGCTTGTCAGGCCCAAGATCTTCCATCTTGTCCTGACAATAGTTCTAATGGAAGCTTGATGAACAGCAATCATTTAACATATAGCTGTGGAGACCCTTCATTGCAAATCTTTCTACCTAGTCAACCCCTAGCCAGTGTTCCTTCTCAACCTGATTTGAGCGGCCATGCTGAGTTGGACAATGGTATTGGCCCTGATGATTGGATGTCTCTTAGCCTTGGTGTGGTTGAACCACATGTCAACTCTACTTCAGCAAATGGGCAGAGTTCAGAACATCATTTTGCACCTGAAGATAACAGAATGGAATCATTAGCTACTGcctCTTTGCTTCTTAGTATGAGTGGTGATAGAACCAGCAAGTCAAACTTCAATGGTGAAAAATCTAGTATTTCTTTCTCTCATCCCCGTCAGCCCCGGTCGGCTCGCAAGCGCCCCTTCCACTCAATAAATTTGGAATCAGATTCTGATTAGTTAATTAGATGTGACAATGGTCAAGTCTTATCTCTCAGCGAGGACTGTGTGCCTTGTAAGCTGCCTCCAATGATCCTGAGTGTTTTATGTTTCTCTGTTTTTGAAGGGATGGAAACAGTGAGAGCTAAAAtggatatatatagagagagagagagtgagggaaaGGAGGAGCCAGCCCTCACAAGAGGTTTCAGCGGCCGTTTACAATGGGAATGGCATATTTGAAGCTTGAGCTGTGCTTGCCTGAAAAGAAATGTAGATTGCAATTCTGATATCAAATTTACAGTTCTTAATCAGGCTCCCACTAGAATCCTCCAATAGAAAGAGGTCTCtatgaaattagttttctaattttttttttttgctgccacagtatattatattctttttattatatttagattcGTGTCCAGTCGCACTCCTAAGTGAAAGCaatttgtatgatatgattgCCTGCACTGCAAATGTAAATCATTGCTGATACTATGCTTTTTAACTGATATAGAAAAGAATTGTTTCTTTCA
>Dendrobium_catenatum_newGene_10072	Dendrobium_catenatum_newGene_10072.1
aatttttttaaaaggtcCAAGCGCAGAAAGAGGCAGgcacgcaaaaaaaaaaaaaatccacaagaGAAACGAAGGTTTTAATCTGTTAGCTTCTATCTGGTTTTCCCGATTCTTGCTCGGCGCACACTCTTTCAAATTCTCAATCTCTCTTCGGCATCGATTCGAGCTCAGCCATGGCACCGATTCCCTCTCGAATGACAAGTACGAGCGACGATGGAGAGAGAGTTTGCCCCCTCTGTGCGGAGGAGATGGACCTCACGGACCAGCAATTAAAACCATGCAAATGTGGATACGAGATTTGTGTTTGGTGCTGGCATCATATTATGGAAATGGCTGAGAAAGAGAAGACAGAGGGCCGGTGTCCTGCATGCCGCACTCCATATGATAAGGAGAGAATTGTAGGAATGGCTGTTAACTGTGAAAGGTTGGTGGCAGAAGCGAATGGTGGGAAAAGACAAAGATCCCAAAAGGGGAAAACCAAAGTATCAGCTGAAGCCAGGAAGCATCTTAGCACAGTTCGGGTGGTACAAAGGAATCTTGTATACATAATTGGATTACCTGCTGACTTATGTGATGAAAGCCTGCTTGAGCGCAAGGAATATTTCGGTCAGTATGGAGAAATTTTGAAGGTGTCAATTTCCCGTCCAGCTAGTACAACAAACCAACAGGCATCTAATAACAATGTATATATTACTTATGCCAGAGAAGAAGATGCCGTTAGATGTATTCAAGCTGTACACAACTATTTATTAGATGGTAAACGTTTAAGAGCTTGCTTTGGCACTACTAAGTATTGTCATGCCTGGTTGAGAAACATGATTTGCAGCAATCCAGATTGTTTATATTTGCATGACATAGGCAACCAAGAGGATAGCTTCACCAAGGATGAAGTTGTTTCAGCATATACGAGGAGTGTTGTCTTGCAGGTTCCTTCCTCTAATTTGCAAAGACGTGCAGGTAGTTTATTGCCTCCTGCAGAAGATTGGTGCAACTTGCAAACAGTCTCAGACAAACACTCAGTTAATAATGCCTCAAAAACTACTGAAGCTCAGGCCACAGTTTCAAATGTTAGTGCTGGATGGCTTGCTATTCTGCCAGCAGCTTCCTCTTGGGGTTCACGTGCTTCAAATGGCTTGACGCCATCTACAAGCACAGTATGCTCCCAAAGTTCAGAAAAACAAAAGGTTGAAACCAAAAGCCATTCTTCTACCCATTCTTCAATTAGCATAGGCGCAGAGGATGTGTCTCCTTCATGGCATGACAATGAAGTTACAGTGTCAATAGCTGAGGAAGGGCATAGCAATCCTCTTCCATCAGAACCTTCTAAATTTCAACCTGGAAAGGTCTCCCCCACAACTGCATCAGATCTGACATTCGTTTCTCTTCATTCTGATGCTAACGGTTTTGGAGATTCAGCATGGGATGATGATCCTGTTATAGCATCTAAACTTGTCGAGGAAACCCCGAGCAGTTCTAGTGCAATTATACTGGAAAAATGGTCAACTGTAGATAGTGAATGTCAAATATCAGGAGTGGGCCTGCAAACAACCTCTGCTTCAGGTAAAACAAGTTGTAGTTCATCACAAGTATGTCTAGCGGGCCCTACTTCCCCAGTTTCTCAAGACAAGGATGGCATCTTCTCTGCATCCAGGAAGAAAATAGATGCTGTGAATTTGATGGGAGAGGAAAGTTTGAACAAACAATCTTGTAGTAGTTCTGCTAGGCCAACAGATGTTAATCAACATGCACATACTTCTTGCCTGGGTTCCTCAGCTCCATATATGGATAAAAAAAGTAAACCCAACCCAGTTCACAATCATGAAAATAATGCTTTTGTGGGTTCTACTATGCTGAGAAGCCAACTTTCTACAAAAGGGAAAAATGGTTCTGAAGATCttggaaatttaatttcagttccATCCTTTGAAGTAACTGTCTCCTCAAATGCAGTTTCCACATCCAGTTCAAATTTAGAGTTACCAATGATGGGTTTTGAATCTACTGGAGATGGGGATAAAGATATTTCTCCAGCTATAATTGGTATTAAACAATTAGGCTCTGCTGACACCATTCAAATATCACGCTCACCTCATTTTACTCACTCTCTTAGTAATTGCAAACATCAGCCATGCAGTAGTTTAAATGACCTTGATGCAAATACCAACTCTTCATCTGGAGAGTCTATCATGCCGATAAATGCAGTTTTTAATCAGACCTCTTCAAATGAGGGCAATAAAGTAGACCTTAGCAATATGTACAAACCTGAAATCTCTTTAGACAGTGTTGTGGTTAGCTCCAACAGAGGTTTCAGatttttggatagttttaaTGACTCAAGTAGAAGTGAGAAAGATACAACTGTAAATACTAAAGAGAGCAACATCATTACAGATATATTATCATTAGACTTTGACCAATGGAATGAGTCAATGTCACCAGCTGATGATTTGTCTAGGATGCTCAGTGACAATGGGGGCCAAAATTCTTCTGTTGCGCTTTCAAGATCATGGATTTCACAAAATATCAATCAATCTAGGTTTTCCTTTGCTAGACAAGAGGATCCAGTCAAATCAGTTGAACCTTCTATCAGCGATACTGAACATATGAAGAGAGGTATTATGTTAAAAGGTTCACGTGCCAATGGTTTTCAAAATGGTTCCACAGGCGACGATTCTTATGGCTATTGTGCAACGCAATCTTTGGATAGGCCTGCAGGTGTTTCAAGGATCAAAATGTTGGCTCCACCTGGATTCTCAGTGCCAAGCGGAGCACCTCCCCCTGGGTTTTCTGATCAAGATCGTTACGAACACAATTTAATGGCAACAGTTCCAGAGAATCATCTACATGGTAATTCTCTATTTAGGAATCAGTATGAAGTTCATCCAACTGAAAATTCTGttgatttggaatttattgACCCAGCAATAATGGCTGTTGGTAAAGGCCATATGCCACTTGGAACCAGTATTAACAATGGTTTGGGTTCTGCTTTTCCTGAACGGTTCAGATCTGAGGGTGACCTGATAGATCAGCTACTTATGAAGCGATCTATTTCTTATCAAAATATGAGAATTTCTGACCCTGTAAGGGAAAATTTCTTGCCTCTTAATGATTCGTATGCCATGTCCTATCACTTCCCACAAAACTATAGCAGTTTATCTCCTTTGGTACAGCTGTCACTGCAGCAGCCTAGAACCTCACCTATCTCGAATACCCACTGGGATGGTTGGAGTAATAAGCAATCTGGTACTGCTATGAGCTTGACTGATTGCattaagaatgagtcttttgggCTAAATAATCCTTATGTTGGCAGGGCTGAATATAGATTTCACATTCCAAGTTCAGGAAATGTATACAACAGAGCATTTGGCATGTAATTGTTGTTTGATGTCTTtcatcattatatttttcataagcaTTCCAACAATGGACTTGACTACTAGAAGCTTGTTGAACTAAAGAAGTTTTGACTTTTGACGCATGGGCAGTTGATGTCCCGATTGATCTTCTCTCTGGgcatgctttaaaaaatttgttcaactCATCATCATCAGCTTGCAGAACCGCAGAAAATGGGACTATCGTTTGGCGCAGAGGTGAGAGAAGTAGTGCTTTCTGTATTTGGTGTGGAGCTGctaagatttttctttctttttttttttttggttgctgCTTTCTTTTAGGAAGAAGCTTCTGCAGAGGGGGAACAATTCACGACATTTATGTTTCTTAGGTTTTACAGATTTTCCTCTTGAAAGTAAACCCCCTTTAACCATCACTATATGATATGTACAATTAATCTTGATTCCTATCGatcatttttt
>Dendrobium_catenatum_newGene_10075	Dendrobium_catenatum_newGene_10075.3
CTTGttggaaaacaaaaagaaaccCTAGTATTCATTCTTTCGTTCGGCTTATTCCCCGTCACCTGCTCTTTTGCGACTTGATAGCTCCACGTCCTCTCATCGTCGTTGCTCTTTCGCGAAGCCGACGTGGAACTGAAGCTTCCCTCTCGTGCTCAAGTTCTCTTCTCCAACCCACTGAGGCAAGGAAGAAGAGAGTGCAAACTTTGAAAAGATAAACGAATTTCAAATTGCTGCCACTCATCATATTGAGtggGCTTAAGATGCCACACAGGGCACGGCCTATGACAGCAGTCCTCATCTTCTTTGGAGTCAATGCTATACTTGTAACTACTGTCAACCCAGTCTATGATTTCATCTGCTTCCTGCCTTACTGGGAGAGAAGAATATGCTGATCTTCGTTTGCTTAATGTCTTAGAGGGAGCAAAAccgaagagagagagagagagagaagtatCATGAGTGAACTAAAATGATGGTAAATTTAGGTAAAGCTGCTGTCCAGATCAAGGATGCTAAATGCAGAAGAATGACTACATGTTTATGGAAAATAGTTTGTAAATGTATCAATATATCTAATTTCCTGGTAAGGATTTGAAGATTAAGAACTTAGTCATGTTGAATGGTCGCGTATTTAAATCTCCCTATATTCcactttcatataaaaatt
>Dendrobium_catenatum_newGene_10076	Dendrobium_catenatum_newGene_10076.2
CTCTGTTCTTTGCTCTGTTTTTCCTAACGAAGGAACACAAGCAGCCGACTGAAGAGATGCTCCTCATCTCTATCCGTCTTCCATAAGCATGTTTTTAcacttgaaataaatttaaaaacaaaaactaacaaTAAATTGATCTTGGTTGAGAACGCATGTTGTCATTTTGTTGGCTTTAGCTGGTCCCATTTATAATGAAGCATGCCCAGATTGTCCTTGCTTCAATCTTACTTCTACAGAGAAGTGATGTAGGGCTTCTCAAATTCTGGGATTATGAATGCAATTAAATGATGCATTGTTAGAAATCACATAAAtcggatttgaaatttatagttCCAATGTTCATCAATAACATatgaattcatcatttttttatttaaactgaAAAACACAACAAATCCTCAGCGcatgataatttaataattgtCTTAGTTATAGAGATTTcgtgaaattcaaaatttcattatttgatcgagacttaggtttcgtttggggcagcttttggccactattttttcaatgctttcaagaaatttttgttcttgaaaactactttagaaagcagtaagaaaatcatcccaaaagaagccttaaatCGTAATTAGAAAAGCTAGCTGTACTAGTTTTAGATCAAATCAATCACGCatgatcataaattataaagatGAGATAGAAAGTgatgagaattcatcacatagagAGAATTTAGGCCTCATTACTAATGTAAGGGGATGACTTCCTccccaaaataataataataataattgtagtTAAATTGAACTCGAAGAACTCAACATTCAACAAGCAAAACCCACAGAAGCTCGCTAGAATCGTAACCTGCTCCAGGATTGGTACCCAAAAAACCTCCGAAGCAGAGAACGACAGTTCCAAATAATTCGTAGGAATGCATACCAATTAAACACTATGAGAGGTGAGATTAGGGGAAGTCATAAAATAGGTAACGCATTTGCTTCTCAATGGCATCATTGTAAAcatttatttacaaattaaaaatataaactaccAAAATATTAAGTTTCAAATAACTAAAACCAAATATTTAGTGTGAATTTGTTCATCATAGCACAGAAGAACTCATATGAATTATTTGGAATGAAGTGCATTATTGCCGGTAATTGTTtgtaaattctaatttattttctttcattatgtAGTTTAGATGCTTAGCCTAACCGTCTTCTTTATCAGCAATGCTTAGAAAGAGTTTCAGAAATAGGAAAGTGGTACTTGCCATTGCATTACAGGTCAAACAAATTGGTGTTAACTGTTTCACTAACCGATAATACCTTTGTAATGCGGTGATTTTTGTTAAACTCCCCAAATAATTCATGTTTAAAatgatagttttcttttttcttcgtTACTATGTAATTTATATGGCCGAACCAAAGAAGTGGA
>Dendrobium_catenatum_newGene_10081	Dendrobium_catenatum_newGene_10081.1
TAAAATACAATCAAAACACGATCCGCGtgacaaattttaattgaatgttCCGacggtgaccggacctaataatttcccGTCCCGCCCCTGGCCTcttctctcattcttcttcGCCTAATCGCCTCCTTAAGCCCTAGCCGCATCGGCGCCACCCTCTCTCCTGCTTCTTCGAATCATTCAGGCTTCAGCATTTCCGCCCGAGAGAAGCCTGCCAaactctccttcctctctctcactcacctCTCTGTTCGCATGGCCCAGCTCCCAAGCTCTAGCTGAAGGCCCGAAGACCCTCCTGTCTCTCTTCTCCCTCGCTCGACCGAACAGATCGAAGCCCAATTCCTCCGTCCTCCTCCCATCCGAGCCGAAACAGATCCGCGTAAAAACTCCTCCCAGTTCCGGTGACTCCAGGTAATTGAGGCTTGTCATAGATTCGAGAGGAATTTTGgatcttaatgcaatttttttctcGTAAGTGCATATCAAAAGTTGGCAATGGATGACAATGATAGCAATGACTTCACCTTTTGCAAGGTTGATTCACAAGCAGATAATGATCATGTTGATTCACCTAAACCAATTCCCGATGTCAATAAGATCACCcttgaagataatttttttgatgataaggACTTGAAGAGTAATGATTCTTTCCAGGATCAAAGTTCATCTGctaatatgcataaaaagaaTGTTGCATCTAGTGTTTTTCCACTCTTCGGTTCAACTGACATGCCTCAGCCAGATTTCAAATCCAATGAATCACTGGTGCTTGGAGCAGCAGGAACCAACAGAGATTCACTAGATGGGCTAGAGTTACAGATTCCTGCACGTATAAAGCCAGCAGTGCGTGCCAAAGTACCCTTTGAAAAGGGATACAGTCAAATGGATTGGCTAAAGCTTACTCGAACACATCCTGATCTTGCAGGGCTTAAAGGCCAGACAAATAGAAGGCTCATTACTATGGATGAGGTTAAGAAGCATAAAACAGAAGGTTCTTTGTGGACGGTTTTGAAGGGTCGTGTATATAATCTCTCTCCATACATGAAATTTCACCCTGGAGGCGTTGATATGCTGATGAAGGCCACTGGCAAAGACTGCACCTCGTTATTCAATAAATACCACGCCTGGGTTAATGCTGAATTCCTGCTTGAGAAGTGCCTTGTGGGAGTTTTGGATAACGACCCATAAAGAGTAATGAAAACCTCGTTGATTTACTGTATCTGTACAGAAATCATTCCTATTGATTTATTAGCTGATTGCAGCATTTATGTACACGaagtataactttttttttttttagaaaagatacATAGTGAaattaagaaagaagaaaatgcaGGCACTGACTTCATCAGCAGCTATGGACTGTTAAGATGAGCAATAAAGGTATTCAGAACTATTTTGCTAGACTTATTTGCTCTTATAACCTTTTTATGATGCTCTATGTTTCAAGTTAATTAGTTT
>Dendrobium_catenatum_newGene_10082	Dendrobium_catenatum_newGene_10082.1
CagaaacaagaaaaaatgaGAACTTTTTTTCAATAGGATAATGGATTATTACATTAAATGCCTACCATTCAATATAGTAAAAGAAAGCAATGAGTACATAATACTCCATAGTAATATTGCTTTAACAGCTTTTATGTAAAAACATGAAAACTGTAAATTTGCAAAAGCAACAAATAATACCACATGGGTTCCTTTAAGTATCATGTATCGtgataaaaatgtaaaaataaaataaaatactactTCAAAAGCTCCTGGTGCATTTTTTACGTCAAGTGTGTAAGAGGAACGATCAAAACATGAGGACCTTTGATAAAATTGAATGTTCATATGTAAGTTGTTT
>Dendrobium_catenatum_newGene_10086	Dendrobium_catenatum_newGene_10086.1
ATGAACTTAGATCCTCGAAGAACTCGTGTTATGTTTCGCAGTGCATCTGCCCGTCATAATCGGGAGAACGGTTGGCAATGCTATAAGGTCAGAGAGCCACTGGTATATCTAAGCTACAGCCCTGAAGCACCAGGGCAACTTACAGTGCTACGTGGGGTGCTAAACAAGATGAGCTTTCCAGTTTATCTTATCGATGTCGCAAAGATGTCAGCTCTAAGGAGAGATGGGCACCCATCACTGTACACCAAATCTCATGTTAACCAAGGAAGAATGGACTCTCCTGCAGAATTAGGGCTAGATTGCAGCCAC
>Dendrobium_catenatum_newGene_10087	Dendrobium_catenatum_newGene_10087.1
atgcCGGACGCAACTCTACATCCGGATGCCGCAGTACCGAGTCTTGGTACCGAaccgcggtaccgagcagtaccgagacGTGCACCCAGTTGTCTCTGAGTGTTGTGTGTTGGGTCTTCAAGACAAGGATTATGGGGAGATCGTGTGTGCAATAATTGTGACCACCGAAAACAAGAAGAAAGTAGCTGATCAGGACTTCAAACCAGCTATTAGCTTGGAGGAGCTGCAGAAATGGTCAAAGGAGATACTAGCACCTTATAAG
>Dendrobium_catenatum_newGene_10088	Dendrobium_catenatum_newGene_10088.3
ATCAAATACAAAGCATTTGCGTAGGGGATTTGTAATTACCCCATAATGCCCATTTTTTACGAATATTAAATTCGCTCAAATCAAACGAATGAAGAACTCATAGTCCATGACCACACCTTCCGCGCCTATGGTCGTCGCCTGCCACCCACCACCCATCACGCCCCGCTCACCACTTGCTACTGCAgcagataaaaaaagaaatcagtaaaggtaattttaatattgaaggTTGCAGttgcaatttaatttaaaagcttgAACCAATATATAGCTTCCTCATGTGCCATATCTGATTGTCTTCcatcaattttattgatttcactGAGAAAAAATATACTTGCGTTGAGAGGAATTCTACAATTGCGAGGGCAGTAAAATCTACataatgttttatataatttgtatttcttaaaCTCATCTTTGTTAAGTAACTCGTTGATCTTATCATATTACTTCTTGAATTAAGtacaatgaattttttataacaaaatagagAGGCATATGAAAGGAAAACTTATTATCTGTATTCCATGTGCAGGTGCTTCGAGATTTTGTAAAGAGTGAGTCTTCTTTTCATGAATTCTCTTCGAACTTTTTAGTTCTCGtctttgttaatattattttccttaagtaGTTTAACTATGCATGTAACTTTGTTAAaagggaaataatgaaattcttaagtATAACTTACTGTTCTAAGCTTAGTTGACAATTGACCTGGAGACTTGCCTGCTGTCAGTTGGTGTGAATCTTTATTGCTTACTCAATTTGATTGAAGGAACAAGATGTGCATTTTCAGAAAAATTGCTAACTATACTTTCCATCAAGGTTGCTACATAGATTCTGGTAAAGTCTATGCTTATTGTAGTTTGCATATCACATGGTGACTAATTTGCAGGTGTAGCAATTTTTGCTGATCAAAATCGTCAATATTTGTCAATGACAAGTGCTATTCTTCTTAGTCTAGTAAGTCGTTCTTTCTAATTGCAAAGTTTTTTCacgatttgaaaatttttaattttagaaggaaTATTGTTTCagattaaatagattttttattcctaCTTTGTGTTTATGAAATGTTAAGAAAATCTCCTGGtggttctttttatttttttccattgattTTTGAAGAATGCTTACGAAAGCGTAGGCCTTTTTCTTAGTACTAAACTAGCATGATAAGCAGCATATTTACAAACTCAGCTGTCTAACTGAGTTTAAAGTCAATTTTCATAAAGAAACTTTAAAGGTGCAACATCTAATTTTTGGTTGTCGACTATTTAACGCAACCTTCCACTTTCTCATTTAGGAGTTGGGATTTGGCAACGTAGTGTTTAGCATTAGTTAATgtgtctaatttttttttttatttgcgaCTTTCAAATTGGCATCGTTAATCTCTATAGTTTATATTAATACATTACCTTTAAAATgtatcattttcttcaaaactattttgaatatttattttcctatgtttcaaaatttggcataaatatcttcaaaatttaatattttatcttgaaaatttcatttaaattttaagatgtatgtgccataattataaaaaggttACGAAGAGAAATGTGATAGGCACCCGATAATTTATTTCCATTTCTAAAAGACCCTAAATTCTTGAATACATGGCATTGCAATTACTTATATTAGTTGAAAGGTGCGAAACTTGTATTAAATAAGATACGTTTTTTAATGAAAGCCATTTTCACATTTTCATTTGCTATCTTTCTGATTGTTTCATTCGAGTGTGCATAAAGATATCATGTTAACCGGTATTAATATGTTTTCAACTTTTCATCATCTCAATTTTTTCCATTGTTGTTGTGAAGGTTCCTTGGATACAAGTGAGTCGATCAAAATCACTGCTCCTTACAGTTCGGCCTGAAGTTTTTGCTACTGCAATGATCATGGGCGCACTCGTACATATCATTCTTTTGGCACTCAACACCTTTGCTGTGCGGACTCTGTCAATACTCTCTGGAGATCAACAGTCGATTCTTGCAAAAAGAGAGAATGCACGGGCAGTCATTATTGTTGCCAGTCAG
>Dendrobium_catenatum_newGene_10091	Dendrobium_catenatum_newGene_10091.1
gctgctactatatgctagataccACGTAtatctacgtatctgattgacgactagccttagtcgaaagttctctcattatcgggaggggtaattaactataggagcttgcgcctataggaaactagaactcagatcataaagtcctcataaaatgagggcgaaatctctggatagtgtcttatctacaaacacatctgccttccaaaatttaccccggaacttattccgttaaaactccctcaccaaagaaaagcaaatagtgcgggcggaggccggggccgaattttcggagcccacaaaccCCCAATTTTCTAGGTGGATAATTAAGTTTGGGAGTGTCATTCACTTATTCttgggaaaaaaaaagtatgggTTCAGCTCATCAAGTGCTTATATGACATTAGTTTTTGGCTAGATTTTTTGTGGGGTGCAGTATTTCTGCTCTTTTTGTTGCGTTATCCGCTCAAAGTTGTTATtccaaaatactatttttttacttcaaggCATCTCTAATGATGCTGCAATGACGATTAGACGGGAATTTGGCAGAAAACAGTAGAGCAGCAGAAATTGGAGTTGGAGAACTTTTCAATTGTGATGTATGTACGAGGTGTATTAGCATATCCGTGAACTCAGTTCCCTGAGCCTTTTAATGCATATCACAATTATAGTCCGCTTATTCAGGATACTAAATTCAGGCAAAAGGTGTTCATTTATCTTGTGAATTAGCTGaatttttttcacttaatttCATAAATGCAATAAGTGCCTCCATTTGAAACATTTTATGGATGAGAAACCTTCTTTCATTGATTTTCATCAGGTTGTCTTGATGCAGTGATCTCTCTACGCTGTAATTTTCTTGCAATTCAACTTATGCGGCTCTTGATTATTTACTGTGTTAAGGGTACACTGCATTTATAACCCACAGGGTAGTGTTACCATCACGAAATTTAAATTCGTGTTATGTTCTGTGGTTTTAAAACagtatgttatttttcattgttttactTGACCTAAATCTTGTAAGAAACAGTTACAAGTGTAGCAAAATTTTCACCTCTCTGATTCATAGCATTTCACTAAAGCAAAATGTACCTTAGTCACGATGTCAACTCCTATGAAGCAGCTTTTCAGACAATATAATGGTGATTTATCCTCTccagcattaatttttttttgcaaaattagTTTATGAACTGAAATTTATCTTCGATTtacttcattcttttatttttacggTTTGcctgtaataatttttatatccgGTGCCCATCGTTAAGAGATCTGATAGCTTCTACGAGCTCTGTTTGCTTGTATAAATATTAAGTTGTAAGCTTGCTTTGAAGGCTTCTATCATCTGTCAATTGCTGACCGTTTACTGGCAGTCATTTCAATTTAACCAACGCTTGTTAGAATGTTCTCACTACCATTTTTCTTGAGGTACaatattcttttacttttataGATGTTTCTTCATTTACTTAGGTTTTCTCTGTTCGAGGCATAGACTGAAATAGTATCACATCATTCGAGTACAGATTATGATTAGATTTTTCAGTGTTCTACTTCCCATCATCTTctgtttttctttcatttgttgCAGGAATGTTATGCCAATCTATTGGCCCATGCATTGTACCATCTTTGATGCGTTGTGAATTtcctacaaaaatttaaatcagGATCAAATGGTGGGGCGACAATGGCGGCTTGTTGGTGATGGGCGGTGACTGATAATTATGATGGCCATTGGCTTCCGACAGTCAGCGTTGGCGGGCGGATAAGGTGAAGTTATGAGCTGTTGCCTTTAAGTGCACCATGATCACAATGCAACTTGGGtttcttttgagttttcaaaAGGAAGTTGTAGTATAAAGAGAATTCCACATTGTCTTCTTACAGGCATTAAGGATGTGGTGGATTTGGTTAAATGTCAACCAAGGAGTTATAAACAGAGGCAAGTCTTTCCTTATTTTCCATATCAGAAGTTTGAGTTCTAGCACAGAATTTAGAGGAAGCTATATACTTAAACGGCTCGATCTACATGCTGGAAAGCTTCAATATAGACAGTGAAAATTGGCTGTTGCAAGTGAAGGACAGCGAAATCTATAACAACCAGATGATCAAGTTAAAAGATCGAGACCACTAGTACGCCTATTTTTCTGCTGATGGAAATTGGATTTACCTGAAGTTAAACTTTTGGGAGAGCAGCGTTGACTTTTTGCCTGAAAATATAGTTGTAAATCATGCGTTTAACCTTTCAGAATTCGCAAGCAACTTTTTGTCACTCGTTGAGCATGCGTTTAACTACTCAATTGTTGTTTTTCATtcatttacttttgatttttttacctGCTTACGATTCCTTTCTTGCTATTATAAGTACTTAAGAATTTGCTCATATGTTATATGGTATGCGAACATCTCCTCATTCTTTCTCATTATTTCAATAAGCGATGCTTCAGGACAATAGAGACCTGTCATTGGCATGTACAGGGGAGTGGGGCGCACTGGCCCACTAATCTTGTATTGACCAATCAAAACTTGCCATGCGTGTGCCACTGGTCATGACTCATGAGCATAGCCAGCATTATCTTTGATCTGCATTTGGACGCCTAGGTAGGAAG
>Dendrobium_catenatum_newGene_1010	Dendrobium_catenatum_newGene_1010.2
ACCAACTACACACTTCAATAAAAAGGGTTGGAcgaatttaattaagaattttttggaaaaaactgGAAGAGAGTATGATAAAgttcagttaaaaaataaatgggatcagttaaaaaaagatTGGAAATTATGGAAAGAATTGAAGCGTGGATCCACTGGACTTGGTTGGGATCCTAGGAAGAAAACCATTGACGCACCTGATGAATGgtggaaagaaaaattagagGTAGTGtcaaatgcaaaaaagtttaGATACAGTGGCATTGATCCTGAGCTTGAAGATAAGCTAGATCTTATGTTCCAAGGTGTTGTTGCTACCGGAGATCATGCTTGGACTCCAAACCAGGGACTTAACCATGAAAATGATACTGAAGATTCTGAACACATTGATATAGGTTCTGAGTCTTTTGAAGATCCTTCACAAATCTTGAAAGCATCAATGATTGTAGCCAATTGAAACGTCCTTCATCTACAACGTCAACCGGTAGAAGGAAAAGAATATTTGGTTCAACATTTCTAAGAAGCCAAATAACTCAGCTTGTAAATTCTTGCACAAATATTACCTCTGGAATTAGTGCATCAAAGTCAATAACTGATACTCCATCTCTTTCTGCTGCCATTAAAGTTCTTGAAGAAACAACTGAAGCATTTGAAGATATGCCACTGTATTTGTTTAGTACAAAGCTTCTCGAGGATCCAACAAAGCGAGaaatttttatgtcaatttGTCCTGATCGAAGAGTTAATTATCTTCGATATTGCTACGGAAATCATGATACAACATCATAATTTCctggatatttatgttttctttaaaaacattagtttattaaatgtgttt
>Dendrobium_catenatum_newGene_10103	Dendrobium_catenatum_newGene_10103.2
CTTACAGAGGGAAGGGCAATTGTGTCTCGTGAGAGTTGTAGATGagtgaaaaattttgaagatgaaaGGACATGCAATTTGAATTGCGGCTCAAGGAGAAGAGGAGGATTCATAATGTTGGGGTTGATTACTTACGGTGGAAGGCTTGAGTAGCTCAACTGAGATGCTTGCACAAGGGAATAACTCTCGCTGAAAGGAAAGGACTCAACATGGATGAGTTGTGAGATGGTTGCTTGGCTAAAGGAGAGTTCGAGGATTGGTGGTTGCAAGGGAGTGAGAGATATGCCCTAGCTTTGCTTCCTACAATCAAGGTCCAAGGAACAAGACAAAATTGGCACGGACGAGATCTTCATGTTGATTATGGCGAGGTGGAAAGGAATGAGATATCTGCATTAAGTTGTTAGTGTGAGAGAGAAGGGTGAAGTCACCCAGGGTTCAGACGAGGGGTTGAGGCTTCAACAATTTGGGACCGGTTAGTTTTAGCTATGGCTTCGGTTCGTTACAAATATCCTTTACTTGATCTGTTATACCCTTCTGCCTGCTTATCATGCCTAATGAAGCCGCATCTTATGCTAATTATTACTACAGAAGTCAAAGTCATGGACGAGGTAGAGGCAATGCGTTCTCAGAGCCAGTAACCAGCTTTAGTGAAGACTTTGATTTCAATGCAATGAATGAGAAGTTCAATAAAGCTGAAATCTGGGGCCTCCTTGGCAAAGGTCAAGCACTAGTAAAGTCTGATGACAGAGGACAGTCAAGTAATGTGAATGTTAtcgaggaagaagagaattctCTAAATCTTAAGATCCAGCCTGCCTACAGTAAGGATGACTTCTTTGACACTCTTTTTTCCTACACATCTAAGCCTCGTAGACCCAGCGGAAGGACTAGGGTCCCGGAGCAGTTGAATGTCAACTTGGAGGTTGCAATgGCCTTTGATGATTTTCGGACTAGATCGAACAGGGGAGGTGGCCGGCACTTCCGCCGTGGCAGTGGTGGTCGTTGGCGTGGCTAAACTAGAGCTCCTAGATCAAGAACTTCTGGCATCTGGAAACCCAGGTTCACTTTAATCTTTGTTATTGAAATAAGCAAATCGATGGTCACAATGGCATGCTTGCAATAAATATGCTTTGTTTGCTGCTACACTCATGTGTCAGCTTTCCTATGGCCAGGGTTTTAGATAAAACCAAGGCCTACATGTGTTTGATACAAAAGGCCTGAgaatttcaagatttatgtatttggtaaaaatatatattagtgtttgaagaaaatttgggcttatatatttacatttgaTATAGA
>Dendrobium_catenatum_newGene_10104	Dendrobium_catenatum_newGene_10104.2
cataatacaAAGGTATACATTGACTATATccctcatgtttttttttttctttttcagaaaCATGTGCTTCTGAACTCTGATGAGCAtgctaattttctaaaaaagcaGAGCAAAGACCCTTCTGAATATAGGCCTGACATTGTTCATCAGGCACTTCTTGCCATATTGGATAGCCCCTTAACCAAGGCTGGTAGGCTGCAAGCTCTATATGTTCGTTCAACACGCCATGCACTCATCGAAGTCAAACCACATGTTCGTATTCCAAGAACTTTCCGGCGATTCTGTGGTCTTATGGtgcAGTTGttagaaaagcaaaaaattactGCTGTAGGCAATCGTGAGAAGCTTCTCACTCTGATTAAGAATCCTGTAACGGATCACTTACCtgttaactcaagaaaaatagGCCTGTCATATAGTTCTTCAAAATTAGTTGAAGTGCGTGATTATGTTGCTGCTGCTAGTGACAATGTCAATCTCGTTTTTGTGGTATACTATGATGGCCCTTTTTATCTTTCCTTTCGTGCTTGcattcttttcatttatatcCAAATTTTGACAATTTTCAGGTGGGTGCTATGGCTCATGGAATCATTGATAAAGGATTTATAGATGACTTCATATCAG
>Dendrobium_catenatum_newGene_10107	Dendrobium_catenatum_newGene_10107.2
GTTTTCTTCAGAAGTTTTAACCAGTTGTTTCTCATATGATGTTGAGTCAATGAAAACTTGTGTTTTCTTCTGAACTTACTAGTTTTCATATGTTTTATACTTCTTGATGTAGAATGTCCAAGTTTTATGTCAGTTAGGGATAATGAACGTCATGCTTGCAAGTTTGATAGTGTAATACATTTGTCATGCTAAACACCTAGCACATTGTGCATCTCATGGTAGACTGCTAAATAGATTGAGGGATTAAAATGTTTGggcttttgtttgagttttcatgatttaatttaatccaAGTTTTTTTAAACTCGGTTTTCATCTTTTACAGACAACATGAATCTGTAGAAGATCATACCTTATTTGTTTGGGAAAGCACaagattgttaatgaattttacaagCCCATTAAAGGTGGATAGGTACCACTTACCTAACAGAATtaaagttagaaaaaaattgtagtgCTTGTGTTGTGACCCATATTTTGATTTCCTTTTAGGAAATGTGATATTCATGACCAACTAATCCTTTTGTTTGGATGATACATGTGATTTAAGattatgctaataatatccaattttttctttctaatataTTGTCATGATGTCATGCTAG
>Dendrobium_catenatum_newGene_10109	Dendrobium_catenatum_newGene_10109.1
gataaagcAATTCTTCCCTATATTTGCTAAATGATAGATATTTATCTTTAAGTATACTATTCATACCAGCCCATATTGATTGTGTAAGTTGCATCAGTAACTTGTacttttttcaatcaaataaatgataatgttaaagaaatctttcaaaattttaagctaTCTTGAAAATTGCCCATGATTATACCTCTCATCAAgtataaaattgtaattttggaatttgactgttgcgtccaggagtattcgcggcggtagagaaatataaagtttatcatcatagcattgtacgaaaatccggcacgcaattagataagagagagggtctagcatttatgagacaccaagatttttacatggaaaactcctaaaaagggggaaaaaccacggggcctagcccagtttgaatgaatccactagtattgtagtcgattacaaatgaggcccttccttgggagaagaccttagcttgatgtacattttatagagtacattacatgatatgaatgcaaagaatcactattggcatgttcgtttggtcgggaggaccgcagtcggcggacgacggaggtcggaaggcttgtagtcggtggccgacgtaagtcaggaggaccgtagtcggctggcgacggagatCATAAGGGCTGTAGTCGACGGgggacgtaagtcaggaggatcgtagtcggcgggcgacgaaggtcagaaagactgtagtcggcgggcgacataagtcaggaggaccgtagtcgacgggcgacggatgtcggaaagactgtagtcggcgggcgacatgtcaggaggaccgtagtcggctggcgacgaaggtcggaaggactgtagtctgatgacgaagatcagaaggacagtgtcaggtagaagtccaacaatggaaagaagtccatcttcgcatagacgtccagcgaagtccgataaccggtagaagtccggtgtcgggtagaaacttggtgaAGAGTGAAGGTtagacgtcgggt
>Dendrobium_catenatum_newGene_1011	Dendrobium_catenatum_newGene_1011.3
GCTCGGATCGCTCCCACTCGACCGGTCAATGCCTTACTTTCCGTGGTCTAGCCCTAATAAACAATCAAACGATAGGCAAAGGAATTTGCGAAAAAAAAACGTAATATTCCAGCGCTTCTTCTTGCTTGCAGCGCCCTGGAAGCCATGGATTTGGGCCAGCAAGACTTCAATCGCATCCTCTTTTTTGAGCAGGCGCGCAAGAACGCCGAGACCACCTATGCAAAGAATCCCCTAGATGTCGAAGTGAACCCCGAACCCGTTCTTTGTAATCTCACAAATTGGGCAGGAGTGCTCATTGAGTTGTCGCAGTTCCAGAGTGTTCGCTCCGATTCAATAAAGTTCGTCAaagATGCTGTTTCAAAGTTGGAAGAAGCTTTGGAGATTAACCCCAGGAAGCATGATGTCATATGGACCTTAGGCAATGCACAAACTTCTCTTGCATTCTACACTGAAGATCTTGAGGATGCAAAGCCATATTTTGCAAAGGCAATGCAGTGGTTCCAGCAGGCACTAGACGAGGATCCAGGCAATCAGCTATACATGAAGTCTTTAGATTTAGCAAGGAAGGTGAGTTTCTGGTTTGATAGTCCATTTATATGCTTTATTTTCCACTAAAGAAACCATaaacttctattttatttttagatcataTACTATGGTGGAGATATAAAATTGTTCTTGTGGGGGCAC
>Dendrobium_catenatum_newGene_10117	Dendrobium_catenatum_newGene_10117.1
gaattttttaattcttttataataatttcatgCCTGTATCTTCAGGGGAATTATGGAATTGCCGTACAATTTCTTCGGAGAATCTCAACTTCTCTTCAACAAAATTGGCCTGGTTTTTCAAGTCTTCATTTCTGGTTTGGCATGCATATctataaatctatttaaatttgCTTCTAAGTCATTTGTGCTTCaatctttgatttatttcaatagagatttttgcattttttattgatcaGTTTCAGTAACCTCTCGTTCATAGTTTGGGCATCTTTCAATTGTTGTTCACTTGTTGAATACTGATATGCGCTATCTACTTGGCTT
>Dendrobium_catenatum_newGene_10126	Dendrobium_catenatum_newGene_10126.1
GGCTGGGTCAAAGTAAGAGCATATATGGCTGACTAGTTTGGGCTCAATTATAAATCAGACTGAATGATTTTGAGTTGATCTCGAAACATGGTTAAATCAGCTTTAACTACCCAATAGCTAATCTATCCCATTAAGAATAAAAACACTATTTGGACATTTCAGACATCACTACTTCCTActaaacctaagttaatatTGAACTAAACAACTCATCAAGAATATGCAAGTCATTGAATGAGCATCCATACGATTGGCATTTGCACAATCAATTACATCAGAGCATATGGTGAGCAGGGAGGAGGAGGATTAAGGATTGCAGCAACAACTTGCAAATGCAATacgagaagaagaaaagacacAAATGTGAGACCTACACATACGTGCAAGCAAACACACGACAATAAAGAGCAATGTATGGTATGGCGCACTGAGCAACACAATCAAGTGAGCGGAGAGACTAAGCAAGATGCGAGCAttagttt
>Dendrobium_catenatum_newGene_10128	Dendrobium_catenatum_newGene_10128.1
ttttttttttttccgactGTAATTTGTCTTACAGCATTATATAATCATCATATATGGACTTGTATTAATGTCTATAAATTCTTCAGGTATCGATTATTGGGTCCTGAGTCTGCTATAGAAACAATCAgaaagaaatggaaaaaaaatggcGGAAAATGGTATGGTCAAATGGGAGATCTTTTATGGAAAATCTAGCTGTTCTTTTGGAGACTACCTTACCTGGTCCTACCAAAGAGTGCAAGAAAATAGAGGAGCAAATTGATTGTGGAATTTGCTATGCTCAGTATCTACCTCATGATGATGAACTTGGGGGTAGTAGTAATGAACCAGATTACAAATGTGATAATCCTTGTTGCAGTCGGGCTTTTCATACTATTTGCTTGAGGGATTGGCTTCGTTCAATCACAACCACAAGACAGTTTGTCATTTAATGTCTTATTCGGGAACTGCCCTTACTGCTCAGATCCAGTTGCTGTTAAAAGTAATAGCTCTTAATGGGCTAGGAGTTTGTTCTTTCTCATTCGGTCGTTATTGTGTGAATTAGATGTTCTTATAAATTTGTATCGGGGAATTATAATACtcgttaatttttaaaattttatttttcaaacaatattATTGTAGCTACTTCTACGCCTGATATTGTATTTTGCATCGTGATTTTACGTAAATCGTTCTCAGAAAGCTTGCTTTGGATCAGTGATTCCCCATCTCTGATATTTTGCCTAACATTCAGCTTCGAAGTATGTTGCAAccataatatgtttaattggTCTTTTGTAATTAACTGCCCTATCAGGTCCTGTAGTTATGGTTGGAATGGCCTTTGAGCATTTTTGTGTTATCTGCTAAGCCGTCCTAATATGTTGATAGTCTGTAAGTCGTAACGTTTTGACCCTAAGAATCATATAGAATGTTGTCTGAttaatattttccttatttgaTTCGAAACTTATTAATGTACTGAAAGCCTGCTATTATCAAGAAGCGAATAGGAACCGGGCTCTCTATTTGGACGGTTGAGATCTTACCC
>Dendrobium_catenatum_newGene_10137	Dendrobium_catenatum_newGene_10137.2
ATATTGTTTTTGGAGTATTTGATTCTGAAGGTGAAATAGATCACACAATTCATGGAAAGCACCATGCACTATACATTTCAGCATTGTCAGGGGAAAAAGCTGATAAGATTATGTACATGTTTGATCAAGGCCGTTGTACTATTCCTATGGTCCAAGTTCCAAGCGAaccaaaaatcttcattttttcaGCATTCCACTCTAATTACCCTGATCTACACACAAACATTAAGGTTTTCATCCACATCTATCCCATTTAATTGCTTTTTCAACGTCTTTTCCATTGTTGAGTTCTCATAATACAGGTGAATGTCGTGCAAGCACCCAAATTGAACATTGCCACATCAATTGAACTAGTTGATAGGAATCCTCTAGTTCCATCCAATGAAGGACTCTCTGAACGTCAAGAACATTCTCTGTGCTCCCCAAGTCTGATATGCATATTGAAATCATTTGTTGATTATACAGCTTTAGATATCAAGGAGAAGAGATTCAGCACggctaatatattttataataagcaTATGGTACTTTTGGATCCTTTGGTTCATTTTATAAGCGCCCATTATCTTGATCCTTGGC
>Dendrobium_catenatum_newGene_10146	Dendrobium_catenatum_newGene_10146.2
CTTTATCCGAGGTCAGTGTTGAAAGATCCTGCGCAGTTCAACAAAACTATTGACTTGCTAAAGAAAATGGGCTTTGATGTCTCTAAGACTGTCTTTACCTTGGGAGTCAATGTTCTCTCTGCGTTGTGTAAGGCCACCTGGGACCGAAAATTCCAGCTTTATCGTAGCTTAGGATGGTCCGATGATGATATCTTAACTGCATTCAAGAAGCATCCCTTCTGCATGCTTTTGTCGGATGAGAAGATCAAGCATAATTTTGGTTTCTTTGCTAAGGAGCTTCAATGGGCGCCTTCCTTTGTGGCAACACGGCCTGTTTTGCTTTTTTTCAGTTTTGAGAACACAATTACCCCAAGATATAAGATTTTCCGGATTTTAGAATCCAAGGGCCTGATAAGAAGGAACGGTGGTTTCTCTACTTTCCTGTGGTTGCCTAAGAAGAAATTCTTAAATCAGTATGTGATCAAGTTTGCTGATCAAGTTCCGGAGTTACTAGAACTTTACAAAGATAAGTTACAATTGTCCAGAGTTGAGGCAGATAGAGGGGTCGTTGTTGTTGGCAAAGTTCTCATGTTTTGGGAAGAGATATTCAAAAGAGTAGAGGGAGTAAGGGATATAAGATTTTGGGAAGAGAAAATAATGAGATTTTATCAAGTTCCAATAACTTTTATTTGTAGTAAGTGTGAGGTACAAGAGTTCACTCATCTCCAAACTCAAAAAACATGTTATTGTATAGCATTAAAAGTTAGCATAgctattattatcaatgtttGTAACACAATGAGATCAAGTATTGGGAAAATCTTTTTTTGAGAGGTGAAGCCATTGCGACTCTTGAGGTTGTGGATGTAGCAATGCAAGATGGTTATGGATGTCGTTGGATGTAGTCGAACTAGTTCTTTACAAGAGGTG
>Dendrobium_catenatum_newGene_10151	Dendrobium_catenatum_newGene_10151.1
agtgggttgatgagaaagctaagaaggctcatGATGATTTCGTACGAGCTAGAGAAAGTATGCAGTCCACTggcgagggatcatcttcaggatcggCCCACATttctgagtatcatacatggtcagatgttgttggtggaagacagAGGGGAAGAGTATATGGCATGGGTTCACAGGCTTTTGCTATTGAAGGCAGTTCATCCACTTCTGCATTTcatgatccaagtggagctgaagaatctGTAAGCGAGAGGGTTGCAGCGCTTACTAGAGAAATTGAAGAGATGAG
>Dendrobium_catenatum_newGene_1016	Dendrobium_catenatum_newGene_1016.1
cctaaaaaataaatataaaaaatttaatataattttatcctaACAAACACGTGATTATTAAGCGTCACCAGGCTTATCTCATTGGCATGAAACCGCACGTAATCCCCCAATTGAAATGTCGCCGCGGCAGGAAAATCGCCACCTCTCAGCCACCGGTTATCGTCCCTTTTTATCGAAAATAGATCACAAATCCTTTCCTTAGACTCTTCCAGCTACCCTGCAACCCAAAAAGGCATAACAGAAGTTCAGGGTTATGCGGAAAACCCTCTTTGCGACCTTTGATCGAACAGTTGGCATGCAAATTTGCCAAACAAACCAATCTTCTCAGCTGAAATAGCAAAGATTCGCTCTCGAAGCGCTGCCACCACGAAAGGGATGGCATTCCGTTCATTCTCCCTCTTCGCCTATATATATCTACATCGCAATGTCTCGCTTGAATCTGTTCCATAAACATTCACGGTGCTTCATCTGCTTGATCTTATTGTTGTTTTCTCTATCTTCTCTTGTTTCTCAACGTGGAAGTGTAAGCATGGCTAAGAACGATTCTGGTAATTGGGAGAAAAGCCCGTTCATTATTTGCTTCGGCGAGATGCTCATCGACTTCGTCCCGACTGTCTCCGGTGTTTCTCTTGCGGAGGCTACGGCATTCAAGAAGGCCGCCGGCGGCGCCCCGGCCAATGTCGCCGTCGGCATTGCCAGGCTTGGTGGTTCCTCTGCTTTCATCGGAAAGGTTGGGGACGACGAATTCGGGCATATGCTGTCCAACATTTTGAAGATCAACAATGTGGATTACTCCGGTGTCTGCTTCGACACCGGCGCTAGAACTGCACTAGCCTTTGTGACTCTTAGGGCCGACGGCGAACGGGAGTTCATGTTCTACCGAAATCCAAGCGCCGATATGCTCCTGAAAGAATCCGAGCTTGATTTTCATCTCATCAAGAAGGGTTCCATATTTCACTATGGCTCCATTAGCTTGATCGAGGAGCCGTGCAGATCAACTCATCTTGCTGCTCTTAAGTTTGCCAAGAAGGAAGGTCTCCTTCTTTCCTATGATCCTAATCTGAGACTTCCACTTTGGCCTTCAGCAGATGCTGCTCGTGAGGGCATTAAAAGCATCTGGGAATACGCAGATGTCATCAAGGTGAGTGAGCAGGAAATCTCATTTTTGACTGGAGATGAAGATCCTTATAGTGATGAGGTTGTGTATAATAAACTTTTTCACGACAACCTCAAACTCCTTGTTGTCACCGAAGGAGAAAAAGGTTGCAGATACTACACCAAGAAATTCCATGGGAGAGTTGGTGGGTTTAGAGTTAATGCTGTGGATACTACTGGTGCTGGTGATTCTTTT
>Dendrobium_catenatum_newGene_10160	Dendrobium_catenatum_newGene_10160.1
GGATATATCAAAGAAGCTTCCCACTGAGGTGGTAATGTTATGAACAAGGAAACCTATATGGAAGGAGATGCTGTCTACCAAGAAGGAGATTTGCCTCTTTCTAAGGGGCAGTTAGGTATGGTTAATGAAAGTAAGCCTCCTTTGAATGATCATCATCACAATGATGCTTTCACTGACAATGAGGACATGGATATGTTGGGTAAATGCTttgctagagatgataatgatactggTTATACAAAGGGGCGTGGTAGGAGAGGtagaaatttaaagaagattattattaattctcCTAGAAATACCGGAtcgcatacttctc
>Dendrobium_catenatum_newGene_10163	Dendrobium_catenatum_newGene_10163.2
GGGAATTCCAAGTACtgttattttttagaagatcatatgtatgaacacctGCTCGATTATACGATTATGTTGTGTATTTGCATGTGGATGAACCTAACTGCCAGGATTAAGGGCATGAAGGAGATgaaattgaagaaggagaagcaTCTGCTCCTGCACCTGCTTCTAGACTTGAGCATCATTTTATCAAGAAATGATCCAATGATTGATCTTcttgagtctcattttgatcaatgatttCATCATATTGAGAATCTCTTAGACCAACAGGATGCCAGATACAATGACGATATGAGCTTAGTCAGAGGATAGTTTGATTCAATCAACAATCAAGTAGCTACCATCAATAGCTACTTTACCATATTCACTCCTCCTCATCCACTTCCATAGAAAGATCCTCTagcattttagtttttattttttattgttgctgatgtatgctttattttttttagtattcatGTGATTTCATTTAGATGTTTATATTTAGGTATTAGTGGTT
>Dendrobium_catenatum_newGene_10167	Dendrobium_catenatum_newGene_10167.1
aggTCTTGTTGAAACTGATCCAGAGGGTGCATTATCTGGTTTTGCTGAAGTTGTGCGTATGGAGCCTGAAAAAGCAGAGTGGGGGTTCAAAGCTCTAAAGCAAACTGTTAAGCTTTATTATCGACTTGGGAAGTATAAGGAGATGATGGAATCCTATAGGGAAATGCTGACCTACATCAAATCAGCTGTCACACGCAACTACAGTGAAAAATGTATTAACAACATCATGGATTTTGTCTCCGGACCAGCAGGTCAGAATTTTGGTCTTCTGCAGGAGTTTTACCAGACAACACTAAAGGCACTTGAAGAGGCGAAGAATGAGAGGCTATGGTTTAAAACTAACCTGAAACTATGCAAAATTTGGTTTGATGTTGGTGAATATGGTAAAATGAACAAGATACTGAAAGAACTCCACAAATCTTGTCAAAGAGAAGATGGCACTGATGATCATAAAAAGGGTACTCAACTATTGGAGGTGTATGCTATTGAGATTCAAATGTATACAGAgacaaaaaacaacaagaaattgAAGGTGTGATTT
>Dendrobium_catenatum_newGene_10178	Dendrobium_catenatum_newGene_10178.1
ttttttttcattttgctttcttattttttttattttattattttagctattGAACACAGTACTCTAAAATGGATCCACAAACAACTTCGACTCAAAGTGTGCGTGAGAAGGTTGATATAGCTTGGAGTCATTGTACTGAAAGTAAAGGACCAGATggaaaaaaaacaatttagatGCCTCCATTGTGGGATTACTTATAAAGGTGGAGGAATTAATAGGATTAAGCAACATTTAGCAGGAATCAGAGGTAACATAGCTTCGTGCAAGAAAGTCCC
>Dendrobium_catenatum_newGene_10180	Dendrobium_catenatum_newGene_10180.1
TATTACTTAGGCACATAAATCATGCTGCTTTAGTCATGAAGAACGAATGCTAAGCTCCTTCGCACTGCACAATGGCATTTAGGAGTCTGACGTAGCCTTCTCCagatcatttttcttgaattaatgATGCTTATATGCCATGATTAAGCCATCTTGGTACCATTTTCGTCTGCTGCAGATGTGTTACCTGAAGGAGCGACGCCTAGGGGCTCATGGTTTGGCTTTGGCAAAGTGGGAAGGTTGCATCTTGAATATTAAGAACCTTCGTTGTGCATGCATGATGTTTGTTCCAATGCCTTAAAGACCGATACAAATGTAGAACGGT
>Dendrobium_catenatum_newGene_10185	Dendrobium_catenatum_newGene_10185.1
caaaaatccttcctgaAAAAGCTCTGTCAGCTCATGCGGCTTGTACGGCTGTAGCAGGAGGCGGAGAGTGGCGTCTCCTTCGCGCCTGAGCCGGTCCCGCGTGTTCCGGCTGTACCGGTCAAACATAATACTGTGATCTTCTTCTACTTTAGTGAGATGTAGGATTCTGCATGACTATTCTTTGTTTTCATCTCTTCTGCCAATGATTGCATCAGATTCCAAAATAAGATGATGGTCTCACCTTAGCCATTAACCATTTGAACTCGAAAATTCCTTCTTCATGTGTGAATTCTCTATTCGCATTTTTGTAATTCCtgtttttactttcttgttgaAGCCAATTTGATAAACAAATCTGGTGAATTATTATCATTCTCTGTTCTGTAGTTGCTCAGCTCACAACcaaaatcaagcatttatcaTCAGTTTTACATAAAAAGGACAAGCATTCCCGGAAAGGACTCCATGAAATGGTTCAACTAAGAAAGAAACTGCTGAAGTATCTCCGAAGAACAGACTGGGATTCCTACTGTCTTGTTCTCTCCAAGCTCGGCCTCAGGGACATTCCTGATTACAAGATTCCTGATTACAAGAGCTAATAGATGAAGGGCCTCTTTTTAAGagatgaggatgcataggtggatgagtggatataggatacaaaatgagcatatacattaAAACGCTGGAGTAGCTCCactggaaaataagattagagagagtcaccttagatggtttggtcacattaaacggaggccttccgatgacccggttagtaaagttgaggtattagatttgacttatgttaagaaagatagaggtacttggttagaaaatattagaaatgatatttctttattagatttaaatgagaatttgacttttaaccggacacaatggcgaaaaaatattcatgtagccgaccccacgtagtgggacaaaggcttgttgttgttgttgttgtagtattgttgttgaatattatattttcttgctatatttatattttaaatttctttttaacatTATCA
>Dendrobium_catenatum_newGene_10197	Dendrobium_catenatum_newGene_10197.1
tgttaccaaacagtttctcaagatttaacaagatttaacatttaacataccaaacagtttttaggatttaacacatttcggatttactaaatccgaatttacaggatttattaaatctcactaaagttaaatcccacttgttgccaaacagcccctacaggatttagtaaatccaggATTAGGGCAAAAAGAGCCAAAACGGAGGATTTATTTGGCCGTGAGATTTTCGGAGCGATCAAATCCCGTTTGACAGGATTTAGCATAAACCCTGCTCAAATCTTGCATCCCCTTTGCTTGCGTTCCAGGTTCTGTCCCGTCTCGTCATTAGCGAACAAGGAGGCTTACCGTCGGCGCCGTTTGCCGTTGAAGACGTAGCAGATGATTGCTTGCATTCCATTCTCTCGGTGAGATACCTATTGAGCCGTCTATCAAGCAGCGTGGCAAATGCTTTCTGCATTCGGTTGTACCCTTTCCAGGATGGTCTATTATGGAcactatacatttattgagcagcttgatggagaaatatagagagaataaggaggatctacatatgatatttatttatttagagagcatatgaaaaaaattccaacAGAAGTGCtctagagagttctagaaaagaatgggtttaatgcttatattcaagtcattaaggtaTGTATGCAAGAGCTTTTACTTGTGTTCAAGGTTCAACTTTAGGCTCATATTTTTTTGCtctagtcatggatgttcttactagagattTGC
>Dendrobium_catenatum_newGene_10199	Dendrobium_catenatum_newGene_10199.1
CTTTTTAGAAGCATAATAGACAAAAATATATTCCTGATTCTCGGCATAATGTGCAAATGTTAATACATGGATATTTAGCTAGTAATTATTTTCTGGATAACAATCATAGTTATTGTCTATTCCATGAAGTTTCAATCAGTTTTTGTTGCATGTAACATTTAAGCTTTAACTGTTCAGACTAACCTTTTGTATAGTCTCCACAGGAATTAACTGATATGGCTCTCAAATTTTACGATGAAGTTGCTCTCTCCAAGCTGGTCGCAGATTTCGGTTCATTGGAACTCTCACCAGTTGATGGTCGGACACTTACTGATTTCATGCACACCAGAGGCCTGAGAATGCGATCTTTAGGCCAAATTGTAAGTTGATCTTCCAACACTTCGGCCTGCTAAATTTGATCGGTGGGGCACTGTGGTCTGAAAGATAACCTGTCTTTCTTTATGCATTTCTTCTTTGTTGTTTAGTATCCAGTCACTGGATCTTTTCTGCATGTATGTTTCCCTTTAGCTTTTTACCGCCATCATCGTAATCATCATTACCATTTGCTTTTGCC
>Dendrobium_catenatum_newGene_1020	Dendrobium_catenatum_newGene_1020.1
ATTTATCGTCTCTCTCTTCTGCCATTACCCTAAAAACCTTCTCTTTTCTCTCCATGCTCACTTGTTCCAGGTCGAACTCCTGTCTCCGACGACGCAGAGAAAACGAAGCCCCATGGCTTCAACCAATGAAGTGCTATGCTGCCGCGCGTGGAGAGTAGCGAAAAccctcttcttcatcaccaACATGCTTGCCTCTCTTCTCCTAGTATGCGCTCCACCGCTCCTCGTCGTCCTCGTTGACCTCCTCCTCCCTTACACCCTCCTTGTCGCCGTCAACGGCCCGGCTTCCTCCTCTCCATCATTCTCATCTCAACTCAGAGCATTCCGATTCCGGGATTCCCTTGTCGACCTGCCCCTGGTTTCCTTAACCAGATCCCTCCTCATTCTCTGTTCTTACTTGTGCTGTAACGGCTGGGAGCCGTACTTGGGCGTGACATGCGTCTGCGCTGGGGCGTCAGCGGGGTACGTGTTGGTCAAGGCAATCGCCATGTTTTGGCCTGATCCGGTGTTTAGGGTTAAGGAGGGTTCTACAGTGGAGGCTCTGTTCTTGTCTTCTCTTACTTTGGCTATGGCTCATGTTGTGGTCGCCTACAGAACTAGCTGCAGGGAAAGACGCAAGCTTGTTGTGTATAAAATTGATGTTGAAGCGGTATCGctttataataatgaattttacaaCTACAATAAGATCACACTGAGCAAGTGAAGTTAACTGCCATTGTTGAGATGCCATCGGCTACCATCCTATCCTTGTTGTCTGGGACTTAAGGTATATGTGCGCATAGTTCGGATAGCAGggcaaaaaaaagagagatattatctctctgatctctctctctctctcaaatttatttgtttaatttgaattcaaatatctGCTTTCTTTGCCATTTCTTTGAGAATCTGAAGGTCGGCATAATAACCATTATTAATTTGAACGCTCTCTTAGCATATTCTGAAGAAGACAATTAGTTTGGATGTAAAAATTAATGCTTTGTAagataaattctaaatattttgtatgcCCCTTTCTATATCACAAGATCAGCTAACacagtac
>Dendrobium_catenatum_newGene_10201	Dendrobium_catenatum_newGene_10201.2
tcgaggtcacggatgtagacgagcctttcccttggagatcctccctcaaattcttctagggccacaggaggagcaagatgcagcaagttcgaagcaaccgtgtgatctccttcacacctcttctcctcacaacgctcaccttctccttcctctctcaaccctaaagaacttctctagagctctctcccttggaatccctctctaaccacgttctcctctctcaTACGctctctaaaaaattacttttttgatACATAAAAACAAGCTCCAAAAGCcctgaaatctcaaagtagccgttaatatcgtacagtacggttctacaatcgtaccatacgatcttcataaatagaCTTTGTCCTAGTACGAAGtggtatgaacagttcaaaaatgttcgtatagtacgataaaatatcatatggtacgatccaTGACAACACagttcgtacaagatgatagtcgggacgatcaaacatcgtctctgttcatcgtatggaatgatgtatatcgtacagtacgatgagacaaaaaataactgatcatccaggacgatattcgggacgattataattcatctctgtttgtcgtattgtacgaatggtTACGTACattacgatgttcaaattataattaagcccggatttcttgcactaatcacaggttaagttaagtaagtatttaaaaataatcgtacagtatgaataagttcgtacagtacgagcggCGGAAAATTTCTCACTTAAGTTAAAcagcggctagggttttggatttgaacatatcatacagtacgatataattttgtacagtacgatctattcacagaattgtACTACAACCCTCTGATCGTACGATACGAATtatcatcgtacagtatgatctacatataagaaattttattacattctatatttaaaacctctccccctgtgtgtgtgcatggttgctcgagcttttatgtattttgtggccagactcaagaaaataaaaaatgaaataaaaaggaaatacattgcagactcttactcctaatctacccatccttgagtcttcctgtcgtcctgagtagcttttgatcttcctgaaatgttagtactcacgaacaataataaataatattcaatgaatctcatgtcaattattatttgtcatcatcaaaatcttaagcttggggtcatgggttgcaacaggaacatcatatatatacactatTCTTTCGTGCAtgtggccatgctcaagctaataaagGGGGGCACCATTATGATTTCTAACACtgtcttatgcaggtgcttgctcagctcccccccccctaaataaatgagggctaagaataattataactgctacaGGTGGAGTttcttagccctcataattaagagcatggcttggcacagggtcaatggtttgaattatttttatttccatatataactacttgagatttttattaggaaaaCCATGCAGGtctttagattttcttttctgcttctcatttgaatataatatttgtaataatttgttaagagttgtgaaaatgcaactttgagtgtggatattcttattcCACTTGaatctcaaaagaagaaggcatcctcataggggagagtcttcttccatttgggagATCGAGTGGGATgactttagatatccaaagagaaaaggcaatcaTTCCCAAAAAGGGAGAAttgtctcttcatttggatattcaagccacgacggatccaaggagttcAAGGAGGAGatatccaaggagtccaaggaggagtttccaaggagtccaaggagaagaagacacccagaagactgaagaccaatatcccactcaaagtcatttgagtCTGTCATAAGCTTAGAAATCCGAGTTATTGGCAGTAGTGctcggccactttactttctgcatatctgggttgtaataagggaaATTTGCCAatggccatttagttgattatttttggattcatattgatgtgtttacctgattgtgcagtagaattacctgctttttctaggtttctttcttgcatgccgtTTTGGCTTTTGCTTGGATTTtcgttaggctctctaaggactataaaatttttctactcataactaactcctaaaattttaagttctaaataacatagaaacttaacgaacctagggaactgccggaatcgtccggggttgcatgcatattactgtATTCTTCTTGCCTTactataagacatctccctgcttgcgggtagagtccggataatctggcctatgaggatgaagtgccagaCCTAAGGAGGctcagtcttttctaaaaatttattttttataagcctatttttaaaattttatagcattcatgagctgacatttcaactagaATATATTGTAttagtaatcaattaaataaaatttaattgtattaggtaggagcatctgacccacataagtccaTGATCatttaggaaattctttagatgtcggtcctatttctaaagaactgtaccacccacccatcttttcAGGGACTCTAAATCCTACTCATCTGcatcacaggatgacgccacctccatccttctctcacgcatgtgattgattgtccgatttttctttctcctatttttgtTTAGTATCCTAGAGCCTCtgaatgctggtatgagccacgcatgttgattcagcccttcggacctttcttccttttggataGGACTTCCTAGTCTACACCCTTGTACTAATCCCACTTTTGggaaggataatgtatgatccttaatcgagagttttctcgggctccggcttgagatgtaattaaccacgagggcttgcgcccgtgggaaactcggtcccatatctactaaaccccattcgagctcttgtatcgggtgggggaatcCCGTGATTAGGTCATGTATATTGTTACCCATTGGGGTGTTGGCGatagcctctatcctcaatggttagtcgtatgcacgatccaatctgtccctttCAATTGACCCGTTCgtgcggtgctctttcggaggtccacaaagATTTGTCGAGCTTTAGAAGACAATCTTTGAAAATAGTCTTTCAAGAGAATACTTTCAAAAATTCTCCCTCATTTTATCAGATTCTAGAGAgatgaaatgaatatttaataattcttcAATTTGTAATGAAATGTTCGATAAAGAGCCTTACAAGGTGAGAAAAATCATGGATTATAATTCtattgttggctcaagaaaaatggaaCTAATGCATGAATCTCACTTTGAAGTTGTAGAATTTCActtcccttaagtcagattgaaattaatCAGATTTCCTCTGAGGGTGGTATCAGGGTTAAAAGATCTAGGGTCCTTACTTTCTATGAGCACAAgtactcatagttaattacccctcttactaTGTAAAGGAGAATTCTTGATTAATGATGAATAAGTTTTAAGTGTTTAGTCTCATTTGTGGGGAAGATGGAGGTAAACCCaattaagatcccatggttccatcgtcccaGGTATAACGTAGTtccagtctaccaacactaacaatcattgaccgtAGTGTCTAAGAAATCTGATTaacagccatgggttgcctaCTCTCAGGGATCTCGAATAGACTGAGTGGTCAGATGtatattttagtttgatttaatttgggttggggcttatggcttccttaaaaattatccatcaatttgttttgcttagggcttacggctccaattaggagttgcccatgtgatttgattttggtgGGGGCAtttggcttccttagaagttgcccattaatttatttagtttggggtttacggctccaattaggagttgccctgATAGTAGGACTTACGACCCCTTTTAGAGGTAGCCCGAAGAATTTTGGTTAgataggtcttatggcttctttaAAAGTTGCATAACagtgggtcttacgacctagccctATAAGCTAAGTAGCCCGAAgggtgggtcttacaacctagccctTATAGATTAAGATGTCATAGGAAtttgagttttggatttagAGATGTTCATTTAGAAGTTACCTAACACGtgtagatatattttttattcagcTTCTTTCGATGTATAAGAACTATTGAAACTTTaacaatattatgaaaattgtaGAACTTTATGGAATACGGTTGTTTATTTGAGCTATTGGTGATATTATTGCttcttattactattttttattattacttgtAAACTATTTAGATTCGTACTGTTGGAAAGCTCAATAACCGATTGCAATATTCCTGGTTACCCAGCCTGCGATCACTCTTCCCAATAGTTTGGGCTTGTTGCTTCATTACCAGCAACATTCACCTCCCCCAAATGATATTATAGATGTCTCTGAATCTCCCAAGCCTCCTATAAATCCGCCAGCCTCTGGCTTGTTGGAAGATATCACAGAGCCCACTGATTTACCCAGCTTAAACTCCCCTTCTAAGGATGAAATTgctattgataatattatagTTCAGCCCCTAAATAATCCTTCTATGTTTATTTCACCAAATAGATTCGAAATTCTTCAGTTGCAGGAGGACTCTCATTCCTCGTCAGATTCGTTGCTTGTTGATAGCAGGTCAGACACTAATAAGAATTCCAAAGGGAAGTCTGTTGCTGTTTCTTCTACTACTTCTAAAAAACCGTCTAGGGGGAAGCAAAGTAAAAAGCTTCCTCCTCACCCGGGCCCATGATGGTTCTTCCCAATATTGCAGTTTGGAACATCAGGGGTTTAAACCGTCCTGATAAAGTCCTCTGTTGCAAAAGTTTGGTTGTTTCTTTTAAGCTGTATATGTTCTGCATATTGGAGAATAGGATTCATCATTCTTCTCTTCTCGACCCTTATTTCGAAACTTCACATTCTATTTTCAACATTGAGAATAGCTATAATAACTTTGATTTATCTGTCTCGGGTCATATCTGGGTGAAATGGAACTCGAGCAAGCGACACTTCCATCCTACCATCATCTCCCCTCAACTTATTTCGGGTCCCCTGTTGGCTATGCTTTGATGGCTATTCTGTTGCTTTGCTAGATGTGGCTTCACTCGAGTGTTTTTGCCTGCGGGTAAAAGCCTTGGACGATGATGTACCCAACTGCAGGCTCCCCATGGATGGCCTTTGGGGCAATCGGGGGATCATGacactttatattattttctgaGTCCAGGCTTGCTGGGGGAATCTCTTTTTGTTGATCGGTTGGCTTTTTGCACTATTGGATGTTATCTTTTTAgccattattataattttttctcttttgggCTTCTTCAAGCCAGCCACATGTGGCCTTAGTCATTTCTTTATTTACATGTAACCTCAGT
>Dendrobium_catenatum_newGene_10207	Dendrobium_catenatum_newGene_10207.2
TTCTAGCACACGAAAGTCGAAGTATATACTTTATACGATACAAAACCTGTTTCTTTGAGGATCCGCTGTGATAACGACAAAGATTTCTACATATCCGACAAAATCGATCAAGAATATCAGAATCCGATAAATCGGTCCAGATCGGTTTACTAATAGGATGACCCAATACAGTACAAAATCGATCTTTCGACAATGATCCAATAAGAGAAATAACTGGGGCTATGGTATCTAATTTCTTAGATAGagtatttattagaaatgaattcTCTAGCATTTGATTTCTTACTACCAAAGGATTTTTCAGTACACTTGAAAATAACCCCAGAAAAGAGAAGGAATAGTTGGGTAATTGCTTTATATGGATCCTATAAGGTTGAAACCAAAAGTGAAAATAAGATTGCCAAAAATTCACAAGATGAAATTCCCATTTTTTCATCAGAATAAGAGTTCCTTTTGAAGCCAGAATTGCTTTTCCTTGATATCGAACATAATGTATGAAAGTATCCTTGAGGAACCATAGGATCCTCTGAAAAGAATTACAACACACGACTATAAGATATTCTATTTTTCCATAGAAATGTGTTCGCTCAAGAAAGACTCCAGAAGATATTGATCGTAAATAAGAAGACTGTTTACGAAGAAACAGGAATATATATTCGCATTCATATACATAAGAATTATGTAGGAACCAAAAgaatcttttctttctttttgaaaatacgTAAATGGATTTCTTTGAAGTAAAGAGActattcaaattatgatattcGTGGAAAAACAATCGCAAGAAATGCAAAGAAGGAACATCTTTAATCCAACATTGAAGGATTTGAACCAAGATTTCCAGATGGATGGGATGGGGTATTAGTAGATCTGACACATAATTTAAATGCGATAATTTATCCTCTAAAAAGGGAAATATTGAATGAATAGATCGTAAATTCTGAGATTTTGgtattcttttttcttcaagGGAAGATACTAATTGCGACGAGAATGGAATTTCCAGAATGACTCCAAAACCTTCTGATaccatttgagaagaaaaatgagaagaaaaagaattcttGTGCTCCCAAGATCCATTTTGGTTAGAATAATTCACCGAAGAAATCAAAGATTTCTGTTGATACATTCGAATAATTAAACGTTTCACAAGTACTAAACTAAATTTACTGTCATAACCTAGAAATTCCACAGGTTCGTAAAAAATCAAactatttaagctatgataaTGAGCAAGTGAGTAAATATACTCCTGAAGGAGTAGCGGATATAGGAAGTTTTGTTGCCGAAATCTATCTTTTTTCAATCTAAATATCCTTGTAATTTGTAATTCTGCTATTGAAATACATTTCTAATGTAACCAAAAAAGAGAGGCACTTCTTGTGTTATGAAATGATACATAGTGCAATATGGTCAGAACGGCGTATGCGATAGAAGAATAAATTcttctattattcttattattctaAGAAACTAAGAAAGAATTCTAATAAGATATTCTAATACTAATAATATAGTCTATTAATAGtctattattaatatatatattattaatataaatatatctattattaatatatatatatatagactatGCACTGtgtatacttatatatatacttttatacTGTACTTTGATGTAAAAAACATAATGagaatttaagaagtaaaaGATTATATAAAAGTCAGaacaaataaagaatatataccCCGGAGACAGAGAGCCCAATCTACAGATCTTTTTCCTTTCCCCTTCTATCcaatttggttttcttttccttgttAATATAACTAGAATAACAATAAGAAAAAGGggtaaaaatcttttattttcgcAACCCAATCACTCTTTTGACTTTGGAAAAGAttctttttttatcactatACTATTTCTTCTACACATCCGTCTCCAATCCACAATAAAGAATAattaggattcataaaaaaaaaaagaatcaatggTCCACTCACAATTTACAAGAGAACCTTTTCCCACATCAGGCACTAATCTATTTTTAACGTATAATTAGTAATTTGATCGggtaatcattcaaattaagaAAGGAAGCTCGTTTCTTTTTTGTCTTACTCGAATTGGAGCCATAAGGCTCTATCCATTTATTCACTAGACCCGAAATACTTTACTGAACTtaaaaattgttctaaaaagaaaaattctcgTTCTATTTCTATTATGAGTACtagaaatcttatttttctatgattatattattcttttttctattcTGTTTACGACATGCTTTTTTTCCATTCATTACCTTTCAGGATCAGTCGCGGTCTTATAAACTTTACCAATAGTCTAGACGAATTCCTTCATCCAAATGTGTAAAAGATCATAGTCGCAATTAAAAGCCGAGTACTCTACCGTTGAGTTAGCAACCCGGATCAATATGAGGTGTAGATATGatcgaaataaaaaaaatccagcAAACTCATCCATTTTACTAATTTTACTAAAGTGAAGGAAAGATCCAATAAGGGAATGGGGATAAAAAGATCTATTTATATAcgatcaaattatatttgtttgagaCGCCATTGTCAATATGAATGGACtttttagaaaacaaatttcaagaaattatataGAAATTTGTGTTGGATTAGCACaacataaagaataaataagaacTTTGAGcggaaaaaaaataaggaattaaggaaaaggtaaagatagaaaaaatagcggctttctttaatcaaaaaaagaaaggtaCAATACAAATACAAGAAGAACCCCCCTTGTTGGGGGGTTCGACaaaaagaagcaagaaaaaaatacgaataagaaaaagaagaagaaaataagtatgaatagaacaaaaaaagaagaaactttgaaTAAAGAATTACACAAAGTTAGTTACCCTATCCTTTTTTTATTCACgattcttttttttactttcttttttatcaaaagaaactCGAAATTCTTTAAAGAATTCTGCCTtccttaaaatatcataaacagTTCCTGTGGGTTGAGCACCTTTTTCAAGGAAATATAAAATAGCAGGAACATTTGAATAAGTTTGATTCTTTATCGGATCATAAAAACCCACTTTTCGAAgatctcttccttctcttcggGATCGAACATCGATTGCAACGATTCGATAGATGGCTCGTTGCTTTCTACCACATCGTTTCAAACGAAGTTTTACCATAACATccctataattttgattttattttaaattggaacCGTATGAAATTGATTCAATATGGAATAATGAATAGTCATTGGTTGAACTGATACATAATAATCTACATTGAAAAAGAAGTGTTTATCCAGAGATTTCACTTCAAATTACCCTAGAttttctcatatgaataatatcacatgaaaaaaacaaataagtttTAAGCAAACTTA
>Dendrobium_catenatum_newGene_1021	Dendrobium_catenatum_newGene_1021.1
GGGGGAGGGAAGTACCCTCCCCAAACATGCGGCACGGGAAGGGGAAAGCAGAATCGCCAAAAAGCCAAACCCTAGCAGAGTAGGCAATACAACTCATACGAAGTTCAGGGGGACTGTAGTTAGCGATGTTGGTAGGAACGGGTGTAATCAGTAGGAGACGGTGGTCGAAAGGTCCACAatcggcgggcgacgaaggtcgggaggaccgtagttagcGGACGACGggggtcaaaaagatcgtagtcggtgggagaCGTGGGTCGGGAGGACCATACTTGGCGGGGCAACCAAAGTCAGAAAAGATCGTGATTAGCGGATGGGCAGAATTCCAGTGGTGAtcgggaagaactccggtggtggtcggcgGACTGGAAGAAGTCCGCCGATGGTCGGGAAAAACTCCGGCAGTGGTTGGCGGACTAGCATAAGTCCTACGTTGGTCGGGAAGATCTTCGGCGGAGGTCGGTGGACTGGCAGAAGTCCGTCGAGGGTCGTGAAGAACTCTGCCAGTAGTTGGCGTATTGGAGGAAGTCCGACGGTGgccgggaagaactccggcggtgatTAGAGGACTGGTGGAAGTCCCTCGGtggttggaaaaaaatttggtggTGATATGCGG
>Dendrobium_catenatum_newGene_10215	Dendrobium_catenatum_newGene_10215.2
CCacactttaaaaattttgacaatGTCTAGATATCTTCAAACCAAAAGATTGGTGTGAGGAATGTGGgccaaatacaaataatttgagAGAAAAACTAAAACATATGACTTCCTTGCAAGTCCACAAAGAGCTTGATGAAGTTCATGGGAGAATTTTCGGTATTGTCGAAGTTCGAAGCAAAAAAACTAATGAAGCACTTGTCGAAGTTCGAAgcaaaaaaagaagatgaagaattaTACTTGAATGTACCATGAAAAATCTGAAAACTAAAGGATCTGCCCTTGACATTAGAAGTGTGGAACAAAACTCTAAACATAACTCAAGACATCGGAAATGCGTAATCTTAGTTGTGATGTTTATTAAAAGACAAATCACTCAAACTAAAGTAACTAAATATTTCATGAAGaccaaataaacatataaatctTAGGAACCAACAGAAATGTGTGTGCTCATCACATAGGAAGCGAGGAGAAAAGAACTGAGAAAAATTAGGAAACTTGTCccagaataaaaattaattgaatcaCTTTTACAAGATACTCACTTCTAAGAAAATTGCTAGTTCATCCCTTCTAGctcaaaaaggtaatttttctCTTGCTCTCAAATGCACAAAGGGAGGTTAAGAATACTATATCATTGACCCGAGAGCTTTAAACCACACAAGTTATGGCCACCTATTATCATCCTATATTAACCTTTCATCAAGTTTTGTGAATTTTCAAGACCAATGATCGAGAAAGAGGATTTATAGTGCTGATGAGATCAGAGATATAAACTACTTCGATGAAGATTCTAAAAAGTGCAATTGTGCACTTATCAACAAAGACGTGTCTTTtcttggaacttttattaggtccggtgtaaggacgtagatgaacgtccggtcggaggacataataattgttccttttcTTGAGGTTGTGAATCAAATTGTGCTATAACTTTATAGATTAGGTCATGCAAGTTTTCCTTAAGTGAAAAGCTTATTTCCTTAGTTTTTTgtaataaagatatttttagaaTGAATTTTATCAACTTGCTAAACACCACAGAGTcgtttttaaatctaaatcttaTAAAGTCAACAAACTATTTTCTCTTATGCATAATGATAATTAAGTCCCTTCCATATCTCTAAATCTTAAGTCAAAGAGGTGGTTTATCACTTGTATTGGCGATGATACTCGTCTATGTTGGTTATATCTATTGAAAGATAAACCAGTTGAACAAACCTTCAAAAactacaagtaaaaaaaattacaaatactattcccttaaaaaataaatactcacATTCATGGAATGTCACCTTCTTTGAAG
>Dendrobium_catenatum_newGene_10220	Dendrobium_catenatum_newGene_10220.1
TAGACATGTCCTACTTGagatataaagttttttttttaaatcgtcataattttattagaatggagcaaattttatattttacactCAAACtgctttttgaaatttcttttctattaacATAGCTCGTTATAATTCACTACTATACTAACACCTGGTTATAGCTTCTTTGAGGTGTGAAAGTAGCACAATCATGACTGCTTTAACTGCTTTCTCAACCATCTTCTCAATTCTATCATCGTCACACCCAATTTCATCCTCTTGGACTGGTTCGTTTGATGTTTCATTTGCTTTTACCAGTGGAGTGAAAGCTAAATTTCCATGTTCTCTTAAGgcttttcaaatcaaaggatATGTCAAAAAGGCCAATACTGTTACTTTTAGCTTTAAGAGTGAGTTAGCAAATGTTGAGGAGCCTAGGAGGCCTGACCTGTTCGATGATTCATTTAGTCATGAACagataattgataatatttacatgcagAGAAACTCTATCAAAGTATATGAGATTGATGCTACTGGAAAAGCATCGCTTGAAGCAATAATGAACCTTTTACAGGAAACAAATGTCAACCATTTCAAAATTCTTGGGTTTTTGGATGATTCTATTCGTTCATACCCAAAGATACGTGGCGGAAACGATATATTTGTCATACTAAAAATGCATGTTCAAGTGGAACATTATCCTTCATGGGGTGATGCTCTTGAAGTTAATACATGGTTAAGACATCATAACAAATTGAGTATGGCTCGTGATTGGCATCTATGCAATCACAAAACAGGTCAAAGTATGATTCGAGCTACGAGGCCATTCCAATTTCTATCTGGGAGACTCATGCGATGTCCAGCATGGTCCTTGAGTTTAGGAAGGAGTGTAAGATGGGCGACGTATTGTAATCCCTCGTTGCTGTCTCCTATGTAAGCTCCAATTCCTCATCTGAATTTAAGATTGAGTGTAGGCATCTGCTCCAGCTTAAAAGTGGACCTCCGCTTGTGCAAGGACTAACTACTTGGATACAGAAGGTTTGAAAACTAGATGACTTCTTGAGCAACATCCCTAACACAAAGTTTCAACCACTTGAAAGATAAATGTAAtttccataataaaataatgacagATAAGTTCTTGTCCCTACTTAAAAGCTC
>Dendrobium_catenatum_newGene_10235	Dendrobium_catenatum_newGene_10235.1
TTGCTAATTGGAACATCGTAATTTCGCCGGAATTGATGGAAGCGTGGTGTTTtcgtaaatataaaatgatgacAGTGGCAGTAAGGTTTCCTCTCTTGATTCTTGCATTCGTAAATGCGGATCGGTGCCTTTTTTCAAGATCTGTGTGATTCGGAGCCTGCAATTGGTGAGAAAGGCgtcaaattttgtaagatgttTCCGTCTCATTCTGCACTTTTTAGCTTGTGGGATCATGGAATTTAGATTCTGCTTTTCTTTTGTCTGCACTATAtgtcctaattttttattagattcgttagatatttttatataggaACAGATTTGTGCATGTTCAGTATGACAAAGGAATAGCAGAAGTACAGATAGAAGTTCAGATATTTATCTATCTATCGATCTTAAAAAGCAGTCATTGAAGTTTAGTCCTAGCAAGCACAACTCCATTGCAAGGTTCCAATTTTCTGCTTTTATTGGTGTCGGCGCTTACCAACCGAACCAAATTCCACCCACCTTCAACACAGGTGGGTCGCCTGTTTGAATAACGACACCAACAAGATATCCTGTAGTGTGAAAAGTGAAAACTTTTGTGTTATAAGAAGCTTTGAACTATTTGAACTGGAAAGCGAGTTTTTGCTTGACCTAGTAAATGCTTTTTGAAGTTGTGCTTGCTGTATGGATGGAAAGCCACACATATTGGTCGCATTTATCACGATAGGCAGACAATGAGGTGTCCTATTTATTTCTAGCGAAAATGATCTGATTCGAATATAATCAGATAAATCTAGGGGAATTTACTTACAtgccactttatttcatgctatttgtatatttagcccccaaaattttaatattacatgc
>Dendrobium_catenatum_newGene_10237	Dendrobium_catenatum_newGene_10237.1
GCATAAAAGAGGGTCGATCCGTGTATTTCCCCAATTCGTCCTAACCGATCGTGTGAGGGCGGCTGAGAGTGCTTGGTGTGTGTGATCCATCTGGCCGAGAGGGAGAGGCATGAGCAAGCGATCGGCTTCTTGCATGCCTTCTATTTGGCCAAGTGAGAAGAGAGCATGGTGGACTGTCGGCTGCTTTCATGTTCTCCACCTGACCAAGTGTGAGAGGGTATGGATGGTGGCAATTTTCACTAGATTGATCCCAAGCTGCATGCAACCTACCTCTCTTTAGTTCCTTTGGCTCTCTCAAACACGAAAGCTCTCCTCCCTCCATCAGCCACATCTCAAGTCTTCCTTGTTTGCGTGAAATGTTGTTCATGTTTTCTGGCAATAACAAGgttagGATAAGAGAGCATGAGTGTGAGATTGATCAGGATCCTTCAGATTCAAgttcatattattttagttatttttttaataatcaggATAGCATAgttttgatatgattgtatatatCTTGAGTGGTGTACATGATTTTTGAGAAAGaaatacatatgtatatattgatgttttaatcgatagttttatttatgctaGTAAATTAGGTAGctctcattaattattaaaatattaaataataattcttttaaattagattcTACGATATCACAAGTTCAATCTCAAAATCATGGAGAATGCCATGACATGGTGGTTGGTAAAGACCTGCTATAATGAGATGACCATCCTCTGATTACTTGTTGAGATGTCGTTATAATTGCTTGTGAGCCATATGAGATCCCACATGTTGTTGAAGATGTAAATTCATTTGTATGAAGGAAACATGACATATCCCTATAAACTATGGGCTAAATGTACTTTTAAGATGCACAATTTAAGGTGCTGATAGACTATTTTATGTTAGgggtcaaataaaataaagacatCTTAAGTTGGTCAAATGAGACATGATCAAAAGGAACTAGTGATGACGCACCTCGAAAGTGTTATGCTTAACATGGGCATCGTTAGAAGCTTCTTTGGGAAGTTGGTCGAGAGATGTATTGAACGAAATACAAAGTGTTGAACAACAAGCACTAATGCCACCCTTAATAATTATCAGCCCACGCCCACATATGCTCCTAATTTGATGCAAAAACTAGGTGTCACACAAGTGATCTACATCATGGCCATCACTCATAAGATCTACACTCCAACCATCTATTGAAAGATCTTGCCATAATTACTTCCAAGTAGGTgtgcaaatgagtcgagtcgatcTCGAGTTAGGGAGTTTGAGTCGAGCTCAACTGTCAAATACcgaactcgagctcaacttGACAGTGGAAAATAAGCTCATTGAGCCGCACTATAAGCTGCTCGTCCGCTTCCATCGTGCAACCGTCATCATTGTTAGACGTGTCGCCCACATCTGCGTTAGCGATCGCATTCGCTGTGCCACCCGCTTCAACTCCTGATGTGCCGCTCGCATCCGCCGTGCCACCGTCGTCCGCGTTCGAAGTGCCGCCCGCGTCCGTGTTCGCATCTGCATTCCTTTTCATTTTCCCACCGTCACGAGCCTCGCATTTTCATTTTCCCGCCCGTACATACCCCGCAGTTTCATTTTCCCGTTGTAGCTAGGGCTGTTCGAACTAGAGCTCGATAAGCCGTCAAGATCGACTTACGaactcgataagctcgacttgTTGAGCCTGAACCAACTCCCGAGTTGACTTAACTCGGTTGCACCCCAACTTCAAAGCACCAAGCCCCATCTTACATTACTATTGTTGACAATATATTGAcaactcattatttttcattattttaatgcCTTAAATCtatgtaaaaataaatgcatcttGTAATATTTTTACGTCTGAAAATGGCGacatccttcaaaatttttttttatgtcaaaatatatctcattctctattttatttaattgctgCTTGCAATGCATGAGAGTGAATGATGCCAATTAAAAACGAGATTGATCCTCACCTTTCTTGCTAGATTTCTCAAACATAACaatgtttcttaaattataacGTATTTCTaagtatttaatttgaaagagaattttCATCTTACATAAAATAACCATATATTTATTGCATCGATTATTATTTCACTAAAGATATATACATGTCTCAGTAGTTTGTTAAAATgccatttaatttaatatatattttattctgagctaaacttaatcaaaatattataagataaatttttgaaaaaggtcTTTAAACTAATCAGCTGTTCACATTTagttctcttttcttcttttatcagcttttctatttaatttttgtaaataacaTGCATGCATTTTTGCTGACGCATActagaattttttgtaaaacgtttaaaaaaatgcataataacaatttgtaattttctttagtttgaaAAGAACAATTTGtgatacttaaaatatatattttagccATTCATATTGTAGAGAGCTTCTTGATGATATAGAGAtgctcatttaatattttattatttcataaaaattgtatacaattgtgttagttttgtgtggaatctAATTGTGTAGATTCATCGGTTGAGCTCACTGGGGGATTGTAGGAGGTCGTCCCTCTGCTTATGTTAAGGTGctttgcatataatttttttccctataCAATGCTGCAACACTGTGTACCTGAGCCCTACGATAATGTATTATCTAATTGGAGGTAGACGAGAGTGAAGAGCTACGATGCTCTAAACCACAACCTTGCATCATTTTAGACCCGACAGTACGGTGCTATCAGGCATTAAATAGATAGAGAGTTGAGCGCAATGACGCTCCAAACCTGGCGTCGCGACGCTGTTAGAGGGgttgacaattttctttctcatttttcattaaatgtTAT
>Dendrobium_catenatum_newGene_10238	Dendrobium_catenatum_newGene_10238.1
ctgtCATAAATAGTTATgggagatttaagatttatcttGAAGctaaaactttcaattttaatatcagcttccatgaatatttcaatattgaataatattaaCTAAAACCGGTTATTGGACACATTGACTTGCCATTGTCTTTTATCCACATCTCAGATTCAACAGCAAATATCTTCAAGAACATGGTCAAAATCAAAAACTGTTTCAAAGTCAACACAAGAATTTTAAACTGCAAGATATAAACCTTTAGCACGACATTCTtgtgcattttatttaaaaacccaaaataaatcTTACATCATTTATTGAAAGTTCAAAACTGTTCTTTCTCCTGTATCCTCCCAGTTCCTCCAGTTAATTTAATAACatctctCCATGACAATCTCCTCAATAGAATAacta
>Dendrobium_catenatum_newGene_10239	Dendrobium_catenatum_newGene_10239.1
CTAATAGCAGAATAGCTTATTTCTGGAGCTCACAATTCGGCAgattagaggaagaaaaagattgaAGGACAGATAAATCATAGTGAAACAAATAGGTTATTAGCATCTTCCTAAACAGACTTAATATACAAGGCCTGACAAGTCCTGGAGCTTTTGAATTGAACAAAGATAACCTGTTTGGTTGATGCAAGTAAAGCATTACAGTTCTCTCGACAGATTTCTCCTGCAGAgg
>Dendrobium_catenatum_newGene_10240	Dendrobium_catenatum_newGene_10240.1
GTCTCCATGAGTATGGGTGACTGGACCATTCCAATGAGGATATACTCTAAGCAAAGTTCTGAAACGTTTATCTCCCTTTCCAGCTAAAGGAAAGATCCAATACACAGCTGACTAAAGTCTCTTGGATGCTGGAACATCCAACCAGGCAAAGGTGGCGGGATGGTTTGTTGGTCCAATCATGAAGAAGATCATCGAAGCTTGCTCTGATTACCTGAAAGATCAATTAAGATGGCAGACAGGCATGAAGGAGGAGCTTGAAAGGCTGCGAGAGAACCACCCCAAAATCCAAGCTGTCTTCGACTTTGCTGCTGAAGCACAAATCAGCGATCCAGCTCTCAACAAATGGATATGGCAGCTGCGAGATGCTATGGATGCGGCAGGTGATGTGATCGATGAGTTGAAGTACACGATGCCTAAAGAACATCTCGAAGGTGATCTCAAAAGGGATCTCAACTTGAAGAGGCTGGAGAAAGCTGTGCAGAAACTTGATAAAGTTTCGGCTCATGTTACTACTTTCCTTCATCTCTTAGACAGCGCAAAGCAGGAACAGAAGGAGCAGGAGGTTGATTTCTACAAAACACGTGGAACAGGATATTTGCCTAAAGAGAAGGAGCTTGTTATGCAGTGGTTGATGAAGCCATCAAATGATCCTGGGACAACTAGGTGCAGAAACATTTCTGTTCTATCTATAGTGGGCCATGGTGGTATGGGGATGACGGCTCTCGTGCAACATATCTATGAAGATGAAATTACAaaggaatttgatcttaaaatgtggGTTAGTGTTTCCAACAAAGATGTGAAagaagtcattaaggatatgttgGAATCTCTTAAGAAGGAGAGGCCTCGTTTGAACACACTTGCTGCACTTCAAAATAGTCTTTGGACTGAGATTTTGTCCAAAAAGTTCTTACTTATTCTGGAGGACGTTTGGGAGGATGAGAACAGGCATATCAGCAAATGGGAGAAGTTGCTCGCCCCTCTGGCTTATGGGAAAATGGATAGTAAGATTTTGGTAACAAGTCGAATGGACTCAGTTGCTTTGACGATTGTAATGGTAATTAAAAAGAAGGTGGAAATAGTTAAATTAGAGGGCCTAGAGGAAGATGAGTGTTTGAGCTCCTCAACTCTCATGCATTTGCTGGAGTAGAGAACCCCTCTTTGGAACGTCTAACAATTTGGAAATGTCATCCAGAGTTAGAAGAGCGCTGATATGATCGGCACAGAATCAATATTTAGATATAAGCAAACTTCTTTCATcttatttctttgatatatttgaaatgtgaCAGCATGAACCAGTTTGTATCACTTTGATCGAtgcactcttttttttttttatgtttcgtTTGGTGGTcccttt
>Dendrobium_catenatum_newGene_10241	Dendrobium_catenatum_newGene_10241.1
AATTCCATgtgattttcatttatttaaaaaaaaacattatgtaGCATTTTACAAAACATTATGTAGCATTAgtgttgtttgctttgaattaatttgtgaATCAATTGTAGTTAAGATTCATAAATCCTAACATGTCATTCACTTTTGTTCCTTATTCCATTACATCCCACCTTAAACTACATAATCCTCTTattgtatattggtatgaaaaGCATATTTTTGAGATCACTGCAAAAATTGTCAATACTATAGAATTTTATGTAAGAGTGATGCTCTTAGTACCATataac
>Dendrobium_catenatum_newGene_10244	Dendrobium_catenatum_newGene_10244.1
aggCCAAATTTGATTTCCCTGCAAATATAAAACATTGGATGCTGCAATCTATTGGTGTCAAGTGGCGCAATTATAAAACCAATTTGAAAGCAGAACATTGGGATAGTAGACCAGTACAAGAGATTATGGAGGCTGTCCCTGCAGGAGTAGACCCAGTGCAGTGGTGCCAACTAGTTAATAAGTGGTCACAACCCCAAGACAAGGAGAGGGCAGCAAAAAATGCGGAAAATGCATAAGGAGACAGGAAGAAATGGTAAGTAATCAAAAGagcaatataattatattttaatgaaaaaaatttaattttaaatttttgtagtcTATACGAGATCGCTTGTTATTATGGAAAATCAATCGTATGCGTAAAGATGGATCATGGTCGTCTGAGGAGGCCAGACAAAAATGGG
>Dendrobium_catenatum_newGene_10246	Dendrobium_catenatum_newGene_10246.4
ATGTGTCTAGTTGAATCAATGAGAAGAAGGGAATCGTGAGGTCGGTTTAAGCTTGAGGATTCGTGGGTTTCTATGCATGGTAGGCGATCAAAAGGCAAGAGTTGTCAAATGGAAGAAGGCTTCGACTCTATTGGGTCGTGCGTGTTGGAAGAAACGAAAGCCTCGTTTCATTGTCGTATTTAACGACTCAATTCGAACTGATCTCTACATGCGGGCGACAAGCACAACTGGGGCACTATAACGACGACGGGTATGGCTTCAGCAGCTGGTTCTAAGCAGATATCATTTAGATTGCTAATGGCAGAATCTAAATCATTTCCAGAAGCTTCAAGCGCTCTTTCAAGATACTGGCAAGACGAGATGTTGccGCAGAATCAGAAACGTTTGGCTGGGTGAAGGAAGGGGATGCATTTGTGCTCAAAGAGGAGTAAACTGAAGCGGAGCTCAGTGTCGGAGACGCGGTGCCGGTAGAGCAGTGGCTTCTCTTAGAAGCCGAGGGAGGGGTGTGCTGAAGCTCATCAATGGCATAATTAGATCTCTTTCTGCAGAGTATGGAAGACATGATGCCGATGACCTCCTTTTCAGAATCTACGCGTCACGATTCTTGAGGCTGATCCATACGATCGCCGGTAACTCCAAGCAATGCCTCACCACACAAGAAGCAGGAGTTTCGCTTTCGTTGCTTTGAAGTTCTGAAGTGAGAGATAAAACGTCCGTTGATTGAGACTTGGGAGAGACGCTCGAGAGCAGAAAAACAGGGAGGTTTCTGTTTTAAATCGGCCACTCGGCAATTTTTAAAGAGATGATCCATGAGCTACAATCAGTTCAATCATGGATGAGAAATCACCACTAATCTCTCATCTTTCTCCTGCAGCTTTCATGCTATTCCATGAATTGAGCTTCTCTACTTCAATGGGCTGTCAATCAGCTTGGTAAGCTGTTGGATGTTCATTGGCATCCCCATCCACCTGGTTGGATCAAGGTTAATGCGGATGCTTCTCTACTTTAATCCTATAAAGGAGGTATTGGAGGAGTATGTAGAGATTCCAAAGGCAGGTTCTTGTTAGCATTTGGATATCCCATTACTCATTGGGACGTTTCAAGGCTTGAGATGCTTGCTGTTCAATCCGTTCAAGATGTTTATAAAGATGGTATGATGAAttatgatgacatcatcattgaagaagataatgcaAATGTAATCAAGGACTTGCAAGATGGTGCTATTCACAAGAATGATGATTTGAGAGGTATGTTCaaagattatagaaatatcatttttaattgtttagatAGGAAGTGTAATAAGTTAAcggatctttgtgctaactatgctattgTTACTtcctttatttgggatgatttagttcttaataagattcctccttcctttatctctttgttaaaggaggaattttATGGTTACCTTTAGCTTTTGCttttagttttcaataatatttaaatgcacttggttgcattttcttcaaaaaaaaaacaacgcATTTATACTAATAGCCTGTTTGAGCTTCAAATATGAGTTCTATTAAATTCATCTCTTTGAAAATGTAAAATCATATGTGGtctatatacattttatttgaaattatttaaatcgaCTTTGATTAAGCATTAccgtgtatatatatatatacacacaaacaTTAAAACACTTTTTCCTTTAATTACACTTGAATTCATCATGTTGAATCCGAATCTATTTATTGGTGAC
>Dendrobium_catenatum_newGene_10248	Dendrobium_catenatum_newGene_10248.1
AAGCAAGATATATTAAAGATGAACAAAAAGGAAGTGATGatcaaaatgaatatcaatCAGTACCTGTTATGAATGGGATCAGGACCTTTCGGCACTTTCCTCTTGCTGGCATAGATAAGGTCCATGGCGAGGCGAGCATTGTGCTGTCCACTACTCGACTCCACCGGAGGACTTTCAAGTCTCACCGGAGAACTCCGTGGTGGCGGGACCACCATCAAGCTGCCACCGTCGGCAGAGAAGGAAAGGAGGAGCCCAATGCAAAGTAGGAATACCATAGCTTGAAGCAGAAGCATTAGGTGATTAACATAACCAAGCTTTTCATCTCTCATCTCCA
>Dendrobium_catenatum_newGene_10249	Dendrobium_catenatum_newGene_10249.1
ccCATCGAAAGTTGCACTAGACAAAAAACAATATCCCATATCTCTCATAATGACCATGTCGAATCTAACAGGGAAATGTAGAATTCGACAACCCCTTAACATCTATAGTGACAATGGCAGCAAGAAGGCTATTGCCCTCATATGACAGTGTATCTTACAGAATGGAAAGGGAAGCATGGCTAATTCAATCAATCCAATTCATCTCAAAACAAGCTACTTTGAGCCCATTCAATAGTTTAGGGGCCTTTAAACCACAATTCAGCGATATAAATACTCAATGTTATGTGTAATGccttatatgataatttttgtattattttgagcttttttaaACATGTCGAAGTAAAACTTCGTATCAAATTAGTTCCTTAGAGTCGATCTAAACTAGTGCCTCATTAAAATTTGCAATAGAAGGGGAATCACAATCCTATTTTTGGACACCTAAACTTGCAAGCCCAAAAATATCCCTAATAACTAGTACACTTGctctacaaaattataatataagaaaattttcaaaacatgatcACTCCATGAATATCAACATAGATACTCACTTGAGGCTATGAACTAAATCATTATGGGAATTGCAGAAATATATCAAGCTTTGCCATCAAAGTTTTAAGTGAAAGATATCTAGAAGGTTGTGCTTTACTAAATCACAAATTTGTAAAGATGTTGCCAAAGAAATGCATAATGATGACATGCAAGGCGTAAACCCATGCTCAAAGAGCAGCCAATACAGTCATAGAAAGGTGCATACGACACAAACAACTAAGGAGTGGGAATTGAAGTCTTACCCGTAAAGTAAGCTAAGGAGCAGAAAATGAAGCCAAAGAAAAGGTGCAGGCAACAAAGTTTGGCTAATAAGTGGGTGATGAAGCTTTATATTTGGTGTAATTGTCACTTGTCCGAGAAGCCAATATCAGTTTAAGGCTTGATAGCACATGttgataatcatattttatatttaaattctaaatcttgAAACCCTAAACAAAATAGTTAATCAAgattcagaaagaattagctaatatcatacccaaaaaaaatttaggatctaaaccctcataaaatttaataatccaaatttcTAAGAGGTTAGGGAGTGAGTTAAAGGGGAATCAAAGTTTGCCTCTACTGATGTCAAACTCTTTGTCAACCTAAAACTTCAACCTATAGATCAGAGCTAACCATTTGTTATTTCAGAACCAAAATActtttcaactattcaatataAGGCCAAACACAATAGTATCATATGTT
>Dendrobium_catenatum_newGene_10256	Dendrobium_catenatum_newGene_10256.5
GTTGTGAACAGTCTACCCAATCAAAACCTTTTCCTATGCGGTCTCTTCTGCCGCTCGTCCTCTGCGTTCGTATTGCCTCAGCTTGTTACTAAAGCTAGCGATTGACGTCGGCGGCACCTTTTGGGATCTCCAGAAGGCTGAAGCCAGATGCCGGTTTCGAAGGCGTCGTCTTCCTCCAAGCAAGCCTGTCGCCCTCAATCTCTCCTTCTGGATATCCCAGTACCGCAGTACAACGCTACCATCCGCAGAATTCGCAGCTGATGCCCCCGTCCCTGAAGCTCCCGATCCGCGTTGATTTTTCCGGAACCCCAGCCATCTCATCAAAGGTCTCTCCTCTTTATTTGCGTGATGTAAAAGTGCTTATTTGGCGACAGAGATGGTATATTTCGTTTGCAATGTTCGTAGTTGCTCAAGGACCTACTGGTAGTTCCTAAAGTTGGAGAACAAGCTACAGAAGCTGATACGATCCATGAAGGCTTGACACCGATAATCTATCCACAGAAGCTCATACGATCCAAGGTGGAAACATCAAATGCCGGTGAAGCTTATGGATTACATCATGTAGAAACATAAATGGGAGCTTATGAGTGCATATTATTTGGGTATagttaattttctaaaatgtgtTATTAGAGGGACAAGTGTCATGACTCCATTGTTTTGATTGTTGATGTAGTTAAGGCTGTGGGACTTGCTACAGGCAACCAAAGAGCAACTAAGCGAGATCCAAGAGTTGTTACAGAACATGCATCTCTGCTTAATGTTGTTGGAGGTTAAGCAAGACCATTCCACATCGTCAACACCTCCAACTTATGGAACTAGTTTCCTTTGATAGCTCCATGAAGTAACTTATGGGCATTCCTCAATATGTTGGTGGGAACCTGAAAActggttttaaaaaatgagttcatAAGCTGTCCGGTGATGATAATCTTCGACTCACTTCGTTCCACATGGAGGGACCGGCTGAAGAATGGTATCTATGGTTGTCTAAGGATAAACGATTAACCTCTTGGCCTGATTTCCCTACTGCCCTTTGAAACTGATTTAGACATCCGATGTATCGTGACCTCCGGTATGAGCAAGTCAAGTTACTACAAACATTTACTGTATCAGAATATCGACAACAATTTGAGAAACTCTTAGACCAAATCGTCTATGTTGACGAGTTATTCCTATAAAGCTAGTTGAACCAAGATTGAAACTagcaatttgataggaagtgcaCATTCACAGACCATTCTCCCTTCAACAATTCAACCTAAACTTCTACATCCTATAAATTCAAGGAGTTGACATTGTTTTTGGTATTTAATGGCTACAACAATTGGAGAATGTAGTAATCAGCAAGTCTTCTTTGACCCAGTTTTTCTCATTTTGGCAAAATTGTTTTACTCCATAGCACTAATCCACTTAATCTTGAGCATATCCATTTCAACCAACTCATTAAACCATCCACAAAAGGCTAAATTGCTTCCTGCTTTCACTTCTTCGCCGACCTATTGCAACCTTATCCACATCGTATAAACCCTTGCCCCAAACACTAGGTAACAAATCATTGTTAATTTCTGTATTATAGTGCTAtaccaatatttttaatgagCTAATGAGATCACCACCAAATTGAACTTAGGATCATCATATGCTCTTGTAATCCAATGCTTGCTCAATCCCTGTTTGCCCAATCAATACTCatatttccaaaagaaaaaaaaatgtcatttgaaaaatcatgaggTATAGAAATGATAGagataaatgatttattctaGCTCATTTTGGGCGGACAACAGTGGATGACAACTATTACACGAAATGGGATAAAAAAAAGGAGCAAAAGTAGAAATTATAGTGGTAGGTCTTTAAATTCACATTAATTCTTGCAAATGATGGCCATAAGccaattatacatttttttttccttattatattttcttataatattttcccggttaggaaagtagaggtattcgATTTGACAGTAGAGACATtcgatttgacttatattatgaaagatagagatagacctaaatagacttggttagaaaatattagaaatgatatttctttattagatttaaatgagaatttaacttttaacataacacaatggagaaaaatgattcatgtagccaatcccACATAGgggacaaaagcttgatgttgttgtaatattttcttatcatcGGTTTTGCATGGAATATGATTAGTGCCCCCTTATCATAACAATCTCAATaatcaaaactttgaatttattcaCTTGTCCCTCTAATAATAAACTTTAGATAATTAATTCTACTACCATTCTATGCACCTATAAGCACCCAtatctttatatttcttcacTATTTAATTCTTAGCTTCATTGGCATGCGATGTCCTATTTTGGGTGCTCGCAATTGGTGTTATAGTAGATATATTACTGGCAATGTTTTCATTGGTTGTATCAGAAGC
>Dendrobium_catenatum_newGene_10259	Dendrobium_catenatum_newGene_10259.2
agaatctTAAAATGTATGTGATCACTTGATGAAATATGTGTAGAGCCATAGGCCTTGCTTTTTCATGAATGTCTCTTTTCCAACTCATCGTTTGTGAATGAAGACCTTATGCTTCAAAGGGGAGGTGATCGAAATGGTTTTGATCTTTGTCATAAATTAGAGGGCGCATTTACTATTATCTCTTGTTGACTAATTTTGCTACATCTCCTTGGTTATCAAGAAATGTTTCAACCCTCTCTGGTAGATGCCGAAGGTTATTGTTGAGTTTGCTAAAATATTCATTAGCTTGTCTTATTTTGAAGGGAATAATTGATACGTGCACTTTACTTTTGGGATCCATAGCATGTGGTTTAAAGGGCTTAGATATGACAGggaaatatatctaaaaaaaggATTGCTTTACATTACTTCTTAAATTTGGTACACTAGTCATTTGATTAAATACTTTGGAAAGGTTgtatttcttatgttttcatttttatttgtgaatCACTCATGCAAAGCCTTGTGGCTTGGCTTGGTTGTATCACTTGTTTACTAGTTGGTGGAAAATCTCATGTTTATCACTTAGTGGTTATTTAATCGTTGGATGATATGCGATTTGGAAAGATATTGGTTACTATATCTAGTTACATTTGGTTCATACTCTActaaaatattgagaaaaaaatgtgCTTTGGGATCGAGTTTGGAGTTTATTGGAGCATGTTTACCTTTCCTTAAACATGTACGGTGTTCTCATTTGTTGCAATCATTGGCTATATATAGAACTTATAAAAGAGCATGTTTATAGATAAATTATACCCTTCTATGTGTTGTTTAAGGAAAGGTCTCATATGTATGAGATAAAGCTTTATTGTCCTTGaccaaaatgcaattttttttttttattgtttagcGTCCAAATCGCATTGGGAAGCATGGTAAGTGCAGtttgtttttaagaaaagtGCAGATTTTTGTAGTTATGAGTTTCCAAATTGTCTTGGGAGCGAGATGGTTGCAGATTTTTGCAGTGTTTGAGTTTCCAAATTATTTTGGGAGCGAGATAAGTGTAGATTTTTGCAGTTTTAAGTTTCCGGATTGTTgtatgaatgaaatatatgcaGTTTTCCACCATTTTGAGCTTCCGAATTGCTTTAAGAGTAAGTTATGTGAATCTTCTTATGTTtagatttttgttgttttattttgtgagGGTTTCCTGAAGGAGGGCTCTATAATGTCTATCCCTTTGAgaaattttcacaaatttatCCCACTCCAAATGAGAGGAGGCACTTGATTGTCAGtcttttttttagagttttgggttaaaacaaaagaaaaagagatttttgGTAGATAACTTTTGGGATGTATTGTGTAGTAGTTCATTTAGAAGTTCTTGCAAATTATTTTGAGGTCTATAATTTTGTGGTTAGATTTGTTTAGTAGGGTTCTTTAGTGTCTTTCGGGTATAAATAGTGTTTTCCCATTTGAGTTAGATTCCCTTAGTGTTTCTTTCTATAAGATGAGTTTTGGGGGATCTAAAACATTAGGGAGCTTTGGGAGGGGAAGTCTTCAATGTCTTTTTGGGAGCAAGAAGGTCCTtgcttatttgaattttctcccTTTAGTGTTCACTTCTGAAGTAAaaagaatgtcagacgaatagTGAAACAAAGAGaatctaattttcaattgaGTTTTAGAAGTCTGTTCCCCCTTAGTTATTTTAGGCTTGGTTTAGAGCGTTATAGATAGGTGTGTCAAACATATCAAGTGCCTTATTTGGATTGTGGGGACATTAAAGGGCATTGTTAATGTTGCTTTAGGGTACACTTGACTTCAAAGAAGTGTGCCcaataacaacaatgcctacatcccttttttgtatttgattttcgttctctttctttcttttgcatttagttttcttttgctttactTTTAGTGTTCTTTGtcgtttcttttgtgctttgatACTAAACACTTGCAAAATAAGAAGAAACCAAAACACAAGTAGCTCAATCGGTGACAAAAAAGGTacgttcttttttttattgcatttttcatttccttatataattatttgcttATAGAACTGCACTAAtacttctcttttttgtttcttgcGAGGCACCtttttggaaagcaatggacAAGGAGCACTAGAGTATTTGGAGAAGGAGCTAAGACAACCGGATCCGAGCATCAGTCGCCCCTATTCATTCCGGTAGGGACGCTATGGGCGGAACCActgggtcgtagcccccggtgctATGGCCCTGCTCGTACAATGCTAAAAAGgggacaaaaattaataatgtcatttataactgctttaggtacctacttcagctgcttagcccccaataatTAGAGCACAGCCAAGTGATTGATTTGAGcacttttcatttatatatataactgtttggatgagtttttattataactgcttaggataacccctgtaggagagtctagattttctcttTTCAGTAATGTAATGTATTTAATAGTGATTGTTGTGAAGAtctaaaaataaggcattttttaaagagataggaatccaaagggaaaagtaaacccctacagagagtttcctttttcatttggatattcttTTGGGGCATTTATTACGAGGAGTCCAAAGGAAAAAGTAAACCCCTATAGGagatttcctttttcatttgagcATCCTTTTTGGAGCGTTCACTACAAGGAGCCCGAAGGACTGAAGATGATCCAAAGACGAATCAaggaagtgaagaagaagactGAAGATGTAATAATGCCTTATTTTGATTCGTCCGGGGAAATCTCATGAACTTTTGggttatgtatattattatccatcgaggttggtaggtgaaagccgctatcctccatggctaatcgtatacataactccatctgctcttccatcggcctgcttgtgtcgagtgtaaaggcctacgaccattttgtcctacgggatagtgtggtcgtactctttgcattcgaaccccatgagcagaatcctttcaGAGACCCACAGCTTACCGTGCCATTGCCTTTTTTCTGTGATTTTACCTATGGGAGATGGTATGATAGttagtaagttttttttttttttttgtgatttgaagttttattaTAGAATTAGGAGATCTGGCTTAATTTATTGCTCATTTCTGCATTTGATGTCTTTTTGGGTATGTACTAGATGAGTCGACATATGGCTTAGAACGATTGTCTAAAGATGAAAGTGACTATGTATCAGAATGGTGAACGTTTTGTGTTTCAGGGAATCAAATCTATTCTCTTATGCTTGATTTATGCTCTGAAGGTGGATAGACTTTGGAGTAAAAGTAGTCCATTTTTTTTAGCATCTGTTAGGGATGTGAGGTTATTTCATGTCCTATAGTTTAGGAGTTTTTGGATGTCTTCCTTGAAGGGTTAGAGACTATATCACCGAATATGAAGATAGAGTTTTACATAGATGCTTTCTTGGGTACCTCTCTGATTTCTAAGGCTCCATATAGGATGTCACCCAAGAAGCTTTAGGAGTTGAAGGTGCAACTTTATGA
>Dendrobium_catenatum_newGene_1026	Dendrobium_catenatum_newGene_1026.1
ACGACATGCCGCCTCTAGAGCCAttttctagagaggagatgagcatgggaAACGATCgaagaggtgctgattttggcggaagaagagaggaatttCAGCGTCGATgtgctgaatttgaaggtagGAGAGGGGAATATGACGAAAGTGCAGATTTTGGCggaagaagagaggaatttCAGCGTTGaggtgttgaatttgaaggtaGGAGAGGGGAATATGACGAAAGTGCAGATTTTGGCggaagaagagaggaatttcagcgtcgaggtgctg
>Dendrobium_catenatum_newGene_10263	Dendrobium_catenatum_newGene_10263.5
aaaaaaaaaattaaaatgaattttaatatttgagtgttaattttaaaaatatagaaaggaTGGTAactattttgtaattaataattatgtgcatattatatatatgtaattgcATGCCTTTGGCTATTGGCTACAAGTACTATAGGCTCAAATTATCGTGTGATTTCGTGTCGTTTTGTTTAGACGTCTAGACGTCTACCTATTTCCGTGTCAGCACAGTTACCTGTCCCTAACCTGAGTCGACCGCTTGCCCCGCAAGTCGCAAGCCCTGCGTACCCTCGCACCCGAATCTCTGTCCCTCTCCTCGGCCACCCTCGCCTTCGTCCTCCGCTGCCGGCTCCGCCGTCTTTAGCGGTCCGCGTCACCTCTCCTCTTCTGTACCTCATCTTCACTCTCCATCTCCGGTGCGACGCCTCTGCATCATTAGCTCCAACCCTGTTCTACGCCGGTTGATCGCTGCCCCCGGCGTCTTGCGGAAAGACATAGTACTTGATTGGCTGCTCTTTTTCAGATAGAACTAGCCAAGTTTGATTCGATAAAATCTAGTGCTTACCTTCAATCTGAATGAATGATTGATGGTTCAGATAGGTGCAATGCTACCGAGGCTTAATCAAAGGTTTATCAAACACTACGAGCAACATGGTGTAAATATTGCGCTAAGCTACCTGAAAGGTTCTATGTGCTTTCTTTCAACTAGTTCTGGAGGATTCACAGAGCATGTAGAGCTACCAGTAAGGCGTCAAAGATCAGAGAGGAAGCCATTGGTGACTAGCATCAATCACCTCAAACGTAATGCCAGATTGGAGAGGAAAATGAGGCAGGATGTTCGGGAGATTATGCTCAAGCCGCCTGAAAATGGGTTGCTGGTGAAGAGATTGATCCCTGTTGCCCATGAGGTCTATGATGCAAGGAAAGAGCTCTATGATTGTGTCTCTTTGGTCCTGAAGAGTGTACTTGTTCATGTGTGCAGCTTTAATGCAGAGTGTGTGAAGAAGTTTATGTTGGAaagtttccacaccaaatacgCACTTGCGATGTTGCCGGGAGTCTTCCAACAAAAGAGCATTGCTGGGTTCCTGGAGGAACTGAGCATGTACTACCGGTGATTGACTCCTTCCATCTTTATGATAGATTGGGCAGAGCAGTTTCTCATGAGGAAAGGCTTCAAGTTGATAGAATTCCTGCCATTGTAGAATTGTGTGTGCAGGCAGGTATGGATATATCTGAGTATCCTACAAAGCGAAGAGTTTATCCTGTTTATAATATTGCAGGAAAGCTGATAGATTTTGAGCGGAAGTTTCCACGAGACTATTCTAGTGGTAAAGATATTGAGCCACATGGATTTTGGTTGAGGAAGAAGGATAGGATACATTGCAGTACTCCATCTTTCTCGGCTAACGAAGATCTTCAAGGTTGGCCTAGAAAACTTCTTGCCTCAAAGCAAATTGTTTGctaagaatttctttttattggCCTAACCCATTTGATTCCCCGTATTTTGTCGATTTCTCAATCATGGCATGGCATTCATGGGAGCCGTTATCTGTTCCATTGCCTCAAGATGCAAGCAAAGGAAACTCCCTCCACAACAATGATGCAATTCTCACAAGTGGACCAAATGGTTGTTATGTTCTAAATCAAGAACCAAATTAGGGCGTCTATAGGAAAGAGGAGAGGAAGGAAGCTAATACTTTACCACCATGACTAGCAATTGGCCTCATAGTGATGCTGTCAAACAGCTATAGGGCCAACAGCTTCACCTTTTGATTCTGTGCAACATAGGGAGCCTTGACCATGGTCGAACTACTAACCCATTTGAGAACACCATTATTGTATATATGAAAGAGTGTATGAGCAAAATAAAAGCTatgaaaaagattaaaagataccAATATGTAGGGAGAGATAGAGGAAGGGGAAGTAAAGTAGCACTTATATATGGCTTTAATTTTGTAATGATCAATTAGTTCTTAGGAACATTTAGGAACATTTAACTAATACAAATGGTTTTGCTTGTGGGATGCGTGTGTTGGATGGGCGGGAGTGTTTTGCAAAATgcatactaaaaaatattaaaccaatCGGAAGAGTAAACTAGGTGGTGTTGGGTTATTTTCTGTAAAGTTGCAAGACAATGGTTTGGATAGCATAAAAAAGTACTGCATctagatgaagatgatattattGAAGAATTAATGATAGAAGGACTTTATGTAGTCTGTTATGTTTGATATATCATAATGACTAATATATTTGTTCTTTATGCTTTAGCTAAGAACCTTTCTAAGTACCATAACTCTTTTTTGGATTGTTTCCCCATTCTACCTGATATTCCATTGACAACAACTGCAGATATTGCACTGCGAGGGATGAATGCATGGGAGAAAATGAGGTTAGGTGCCATACAACTCATGCGAACATACACAGTTCAAACTTGCGGGTATTGTCCTGAGGTCCAGGTAGGGCCGAAGGGACACCGTGCAAGAATTTGCCAGGCATACAAGCATCAAATGCGAGCTGGACAGCATGCTTGGCAGGAGGCAACCATTGATGATTTGGTGCCACCGGTTTATGTGTGGCATGTTCGTGGGCTTCATACTGGCGGTGAATTACTTGTCCATGACATGAGGAGGTATTATGGGAAGCTTCCAGCTGTAGTCGAGCTCTTTGCGCAGGCTGGCGCTTGTGTGGGGGAGGGTTACGGTGAGCTGATGAGGGAGGATGTGGCAGTGCCAGGGTTGGATGAGGAGAGATTAGTTGTATGATGTTTGATTTGCTCAAAATGGAG
>Dendrobium_catenatum_newGene_10268	Dendrobium_catenatum_newGene_10268.1
TTTTGCTGCAATTTTGCAAATACTCATCAAAAGGGCagcaaatattcaattagtAGGATATTTGTTACgcttttgttgtgtttttgcaaatactcaacaaaactGCAATTATGAATGCATATTTAATGCCATTTTATCGAGTATTTATAAAAGGGCAGCTAAAGCGAAATAAATCCAAACGGTTCTCGCCGTCCGCTCTCCACACAGAATGATTTCTTGAAATGATgagattaaatgaaaaaaaaaaaagttaagaGAAAGCTACTAATGAGATTTGATGCAAATTGGTGCATTATTTGTCCTGTTGTTCAGTTGATCAGTTCTACGAAGTCATGGCATCAAAATGCACTATGCTGCAAGCTGGGCAATGATTCCTTCTCTGCAGAAACCACAAATATTTCATCATGATTTTCCTTCTTAACCAACataatttttgcttttgaaaaaaCTCTAAAGTTTCCTAATGTATTAGCACTTG
>Dendrobium_catenatum_newGene_10270	Dendrobium_catenatum_newGene_10270.6
ATTCTAACCTCATCCCTAACTCGTAGAGTCCATCGATCCTGTTCCTGGAAAGCTATTCGTCGCGGTGGTCTCTTTTCTCAATTCTCATCGCTCCTGAAAATCAGTATGGCAGGACTTGCAAAAGAAGGGTCTCAGTTTGATGCTGATCATTATGATTCAAAAATGAATGAGCTGCTTTTAGCTGATGTTCAGGATTTTTTTTACATCATATGATGAAGTTTATGATAGCTTTGATGCAATGAGCCTTCATGAAAATCTTTTGAGAGGAATTTATGCTTATGGTATTCCAATCcgaactattttattttctctgtaAAATAATGGGTGGATGCAAATTTTTCCAGCTGAAACGACAGCGAAGGCTTAGTTTTATCTGGTGCTTTGCTTGATTGCCGTGCAACTAAATGTCCAATGCGTTTCTGCAGGTTTTGAGAAACCTTCTGCGATTCAGCAAAGAGGAATCGTTCCCTTCTGTAAGGGCTTAGATGTCATTCAGCAAGCTCAATCTGGGACTGGAAAAACAGCAACTTTTTGTTCTGGAATCCTGCAGCAACTTGATTATGGGTTGTTTGAGTGCCAAGCTTTAGTTCTTGCTCCTATTCGTGAATTGGCTCGGCAGTTAGAAAAGGTTATGCGTGCACTTGGTGACAGAAAGTTCATGCTTGTGTGGGAGGGACTAGCGTTAGGGAGGATCAGCGTACCCTTTCTAGTGACGTGCATGTTGCTGTTGGTACTCTTGGCGGTGTTTTTGACATGCTACGGAGGCAGTCCCTTCACCCTGACTACATCAAGATTTTTGTTTTGGATGAGGCTGATGAAATGCTCTCACGTGGCTTCAAGGATCAGGTTATTTTCTTaactgaaaattttatcatggaATGCTAAAcattgttgttttattttttatgttcttaagagttttttttgtcatgtgaataagaaatttttgtttatttatttaatttgttattttagaaagcagttgtgcgatagaaaagtcccccctcaaacttgagggaaaattctataagatggtggtgagacctacaatgctttatggtgccgaatgttggccattaaaagagaaacataatactaagttaagtgttgcagagatgaagatgcttaggtggatgagtggctttacccttagagataggatacgaaatgagcatatatgtgaaaaggttggagtagctccagtggaagataagattagagagagtcgccttagatgatttggtcacattaaagatggtttggtcacattaaacagaggccttctgatgacccggttaggaaagttgaggtattagatttgacttatgttaagaaaggtagaggtagaactaaaaagacttggttagaaaatattagaaatgatatttctttattagatttaaatgagaatttgacttttaacagggcacactggcaaaaaaggattcatgtagccgaccccacgtagtgggacaaaggcttgatgatgttgttgttgttgttgtattttagGAAGCAGTGTTTGGAAACAATtggtgatttttaatttttattctaggtTACAATAAGGTTTCATTGCTGCTTCATCTTTTGCTGGACACCTTGATCTTTCTCCTTGATTGTTTATTCCTTCTTAGTTTAAGTATCagcttttgcttttgttataCAAGATTTCATTGGTTTATCTTCTTGACTCAAAATTATACCTTTGAATGCTGAACgtgatcatttaattttgatgtaccacagattttgtttttaatgcttATAGAATATTATGATATCTTAAATTCGGTTTGAAAACAAGAGATAGCTTCATTGCACCGTCCTTTCAACAACCACTTCCTAATCTTGGGGTGGGCTTTGAACAATGTTTAGGTTGCCTTTATTGTATCTTGGAGTTTATGCTTCAATTTATGGAATCAAACTCTTTGcaatgtgataggaaatacttgagttcgcaagcaaacctaattaataattagtaaaacGGCGAGAAAACGAAACAATCGTGGTGGACGAACGAACAAACGATAGCAAAATCTTATAACAATCAAAGGAAAACAAGAACAGAGCAAAGctacaagagatcctcaattcgagaggaggatcatctctcccaaatctctagacaagattgtctagagcccaagcctccaagaaatcctaatttcaatcaatcaaaaccatGATCTTTCCCTAATCGCTCTCATCctctttaatataaaactttcctaatcaattttccctcccaaagccctagccgcccccttcaaataaattttgaaatcaaatagaTGGGTGGGACCCATCTCTTTGGGCGGCCAAGGTAGAGGCGGCAGAACTAGTCCGCCTCCTATAGACTTGAGCCGGCCTTTGGGCCGGCTCAGCCGGTTCACATTGAGGCGGCCTAACACAATGCAAGGGTGAGGTTATGCATATCAGCCCCTTCCCAAGCCCCACATTACAGGAAACCTCTTGATTTGGTGGTTTTGTTTCCGGATGTGAGTGCACATGTTTGTTACTTCGATGAGATTAAATTACATGGAATTGAGTTCCTAATGTTGAAACTCAACCTTTAAAAATGTGAGAAGCGGGTTTCGTTTTTGATGGCTAGGAATTGACCTTTAGGTCTGTTTTTTGgctttaatgaaatataataatataaaattaataattttgatagattAAAATGTTACTTTTgcttgaaataataataaagtaatgaaaaataataaggtGGAATAAAATGAAACTCGCTTAACACAAAcactaatttataaatagattcaCCGGAAGAgaatctaaacaaaataaatggaTGTCATTGCTACTCACtttaatgcaaatttatttcttgGTCTTTTGTGTAACTTTTGTTATATCTGCATAGGTAACCTTGTAGTGAAGACCAGCTGTGCTTTGTTTTTCTCAATCTGTGAATAGCCTAAGCTATGAATGCGTTTCTGAGTTTctgttaaataataatttctttattttgttctctttctttaatttatccAGTTTTGCGAGAAAAATAGTTAGTCTTACGACTCTTTCATGATCTGTTTACAGGCTTAtggatttttaatgaatttatagtCCGAATAGCTGAGTTTTTGCTAGCCTGAGTTATGAACATATCAAGTTCTAAATTGCATATTGGTCTTACCATTGCAGTGAAACGTCCTACTTGTTCACCATTGTCTCAAGGGAATGCATATGGtctatgttttaaaatagtttaaatgctcgttctctttaagtttccatgatttatttaatttcaataagagaaacatattttaatttttatgaaccGGATCTTATCTTTTCATGCTGCGAATGCATCTATTTTAGCAGGAAAaggtagttaaaaaaatatagttttggaGGAAGTGCATTGTTTTATTCTGCTAGTGATGTCTTTTCTCACTCGCACAAAAATATTGTAGGGGACCAGGGGTGATGGCTGCTGTTATTCTGAATGCACAATTATGCCCTTCTTGCTTCAATACTTGTaataaaattaccaaaatacaTTCATACATGCATGTAACACTCCAGCAACTTTGTTTCATTTTCGTATTTGTTGGATCTCTGGTTTGTGTACTCTTTATTTACAcaattacatatataattaaaaaggaACATTGTTCTTTAgacatcatttgaaaattcacttgatcaagcacaaatctttatgtaactttttaattttaaatttttaaaattaaattcaagatcaagattttcaaaattaaacttcatATTCCTTGGATTTATAGAGAGTTTAGGAATATGAAGAACTCCAAGGCTCAGCCTGATAGTCAATGCTGATGATCATCGCTAGCAATTGTTGCCGCCAGGCCATCATTGCTCGATCTTACAAGTTTGACCATCGTAGCTCATCTAATATCATCCGAGCACATCATCTAATCGTCGTAGCTTGTCCAGTTCCCCTCGCTTGATATTGCCTGTTCGTTGTCCTCTAACCAATATCGCTCGATTATTGTAGCCCATCTGCCTTTGATCAACTACCATCACTCGACCATTGTCAGCTGACCTTCGGCATTACTATTTGCAACATTTTCAACACTATCCACTGCATTTACAAGAAGTCAAGCTCATATTTTATACTTCGTGATCCCATCTTCCCCAACTGAGGGGAAAGAGTGGACTTCTATAACCTCATTTGCATAGTCGATTATTTCAATTGACTCCCtcgtgatttttttcctttttggatttttccagtaaaaattttgatgtctaTTGAAACCTATGTGTGCTCgatttttatataaagttaagactttaaattttatatgtctaAGACCATGAATATTCTTAACACCTAATAGTTTGATGATGTTTATAAGAAACATTCCTAGAATACTATAAATAATTCTCCAATGGTTGATAACTAATCCCTCAATCAAAGACAACATATGAACCTCGAATGCCTTACCTTAGATCTAGTTCAATTAAATGATGACACTCAACAAGCACTTGATGTATTGTTGGAGTCTTCATGATTCTAATTGATGGATCAAATAATCTCTAAATATGCACTCTATCAAAATGAGCATATTGATAAGTGGAATGTAATGAGTTCAAGATCAATAAATTCTAAGGTTATAATGTcgcttaaattttgaaagaatgatTTATGATCAAATGAATCAACACGAGCTATCTGATGTAGTTTAGAGATTTtgactaaatttattaaaatgtcaCTCTACAACGACAAAATCAaaatgccactctagaaaaccTAAAATAGACCTCTATTCTCATCATGAAagacatttgaatttgaagagagTTGGAGATCTAAAGAAATCTAGAGCCCTGTTCAATACTCGATGCTGACGATCACCGCTAGCAAATTCCATCACTATTCTAATATTGTCAATCGATGCATAACTTGTATGCTGTCGTTGGATCATTGTTGCCCGATCACTGTTGCTTGTATCCTCAATCACTTTTATCTACCTTCTGTTCATTACCTTCAAGTATCTGAtatctatttttcatgtttttgctACTTCAGATATACGATATCTTTCAGCTTCTTCCTGGAAAGATTCAATTTGGTGTCTTCTCTGCCACAATGCCACCCGAGGCTCTCGAAATCACCCGCAAATTCATGAAGAAACCTGTCAGGATCCTTGTGAAGAGAGATGAGCTTACTCTTGAGGGTATAAAGCAGTTTTATGTGAATACTGAGAGGGAAGATTATAAACTCGAAACCCTCTGCGATCTCTATGAAACTTTAGCCATTACTCAAAGTGTTATCTTTGTGAACACTCGCCGCAAATTGGCTTACTGACAAAATGAGAGCCAATGATCACACAGTTTCTGCCACTCATGgaggggaaattattgggttcggacaccggACGCTGTTCAGAGCCCAATGAAACTGTGCCACATCATCTCCTACTCGGTACTGGATAACATGACTGACACCTGATCGGTCTCCGAACCGTAAGCTGTATCCGGTGTCCAAATAATTTACCCTCATGAAGAGATGGATCAGAACACGAGAGATATCATCTTGCGTGAATTTCGATCTGGATCTTCTCGCGTCTTAATCACTACTGATCTCGTTGCTTGTCGCATCGACGTGCAGCAGGTCTCCCTGGTCATAAACTATGATTTGCCGACCTAGCCGGAAAATTATCTCCACAGAATCGGACGAAGTGGACGATTTGGTAGGAAAGGTGTCGCCATTAATTTTGTCACTTTAGATGAGACGACGATGCTGTATGATGTTCAGAAGTTCTACAATGTGTTGATCGAGGAGCTTCCATCAAATGGTTGCCGATTTGCTGTGATCAATTTAACTTAGGGCTCCCTATGTTTCTTCTCCATCAGTGCCTATTGTCATAGATTGAATTGTGagagtcctttttttttttgcagcgattgtaattgaaaattttgtagggTTTAGTTTTTGTTTATGCATCTCAATGATGTTtttgcttagtttttttttttttttggtgtagtGGTCTTTCAAGTTGTCCAATGTAGTGGGTATGAGAATCGCAAGCAACCAAAc
>Dendrobium_catenatum_newGene_10275	Dendrobium_catenatum_newGene_10275.1
cCCCAAAATTCGGGCTTACTTTCTTCGCGAGACCATCGACCCCTTTCTCCGATCTACTGTAACCCACTAAAGGGGGTTTCTTTCTTCTCCGCCGCCTCCGCCACCTCCACCACTACCAGCGGCAACTAAGGATGCCGCTGAGGAGACTTTTGGAGTTGGAGCCGCCGAGCCCGCTGAGGTACTTCATCGGTGCGGCGATCATGATGGTGGGCGTTGTACTGCCTCTCGGTTACATGATGTTCCGCAATAAGCGAGCTCCTTCGTCATCTTCTTCTCTCTCCAAGCATACGTAGGTGTGCTTTTCTTGGTCTGGTTTCTTACCCATGTTAGTTCCCTAGATTCTTTTGCAGATCTCATGATCTCATCGTCTTAGATGAGATCTCAATTTTATCGATTTGGGGACTCTGAGTCCACAGATCAAttgttaaattttcttttcgATTTTTGCTTTGCAGGAGTATCTGAAGGTTGAATAGGCCTCGGTACTTACCTTCTTCTTCATTAACCGTTCTTCTGGTCTGTGTAGAGGTCGCTCTTCAAGGATGTGGAAGCCAAGAAGCTTCTAATTTGTGGCTGGTATGATGTCAGGGAAtgatttttggatgatttgttCTTATTTGTTAGAGGAAGAAAtgctttcataaatatttagcTCTACTAAAGTTTTGCTGGTGCATGTTTCATTCATTGAAATTGGCTTATTAGTGgaaatttatttgatgagttttcaTTGAGGTTTTTCCCCTCTTCTTATTCTTCCAATTCAGTTGATAAATAAATACGAAGAAATCTGCCATCAGTGAAATATGCTTGTTGGAAACTTGCAGAAGGGAGAGGACTCGTTTGAACATAGATATCTCATTAGCTATTAGTCATCTGAAACAATATTTGCATATCCAAATTATGTTGGTCACACAGCTCTTCATAGTCTGTTGGTTGGTAGTTAAGCCTATTAACTAAGGCtgtatttgggatgactttcttactacttcataaagctgctttctagttaaaaaattaaaatttttgcactaaaaagctgctttaagaagcagtaagaaagccgtcccaaacgaaaactAAGAGTTCTTGGGTTCGAGTTTTGTGTATGCGATATGTGTGTGAGtctgacttaattgatctaacc
>Dendrobium_catenatum_newGene_10276	Dendrobium_catenatum_newGene_10276.1
ATCCCATAAAGCCAAAGTGCACACCGGTTCAGCAACGGTCGGGAAACGGCGACAAGTAATCGTTACGACTGCCCTTCCCATCGCGCCTCCTCGCCCAAACCCGCTCCCCTCCAATTTTAAAAACCATACAGTCTCATTTCTGCACTCTCGTCTCTCATCACAGAAAACCAAAGCttcaaaacaacataaaaaatagaaaattaatggCTTCCACTGCCCGCTCTCAGTTATACGAATGCTTCTCCATTCCCACTCTCCGCTGCTGTCTCGCCGAATTCATCTCCACCTTTCTCGTCGTCTTTGCCGCCACCGGTTCCACCATTTCCGCCCGAATGCTGACGCCTGATGTGACATCCGACGCATCGTCTCTAGTGGCCACGGCGGCGTCGCAGGCCTTCGCGGTGTTCGCCGCCATATACATAGCCGCCGATGTCTCCGGCGGCCACATAAACCCTGCCGTCACTTTCGCCTTTGTTCTCGGCGGCCACATCGCCATCCCCACTGCCGTCTTCTACTGGATCTCTCAATTGCTAGGCTCCACTCTCGCTTGCCTTCTCATCCGCTTGGCCTCCGCTGGTCAGGCGGTGCCAACGACGAAGATAGCGACGGAGATGACGGGCTTTGGAGGGGCGGTTGTGGAAGGGGTGATAACCTTCATGCTGG
>Dendrobium_catenatum_newGene_10277	Dendrobium_catenatum_newGene_10277.4
taaaaacgTTTTGTCGAGCTATTTATTTTCTGACAATTTCCATTCGCCTACTTTCGCCTTTCGAAGAACCGACTCGTTCAGGCTTTTATCCACGAGATAGTTTTACGCGGTAATCGCATCTCCGTCCTCTCGGTTTTGATTGCTTGTACATTTCTGTTCTCAATCTGCCATTTTTATTAGAGATTACTCTAGGTTTTCGTAAGGGGCTAGGATTTTTTGGCCTTTTATGAAGCTTTTCCGACCTTCGAGGTCATGGCGTtgtaatttcaatcattttgatCGAATTTTGGTTTTCCATATGGGAGGGATGTCTTCTTCGCTTCTCGCTTAGGGTTGTTTCGAATCTCTTTAGATAATACTCTCTCTTGGGCTTCTTCCTTTTAGGAAGTGCTTTTTTAGACTCGGTTTCTTGCTTTGGAGATGCGCCctttatgagaatttttttcaGTCGTGACCTGTATTTTGATTAGATCTATTTTTTGTATGCCTTGCTTCCTtctatttgaaatgaatttttaggtCTTCCGTTCCTTTGTTATGCTCTGTTATGTTAGGTTCTTCTCATAACTTCGTTACTGTAGTTGAACGAGAGGCTAAAGTTGAGATTGGGCGATGGCTGATGCTACTATGACTACTAGCCACATGTGCTACATGTGTCGGCAAAGAGTGAACCCAGTCTTGGAACCTGAGCTTAAGTGCCTTTTTTGCGATTGTGGATTTGTGAAAGAAATAGCCGGAAGGGAGGCGACTGAATCTGAAGATGCAGGATCGGGGAATGAGAGTGATACACAAGCATCCAAGAAGAAAAGAGCGAAAAAGATGTTGACAGTTACTGGCAAAGGTCATCATGTTTCTCCATCAAAGTCGCACATTCTAGAAGATGTTTTGAAACATCAATATGTTGGAAGTCGACGAATTGAAGAATTGAAGCTGCGATATATGAatgttgaaattgaattaaCTAAGATCTTGGATGACTGGAACAATGAGTTTATGAAGATTAAATATATTCAGGAAAAGTATAAGAAGATGTATGATGACAAAATCAATGAGATGAAATTAATGGAGGAGCAACTAATAGAATGCAGAGCAGAATTGGCTATTATGAAAGCTTCAGCTTCTTTACATAATCAACAAATGAATCGCCTTCATATTAAGTTGGTGGAT
>Dendrobium_catenatum_newGene_10281	Dendrobium_catenatum_newGene_10281.1
GCCAAAAAGGTGGATGCTCTAGAAGAAAGGCTTGAAGGgtagatgaatcaaatcaaaacgacggtggaggaaaggatttcctccatggaaggacAATTCACCGTTCTCTGAGATATGATGAATAAGATGTTAGAGATTCAAAACCAAACGGCGGCGTCCGTGGCAAAAGGAGGGGAAGGAAAAAAGTACGAATTCGAAAATTcgtagggaggaagatgaggtggaaatcATGGAGGGAAAAAGAAGGAAACCCTATATGGAGCCTTTCCAGTGGGAGGATGGAAGAGGTAGGTATGGGGAAAGGCATGGGTATGGAGGGATGGAGCAAAGGGGTGCTGATTGGGAACGCCGGGAGAGACATTATGgtcgtcgaggtgctgattttaaagaaagaagAGGGG
>Dendrobium_catenatum_newGene_10284	Dendrobium_catenatum_newGene_10284.1
GGAGTAAATTCAAATTCGCTCTAAAGAAGGAATTCTCTCCATCGACCAAAAGCGAGTTATCTCTATTCAATGGTAGAGGATGAGaCTCCAACAGCTGATAGAAAAGGGCACCTGCTATCGCCCCTCCTTCCCATCTCTTAGTTTTCttcataaattgaaaatcaCCAGACAAGGGAGCGGCCCACGCAACGAGATTTCATCTTTGAAAAGATTCAGTTAATAGAAATCTCTTCAGGGCCGTGAATTAAATGTTTGGACAGCAAATTGCAATCGTTGGGAGAGTAAATtcaacaaagagaagaaagaaggaaaacaGATCTATCTGCAGGCTTGTCAATAATTCCCCGCCTCTTGCATCCAATACTTGGATCGTTTGGCCAATCTTTGGTTAATTGAATTATTGGGTTTTGGATAAAATACTAGCTCATAATCATAGATTGTTAAGCTTGAAGTCTACTTGTTAGCTTAAACTCTGCTCAGACCTAGTTTGTTTTGTAATTCTGCTCTTTGTCAATGCCGTTATGTCCTTGGTTTCTACTTGTTTTTGTTTCTGGCAGTAGATGTCATAGTTGGCACTGAGTAATTTGTTTTGGACGTAGAAATGAGTTGCCTGTATTGTATATGAAACAACAATAATAAGGTCTTGTCACGTTCCTATTTCTAGC
>Dendrobium_catenatum_newGene_10287	Dendrobium_catenatum_newGene_10287.1
aaaaataattaatatttgactatagaattaataaatataaataatcattgcctttgttacatagactattgcttttattataaatgtgtttgttcatagatatgttcatgaacgtgtttgtttgatagttaaaaaaaattaataaatgaaatgcaGATGATGTGGCGTCTAAATTTCTTTGTGATATTTTGTTGCATCGTCCTCAACAATGATTACATGCTATATTATATCTGCCCAATGCATACGCTCTTCACAGTCATGGTATACGTGACGCTTGGTATCTTCAACAAATACAATGAGATTGGGTCAGTGATGGCTGTGAAGATCATGTCCTGTTTTTTGGTGGTGTTCTTGATTTGGGAAGTTCCTGGggttttttatcttctttggaGCCCCTTCACCTTCTTTTTAGGGTATAAAGATCCAGAGCCTTCTAAGGCGAACCTCCCTCTTTTGCATGAGTGGCATTTCAGATCCGGACTTGATCGCTACATCTGGATCATAGGAATGATATATGCTTACTACCAT
>Dendrobium_catenatum_newGene_1029	Dendrobium_catenatum_newGene_1029.1
TCTGAATATCTTAAAGCCCTAGCGCTAAATCCGTCCCTAgttgtgttttcttttgttctgTTGCAGCCGACGGGTAGAAGAGGGCAGAATCAGGTATCACGAAGGCGATAatggcttcttcttcttcctcgtTGTTGACTTCGGACGACGAAAACCTTAGGAAAGAGGTTCTCAGAGAGATGAGGAATCACGAGATTGCGATCGGGGAGTTGAACAGTCTCTCGGCCTCCCAaGCTGTATATCAAAAAATTGGCAATATTTATTTCCGTAGAAGCATTGAGAATGCAAAAACATTCGAAGGAAAAAAACTTGAGGCTGCCAAGGCTCAGTTCCAGAAGCTTAATGCAGCATGATCAGCAAAGCAGCAGAATTATGCTGGTTTGCTAATTTTGGCTTAAATCAGTTTCTGGAGTATGATGCACTCAAACATCAGGCCTTCTCTAGGAAAGCTCATGAAGTATTATTCTTGAATATGAATGAAGGGTCAAGTATACAAAAATAGGGTTTGGAATCTCAGCTATTTCATGAATTCTATGCAGTGTGCTGAAgatttatgcttcgtttgggacggttttttgattgcttcttaaaacgaaattttagtataaaacttttaatttttatactacaactctgttttaagaagcaataaaaaagctgttccaaacgaagccttagttggtATGTTTCCAAATATTTGCTTCTAACAGAATGACCAACTTCCTTTAACCTGATAAATATCAATGAAAGCAGCTGATAAATATCAGGTTATTAGTAGGTGGTGAGCTTTAATTTATTAACTAGATGGACAGCACCTATAATACATATGAGGATTGGTAAAGCTTATGTCcatcatatttcaaaataaaagaggaaaaaaaaattaaatagtaagAAGAAAAACCATGAATCCATGGAGCAACAaatgaaatcaaagaagtttattcaaccaaattttttattttattcttctaaaaataattctcatataataaattcaacaaaaaagaagggaaaaagCTTTCATTCCAatgcaattttttctttcttttttcttcccGTTGTTTTTACTATCAGGAAGATAATAAAGTTGTCACCCAAGCccatgagaaattattacgtgcgatcACCATATTTTTCGGAGGAAAATCATGATACGTCACGTCGCAACGGTACATAGCAATagcacataataaaataatgatgttGTGCATCTTGATTCGCGTCTAGACGGCGTCCATTAATcatatgtaataatttctcctaaactgAACTGAGAATACAAGAGAGGAACCACATTTATCATACACAAAAGAGAATGAGAAAGCAAGAGTacttagaaatgacctttttagTTTTACCAAAGTCATGTTAGTAAAGCAATATCATAGCTTCAACATTTGGTAGTCGATGATGGATGTGAATTGCAaaagatttttccaaaaaatttaaggtCCC
>Dendrobium_catenatum_newGene_10294	Dendrobium_catenatum_newGene_10294.13
gCTTAATCAGCGGGTTCTAATCGGTCTAAAGCTGCACCAACGAGATCAGTAGTCCAAATCATGGAGTGTTGGAGTTGGATGCGATAACCAACGATCTGGACGCAGCTTGTATCAGATCTCAGAAATGCGGAAGGGCGGGGATCGGGTCGATGATCCTAAGTAGAAGCGTCATTTCTTGGTGGATTTCGTAGTTCGCTTGGCGTCGGGATTGCGGCGGGGAAGCGGAGACGAGAAAGGTGACCTGGGAATTCTTATGCTCtcacttttctttctcttatctaGTTATCTTTCTCTGGGTATTGATGATTCTTGCCCCGTTCCGTTAGTACTCCTTGCTGCTAATTTTCTGTCGGTTCCTATCTGTGAATTTCTACCGAGGAAAATGGATAGTTTTGTTACAAGCCAAAGCCCCTGCAGCATTCCTTTTGACCTTGCCATCTGATGAAGTCCTGGAGATGTTTTTCCCTCTATTTTCTGAAGAGAAAGGACGCGGAGAAGGGAAGGATTTCCGATGTAAGTTCCTTTTGGAGAGAAATCACAAATGGTGCGACATGTCAAATCTGCCATCTCCATCCGGGATAATCGAAGAAGCTATATAGTTGAACCTACTTTGAAAACCTTTGCGTGCACATGAAATTAAAGTGTTTGATGACTATTGTTGGGCATCAAAAGGTTATGATGCCCCAACCTGGAGGTATCCTTTTAACTTCAATCAATTACCTAGTTCTCCTACACATTCGAAGATTTCTCTCGAATTGGTTCCACTTTCATTATTTTGGTTACATCATAGTAGAGTCTATGGATCTGTACAAACCATGTGACCTGAGGTCTTTTATGAAGCAGCACTCTTGTTGGTTAACTCGTCATTAGAACAAAGGTGCTTGCAGTGACTACTAATGAAATTCTGTCCTTGAGATCGAAGTTATTAGTTGAGATGAACCATTTGTGGATACCTATGGAAGAGATTAGTATTTGAACGTTATTTTTCTGACAAAATGTACGTGGATATGTGGAAAGCAATGAAATGGTTCAATGCTGTTCGCAGAAGTATTTGCCTCCTTTGTTAGAAAGGCTTGAATGCTGATGCAACTCATAGTGACTGTTATGTCTTGTTTTGATAAATCAAAGAGCAACTGGCATGTTAAAGTCACTTCATCTCTAATTTTCACTGATTTTCTGTAGGAGTGTTTTGTCCCTGTGAAATGGACATGCTGGGGAGGTCGGCCATATTCCATCTGGGCCCCTTTCTGTGCTCTCTCTCATGAAACATTTGGTGAACTGCCACAGGTACTTATCTgtctttttttgcattttttattgtataaaataGCCAAAGGTGGTGTTGATTTCAAGGCAAGTGTAGCCAcattttaaagaaagtaattgaGTTGTACGATCTTTTATTTGTCCCGGTGTTGCTGATTATTGGTGCAGGATTATTATTGCAGGTCGGTGCTAGTCCAATTAGCAATTGGTGTGGGGTATGTGATCAGACCTTTGTTTCACTTGTAGTTTTTATTGTTGGAATAGTATTGCTACACTCttataaaaaaacctaaaccAAAAAAGTATTGGAGGATCATTTTTTAAGTAGGTTAATCAAAATTGTTCGTTTcatgaaaatttgtttattatttttcctatttaaaattgatgttggTTGATtgtaaatatagatttttttagtgAGTATGGCTATCACTtacttgaaatatatttatgaatgttGTGAAAGAAATCTTCAATTTTGGGCCCTACAGGGGTGCTTGCATTATGGCAAAAGGCTGAAGGGTCTCCTTTCAGTGGAACAGGTTTTATCGAATAGCTCTATTTCTGGAAATATTTAGGTAGAGGGAAGGGGGACATGGCTGAAAGttattttgtcatatttttaatatgaatgggtttaaatttattgagattaatgtaatataaatttaaaattatgatttaaatgttgtacttatttcaaaataaatttaataatttcaaattttattatgattaattttttatcagaatattttgacagaaaaataaaaggaggATTTCTATGCAAAGCACAATTTTTAATGTATCTATATATTAAGcatatacatttttatatttatttatatattattttattatttaaatcatatcaaGCAAATAcagaaaatgatatattttatttaaaatatgttaatacttataatatttttatatgatctaaagatttgagtgttatataaataaattaataaattatatgttagatatattaaaacaaatactaatatgtatgtaaatatttcaattaaaa
>Dendrobium_catenatum_newGene_10299	Dendrobium_catenatum_newGene_10299.1
aataaaataagCGCACCTCGGTTCCGATTGtatacacaataatttctctttcGCCGGAGCCTGTTGAGGGTTTCGACGGGCTTTGCCGTAGCGCTGGCCGGCGGTACGGTGCGCTCTGGATCGCCAATCTATTAGCGCACTTGGGTTGATTTCCAAATGCAGGAAAAACACAGATTTTGGGGGTTTTCAAATTCCTGAAATTTTTActtcatatttcatttgttgtttgcgtcatatcaaatatgacaAAAATGTAAATTCAGAAAAATAGAATGCAATATATTACTAATGCAACAGCCCTTTAAAAAGACGCATCTTTCTATTTTGTAGAAGGGAAacttttattcaaatcaaagtgattatcattcatcatatttgattttaaatcatcgaacgttaaatttctatttcacaTCGCTTTAAAAAAAGTTTCCAAGCCATCGGATCAATGCTTATATTCATGCCACAGGCAACTCATGAGCTTGAACACTTATTTTGGGCTTTGAGTTGGGCAACAAAGCATTTTAGAATTGTGTAATTTACTATCAATCTTCCTATCCATTATGTTTGCCTTTTGAAAGTGATGTAAGGTCCCTTACTACTTATTTTTTGAGCAGCTTTCCGTTTTAGAGCTATTTGCATACATGTGGGTTTTACTAAATCTTGATCCTAATTTTGTAAGGGTAAATGCTTTGATGTTATGACTTTGGCATTGTAATAATCATGATAACGTTAGACTATTTGGTATAAATATGTTGACTTGATTGCTAATATAGTGAAAATCAAGCGAAAGAATGGTGCATGATTTATGCGACTTAAGCAAAGTATGTATGGAGGACAACTTTTTGGTTCCCATAAAGAAACTAATGGGTGATAGTACACCTACTTATGGCATATTATTGTTTATGGACAGATCActgaaacataataaaaaaaaatggttacaTGGCtttcatcattagccttattcAAACTATTTATTTAGGTTGAACTTTTTGAATCCTTATTTTCCATTCATTCCTATTGAACACTTGCTAAGGTGTTAAACTTATTATTCA
>Dendrobium_catenatum_newGene_10301	Dendrobium_catenatum_newGene_10301.1
ataaactataaaatttagtattaaagTTTGTCAATGGTATAATTTTGAGTGTTAGGAATGCTAATAACCTAAAATGAACTGTTATTCGAAAAAAAGAAGAGCAAAAGCTGCATTTCCACATCGAATGTGGCCGGGCGTCGCCCCGCGACCGAAAACCCTAAACCTCAAGTCTCTCCGCACCGGTCGTCATCACGGCTGGTTCGTCAAGAAACCCTTAACCTTAGCTCGCTGATCGCAAACCGCGCAAAAACGCTCATGATCCCTATCGCCGCTTCCAAACCTTTTCAGCTCCTTCTTCAACCCTTTTAATAGATGGCTTGTGGTCGGAAGGCTCTGGCCTCAGGCTACAAATACCTTTCCCGGAGATTCCACCCCTTTTTTATCCACATCGTCCAAGATGACCGTGAGCTCTACGGATCCCCCCAACACACTCCGCTTTCGGCGAGTCCGTTGACACAACGAGCTTCATCCTCCTCGAGACCATTAGGAAGATTCAGATCACCTTCTGGAGATTGGAGGAGGATTGGGTTCTCCCTACCTTTTGGAATCAATCATTCTTCCCGAAATTTTTCGTCCAGCGCCGAGGGATCGAATGAGATCGGTTACATAAACGATGTGGCAGACGTTTTGACGGATGCTGGAGTGGATACTGGCATTGTGGATGCTGCCTCATCAGTCCCCGCTCCATTCCCCGGCGAGGTGGCAGCAGCTGCGGCGGATTCCTTCTTACCCGTTGCGGCACTGCAGCACCTGATAGATGCTGTGCATTCTTTTACTGGCCTAAATTGGTGGGCTTCAATTGCCTTGACCACTGTATTGATTCGTGGGGCTACTCTCCCTCTTTTGGTAAATCAGTTGAAGGCTACCATGAAACTAAATACAATGAGGCCTGAGATGGAGAAGCTCAAGGAAGAAATGGATAAAAATATGAATCCAGAGACTCTTCAGGAGAATCAAAAGCGATTGAAGGCACTATTCAAAAaGCATGGGGTCACTCCATTTACACCACTAAAGGGAGTTTTCATTCAAGGCCCagtttttataagttttttcatGGCTATCTCAAACATGGTTGAGAAAGTTCCGTCTTTTAAAGGTGGCGGAGCATATTGGTTTACCGATTTGACCACCCCAGATGCCCTGTACATCCTTCCAGTTTTGACCGCTTTGACATTCTTGGCTACTGTAGAgTTGAATATGCAAGAAGGGTTGGAAGGGAATCCAATGGCTAACACCATGAAGAAGTTTTCTAGAGGACTTGGTGTCCTGACTATACCATTTACTGCTAACTTTCCAAAGCCATGAGGCCCTAAGGGAAAAGTGGAGCAATGGTTGTTGAGGATGGAAAGGTGAAGATTGACTAGTGGGAAAGACTTTGCTTATTGGAAGATGCAAATTGAGgctATATTCTGTTATTGGGTGACATCGAACCTTTTCTCCCTTGTGTATGGATTTGCACTCAAACGCCCTCCCATAAGGAAGTTCCTTAATCTTCCTGATGCGACTCAGATTAAGCCTAATCCGTCAGCACAGCCGAGCTTCTCCTTCTTCGGCGGATCGAAAGCAGCTCTTCCCATGGCATCTTCAATACAGGAGAAGGGGTCTGAGCAAACTAAATCTGCAGAGCGAAGGGTTTCTTCATCAACAGTTATCAACCACCGCATTAGAAATCTGGAGAAGACAGTAAAATCCCGAAATAGGCTCAACAAGAAAAGGTGAGTTTTGTAGAATCATGACTGtcttattcttatatttttaagaacaatattattttcttttaggctttggttttaaatacaaataaaatgagCTGTGTAATGTAATCACCTGCTCTGTGGGTTTATTTTTTGGCGAATTTGCTTTCAATGCCCTGCTGCTTTAATGTAATAGATAGCATTTTTTTGTACACGCCATGATGATTCCTGCGATGGGGTATTTGTATTAACGGTTGTCTTTCTTAAGTGGACGAATTGCTGTTTTATAGAGGTTTTTTTACTTCCATAAA
>Dendrobium_catenatum_newGene_10305	Dendrobium_catenatum_newGene_10305.1
GGTGACTAATCGTCTAATCCCCTGCGAGGACGCAAAAAGCCGGGAAGGGGGACCCAAGACTTCAGAATTCCATGGTGGATATAGAGAGAGTGAGTTAGCGAGTGAGATTTTACTGAGAAATTGTGACCAAAATAGCATCGAAAGGCAAAGAAAAAAGGAGTGAAGGAAAAAATCTACCGGGGAAAAAATAGAAGTAGGTTTCAGACGAACGACGGAGAGAGTTTGAAGGAGATTCGTCACTATTTTGTCCTCTGGAATAAACATCGGAGGCGTGGGCGATGAGAGCCATGGAAATGGGCTGAAGCTTGGAATTGTTCGGTAATGACTACGTTGGCTGGGCAATTAGCTTTTCGTGCCTAATTAGGTGTTTATGTTATTAGGAATGGTGGTAGGTATGGTAATgacaatatgaaaataatgacGGTGGTTTAGCATTTGGAGGTAGGTTTGTGTATCTTGGTCTGCCTCTATTGCTTTTATAAATAGTGGCCTCTTGTAATGTTAAGCAATtgcttttgagaattttttttttcttgagttttctacTCTATTTGTGTGCTTCTACTCCTATGTAAAGGATTATTTGAGTCTGCGAGTTCACAACCCTTAGAGAAAGTTTTCTGACGAAGGAATGAGATCTTAACGATGATCGACTACAGAGGTCGAATTTAACTTATCAGCGCTTCgccatcaattattttaaatccatcACATGTTTGCTctttcataactttttatctATCTCTTCTCTACTTTTTATGAGGATTGAACATTTAATGTGGTACCAATAGCTTGAATATTCTCACCCTCATTAATTCTTGTTATTATGTCTGTGCTCAATGCTAGTTTTATGTTATCATTACTCAccatgaaatattttaagaactatttatgtattgttttaattacattcatctcataattaattacatttgtCCTATATCATATGCTTAGAGGCCTCCATTCTAAAACTTGTCTATTTGAAGATATTAGTCAGTGGTACTATGATCGTGCTAAAGTCCTTGATAAACTAGCGAGAAAAAGTACCAAATCGTTGAAACTTATAACATCTGCAATGGAAGTAGGTGTTGCCTAATAAATTGTGGTTGTAATCTTTGTGGGATTTTGTTCATGACCTTTAGAATATACCACAAATCCAACAAAAGCGCGCGGGGCTACAGAAACATACCTTTCACTGTGACTTACTCAGTAGACTCCTCATAAAAGTGATCCTAACCAGAAAGCAGATGATCTTGATCGAGGAGTGGGCGTGCTGTTGACAATTCTTCATGGTGCGTAATGCTTTGAGAAGTGAAAGTGTGAAGCGAAGCATTTGGCCTTAAGGTAGAATGCAATAGAAGTTTAGAAGTACAAAACATAagctttatcattttaatttttagtaattaaaaatgttaaaatatattatgatggTATTAAACTAAAGTAATAATATAGTAAATTATTATATCTTCTTACTAGTTTTAACCATTTTTAGTTTGTCCATTAATGGAACACATCAAAATTTGTTCACATTAATATGAAGTTAGTTGTGTAATATCTTTTTATCTGGTTaggatataattataataaacaagCATTATGGAATAAGCTTAAAATGAACTTAAGTTACTAATAAAGAGCACATGACAATTAAAACCTTTGAACTATGGGTGTGGTTTACTATTAAAATATAGTggactaataaaaaaataggtgaTATGTGTTGTACTTAGATGAATGAGgaaaaaatagggtaaataatctGAAGGAAAAAAATGCCGATTTATAAGGTTGATGGGAAAAGAAAGTACATATATTGTATACGATATATGACAGAATGAATGATGAGGTGGAAATTATATGAAGCATTTTGTCTTGAAGCTGCAAGGGGGTGATATTGGGTGCAGcttctttttttggttttttacaattttatttcctTCACCTTCCTTAATTTGGTAAGTAAAATCGAAGTGTATGCTTTTCACGCTTCAAATCACATCTTGAAGCATATCTTCATATAGAGAAGCATAGCTTTATACTACAAACCCTTAGATTGTCATAATTTAGAACGTATTGGgactaattttctttaaatcatactttttatgctttaaagAACATTTTAAAAGCATTAGTTGATGGTGGTGGGTAGCTTTTTGATGTGATTAATTGCTAGTAAAGGCTatgaatttttagtttaatatttatcagGTGTTCTTGTGTTTATTTTGGAATGATGAAGAGTTTGAAGGGGTATTTTTGTAGGAATGCAAAGATTGGTCCAGTTTGTATTGATTTGGAAGATCATTTTATTGAGTGACTTTAATGTGGGATAAATGATTGAAAATGATGGTGGAATTTAgtttaggatgtgaaattatgataTGGAGTTGATGGTAGAGTATGATGGAGTTTAAAAGGATGTGGAGATGTATTGAATAAGACTAGGCCCAAGTGTTTTATAGTTTAACTAAGAGTTATGTGGAagtgcttaaaatgattttaaggtttTGGTTGCTGGTCTATTGGTCTTAGAATTTGCGAATAGAGTAAAGGAAGATATTAGAGCGGGTGTTTAGGAAGGGTAACTAGtaacttaaagaaaatatcatgaTAACTATCTAACTTATCAAAGATAGGCAAACGATTTGAAGCCACGAGCACCGAGTAAATGAATAACACttctcttctaaaatttttcattcatcaataaaaactataaaatatttcagCCTATATTTATTAGCATTATATtactcttatatatttttggaggaaaaaaagTGAGGGAAAGGGGGTAGATTGCCATTAATGAGAAAGAGTTTCATTAGcctatttttaatactttatctATGCCAAACTATATCATAGCTTGTCATACAAGTTTCTAgatagataataaaatataaattatatttaaaatattaaaaactattggCTCTTGATTGAGCTTTTATAATTTGGCATTttctttgactttttttttttgagctttgATCTTAGCTCTTGTAATTAGGCTTTTAGTGATTATCTTCATCACATGATGTGCTACATCAGTGGCGGTGTCTTTTTTGGTGACATTTGAAACATGTCACATAAGAGTCTGGAATCCTAAATCCATAAGCTAATGGAAGGTCGTGGTGGCAGGCTTTGGAACTAAGCATGGGTTAGCTCTATAACATTGAAATAGTGCTTGGCTGCGGGTCTTGTCAATGGAGTCCTGGTGAGGATGGGCAAAGAATTTAGATTGATTGGGATGTGAAAAAGAAATGTGTGGAGTAACTAACGATGTTTATCAAGCTAAGTGCGGCAAACACCCTCAATAGATTtgatatttagatttcaaaCTTCTAAAGCAAGATTAGACTGTAGGGCGTTCATGAATTTTGTATTCAGACACAAGCTCATTTAGATCATATCATGACACTTGTTCTTTAAATCTAGTCATAGTAACTTGAGTATAGTCTGGGCGCCTTATATCTGATCAAGAGAGCTTAAGTGAGAGCATGCACGCTTTTGGTTCAAAGGAAGCTACTTTTCTTTTAAGAGATCTTGCATATGAGATGGTGATATGAAATGCTATGCTTTTTTCAAGGTGGTAATCAAATACCGTATGACTCCACCAGGAGCTTTCGTACTTACATACTCCACACATTGAATTCATTTAGTGCAAAGAGGCGATCCAAGAGCTTTTTCTGGGTCATGAGCTGTCAGAAAGGAAGCTAGATCTTGATCAAACTAATTGAATGATAATGCTCAGTTGCATGTCAACAAAGTCAGGAGCTATACATGCATCGAGATGAAGGTGTAGTATAAGAGATGGGGTAAGTTGAAATGTTCCATCATTCATCCTCAGATGGAATGTAACCCCAAACATAGGGTTGTGCATGCCTAGCGTCAGTGAGATGATCATCTACATACCGTCTATGCTGATTAAGAGGGACAACGTCTCTAACGGTATCAAGATGACAAGGGTCAAAGTGATAAATTAGTGTTATGAAGCATAGATTGATGTAGGATAGTCCAAGCATCTTTAAGAAGATCAGAGGTGGCTAGATATGCAGTTTTGTTATGAAACATACCATGAGACAATTTTAATGACATATACAATGAAATTTTAGCCACATTTCTTTGTAGGttaatttatactttaaaaataaataatatttttttattgtactctCATGAGCAACATTTAGTTAATAAAAAGGTAAGaagttatgaatataaattgtttcaatttttttgggcAGACAAATGAGCtttaagaagaaacaaaacatGTTATGTCAAGTACTAATGGGACACTAAATTATCTAAAGATCCATTAgtaattgtaaatatttttgctaGTATAATAGTTACTTTCAAGGACAGCTTGAAGTAGCCACCCTACcttgttttgaattatagaaaatGTTAATGTTTGTTCccagttaaaattaaaaataatacatagtaAACTGTAAAGGAATTTTCATTGAAAGCATTAGGGGTTACATAAAGCCAAATATAAAGGAATGAGTCATGGCACATAAGCTGTGGTTCGCTCACCTTTTTTCCTTCAGCATTTTCTTACATCAGCTTTCTAAGCTCTTTTTTAATTCTCTATGCATGGGAATGCTACACTGCCACCTCAACTTTATCTAAGCATAAAATAGGATTGGCATTGCTGTAAAAAATGTGGAGCTAGAACTAGAAAGAAATGTCCAGCCCCCTCCTACAg
>Dendrobium_catenatum_newGene_10307	Dendrobium_catenatum_newGene_10307.2
CAGTTTGTGGGGCTGGGGGCATCGGCCTCAGAGGATACAGCGGCGGACGGAGCACCCGAGCTGAGCTCGCAAGGCCCGATCTTGACCACTCGCACCCCCGCACACGCCGCATCAAGGCAGCCGCAACCGTACGTCACCCCGTTCTCTCCGCAGACCGGCTCGTATCGGAAGCAGTTGATTGGGCAGGCCATGTTGCCGTCGTTTGGGACGGGGCATAGGCTGTCCTTCCCATAGCCGGTGGAATCGAGCACCTCTGATTGAGCTGCGAAGAGATGGAAGGAGATGgtgaggaggaggaagaaaacAGGACTGAGAAATGCGGCCGACGACATGGAGCGGAAGAGGGAACTTCGCGATGATTGACTCTGAGGATTGAGGAGGATATCGGAAACCTAGTCGACTCGATTTGGAAAACTCTCGTTTCCAATTGCTCTGTTGATAAAAGatCCTTTTATCTTATAGAAATGGTCTGAGGACTCAAGCTCATTCCTGAAGAATTCAACTCTATCCtcttttggaattaaaattcttgatttccctataataaatatatactaACACACACAGATTGACTAAGCTTAAAAGTACAAACATGGCACTCTAAGACGAGTGCCTCGAGCAAGTCCTTAGAAATGAgtattttgaatgaatcaataCAAGCGGGTCTCCTAAatatttaggagaaattattctgtgcattTTTACTTAGTATTTGTTGCGTTTtagaaaatactcaataaaGATGCAGgaaatattcaattatgaatgtgttttattgagtattttctaTGCTTTTgcaaatactaaataaaagtgcagtaattatttagtaaatatttagtaaaagtacaacaaatattcaataaatactcatcaaatattcataattaaatatttgttgcaCTTTTACCTAATATTTGCAAAAGTGCTacaaatactcagtaaatacAGACGATTCTCTCTGTACGATTTTCGCCCAAAATAACTAATGCTGAGATCCCATAAGAACCTCCCATTGTCCTTAGCTCAatcaacaatgaaaattttattgaggaACCAAACCTTCACAACTCATTATGTTTGAATTGGATCCttcaatttttatctttttattttaatcatcatGTTGAGtctcattataattaattgggGTCAATTTCATTGGAAGGGACCATTCATGAAGAGCTCTTTtacatgattaattattttgtgtggacatCGAATGCCTTCCGAAGACAAACAGATGCATCATTTCAACCGTTCGCTCGGGTACCGCTAACGTGacgcattctagttggtctccaTATGACGTTCTACATCCAATCTCCGCACAAAATTGTAGGCCAAGGTTGAGATCAAAGAGGATGCCAAAGTTGAACCCAAGTTAGAGCCATTGGTCGATCTCTTGAAACACAAGCAAGAGGTTGCTGCCACCGGCTTGTCTCCTTGCATAATAAATGAGCTGATAAAAAATGTTGTTGAGGAGAAGTGGGATGAGCAGCATGAGCTTGGAAAACTAACTTGTAACATAGATATATATCTACAGTTACAATGTTTTAGATAATACAAATCCAGAAAGTAAAAGCAGGAGTTCAAGTTAACATTTAGCAACTAGCACAGAATAATGATATGGATTCCAGGTTCTTAAAGCAACCTCTACCCAACCATTTAATTTACCTTTGCA
>Dendrobium_catenatum_newGene_1031	Dendrobium_catenatum_newGene_1031.1
GCGTTTCAACGCACAACGAACTGGACGGTTACTTCTCCAACTGGCCGTTCAGTGGCTAACATCCCCAAGCGTTTCAGTTCCTCTAGACGCACGAAGGTACCTTGACGAATGGATCACCATTTAAATCCCTGGTTGCAAAATTGATACTTAAAGAGTCGCTGCTTCTTCAATTTCGTTAGTCCTGTCGTAGTCGCTGCTTCTTCGGCTTCGTCGCTCATAAGTGTCGTTGGGAGTTCGCTGCGAAGCTAACGATCCCTCTTTGCTCTTGTTTCTATTTGCTCGGAACTTGttatttggaatttgtttctTCGCCTTCGTTGCTCGGAAGTGTCGTTGGGAATTCGCTGCGAAGCTGGTTGCAAAATTGATACTGAAAGAGTCGCTGCTTCTTCACTTTCGTTAGTCCTGTCGGAGTCACTGCTTCTTCGGCTTCGTCGCTCATAAGTGTCATTGTATTCAGATCATCCTTTGCAGgtCTTTTGTGGTTTGAATTTCGGTTCTGACTCTCTGATTTTTCTGCAAAAAAGA
>Dendrobium_catenatum_newGene_10310	Dendrobium_catenatum_newGene_10310.1
GCTCCATCAGAAATCCCTATCCTCCCGTCGTCTTCCGTTCGTTCGCGTGAGGAACCCCATTGCCGGCAAAAAGGGGAGAGCAGACGGCTGGCCTCCAGTGAGAACTTGCTCGGCAACATGACCATTGTCGTTTAGAGCTTGGGCATCAAGAAGATCAGACAAGGCAGATGGCCCAGAACTAAGTCTGAACTAGAGATAGCAAGTCTAATTGTCATGAGGCTTGGGAGACTTAGGAAGCTTGAAAAGAAGGGTCACATATgtgagaaataaattttgaatatggtgcaagtgaatttgagataaacCCCATAGTTGAAGCCATTGGTGAGGAGTCTCTCCCagataaaggagaaaaaaaatagggTTGGGCATTCTACCGCTGCCCTTTGggatttttgaagttgaatTGTCTGGGCAAGCAGATAGTTCACACCATCCCTACTTTCTCCCATAATTGaaggtgaattttggaagaacGAGGTGGAAGCTTCGTGAATCGGAGTTTTGTTCTTCTTCCACTATTTCCTGACTCTGGTTTCATTTTGACGTTCCAACAATCGTAAACTTTGGAAGAATCGGAGAAGGGGCAATGGAGATTTTTGCTATCTTACCTTGCATATGAGATATTGTTGTAGCCGAGAGAGCAGAGAAGAAGCAAAGGCTCCGCTCACAAACCTTGCAGAAAAAAAAACGAGATTTTTGATGAGGGTTTTAACGGGGTGTTAGAATAGATGAAAAGTTAGATTTTAGGTAATACATAACTTTGGGTgttgaatatgtattttcaatagttttaggtgttatgCATGTAAAAATCCCTACAATTAAATAACTCTAGTTGCACAGTCCTTCCTACTTTTATATGGAATC
>Dendrobium_catenatum_newGene_10325	Dendrobium_catenatum_newGene_10325.1
GGCCATCAAAGCTACTTCTTTTGGTAGGTACCGTGTGACTGAATTTGTAGCAGACCACAGTCATCAGCTTGCGTTACCATTAAATATTCAGATGTTGAAATCACAGAAGCTTTTATCGAATGCTCAACATAAAAATCAGCAAAACGCTGATCTTATTCCTGCTCATTATAAGAACTATGTACGGGGGAAGCGAATAAGGAGCATGAAGGTGGGAGATGCAGGAACTATATTGGAATACTTGCAAAAGATGAAAGGATGTAATCCATCTTTCTACTATGCCATTCAGgttgatgaagatgataaaatGACCAATGTATTCTGGGCAGATGCCAGATCAATTATGGATTACTACTACTTTGGTGATGTTGTATGTTTTCATACGCCTTATAGAACAAATGTATGTGATAGGCCTCTTGCTTTATTCATAGGTGTAAATCATCACAAGCAAATTGTTATATTTGGTTCAGCATTTGTATATGACGAGACAGTAGAAACTTTTAAGTGGTTATTTGAGACTTTCCAGACTGCAGTGGCTGGTAAGCAACCAAAGACCATCTTCCTGGATCAATGCAGAGAGATTGATGATGCAATAGCTGCTATTTGGCCAGGCACCAGTCAGCGACTCTGCCCTTGGCAACTATACCAGCATGCTTTTAAACATCTAGGTGAATTCTTCCAAACCTCAGAAAGCTTTGTGCATGATTTCTGCAGATGCATCTTTGATtttgaggaggaagaggagTTTATGGCTTCATGGTCGATAATGCTTGAGAAATACaatcttaaagaaaatgaatggcTGAAAAAAATATacgagaagaaagaaaaatgggCTCCAGCTTATAGCAGAGATACATTTTGTGCTGACCTGCAAACTACTTTACGTAGTGAATGCTTTAATGACATTCTAAAAGAATGGTTGAACCAGGAAGCGGATCTATCTTATTTCTTTAGGCAATATGAAAAACTTCTGGAGGAGAAACGCTATGCAGAACTGCAAGCTGATTATCATGCGAATCAAGGCATACCAAGGATACCTCATTTGCGGATGCTTTGGCAAGCTGCCAATATGTATACGCCTGCAATGTTTGAGATCTTTAGaagtgaatttgaattgttcatGAATTGTGTTGTTTGCAGCTGTGGTGAGATTGGCACATTTTCTGAGTATGAGGTTACTCTTAAGGGAAAAACGAGAGCTCACTTTGTAAGATTTGACTCGTTGGATGGCACAGTCATATGTAGCtgcaaaaagtttttttttgttgggattCAGTGCTGTCATGTACTTAAAGTACTTGATTTCAGGGATATCAAAGAGCTCCCACAGCAGTTTATTTTAAAGAGGTGGAGGAAGGATGCGAAGTCTGGAAGCTTAAGGGACAATCAGGGGCTTGTACTTGAAGAGGACCCAAATTCAACCATGACAAAGCGTTACAACTCTTTGTGTCGAATATTATATAGAATTGCAGAACGAGCAGCAGAAAATATGGATACATTTACAGTAATGGCAGGTCAGTCAGATCAGCTCATTGAACAAGTGGAACGAATTTTGCAGACAAAACTGCTCGAGAAACCTCCTCTTAACAATGCCTTGAAGGTTCAGGCGCAAAATCCTGCTGAAATCCAAATTTCTCTTGATGACAACAGTGAAGCCCTAAAGGTTAACTGCAAAAAGAGGAAAGAGGCAGTTGTACGACGCAGACAGCAAGCTGGATTGCAGGTGAATAAGAGACATAAACTGAATAAAGGGCAAGCTGAAGAGTGTAACGATGCAGCAAGAGACCTTGAACCGCCTCTGTCAACAACAGATGTTATTCCTCAAATAAGTTCTTCCAATCAATTCATTGCCCAAAGTCACTTTATGCAGGGGCCTTATGTTACTAGCCATCACTTTGGACTTGCCACCGCGCAAGGCTTTCATGCCATGACTCAGTTTGGTCAGGACTCTGCTTCTGTTTTACAACAGACTCTCATTTAAACCAGGTGATTTTTAACTGTTACCTTGTAGATTTTGCTACTTAACGTTGTTATCATTAGTGGTGTAAATTGGGTTGGGTCATCCACAGCCCATCGGGCTAGCCCATTATGggttattaaaatcattttaaagtcTATCAAGGGCTGCAGCAAAAAGCCTAATCTAATTAACTTACTGTAGGAGAATTTGTCGAtgtatttaggcttcatttgggatggctttctcactgcttcttaaatcaaatttttactaaaaaattaaatcaattatttttcatggGTTTGGAAGAAGCAACTGCATTGACATGGTATTAGAGGAAATAGATATTGCTAGAGCTAGCGGCAATCATGTCATGCTCTAACATCAAACATTTTTATGATCATtcgtct
>Dendrobium_catenatum_newGene_10328	Dendrobium_catenatum_newGene_10328.1
CGCAGCGtcgcaggagagagaaaaaggggCCGAGCTTCCTCCCCAGGGATCCATCCCCTTCGCTGTCCCGAACACCAAAAAGGAAAAGAACCCGTCATGGTCCTCATCTCCGAGATCTCCAAGGAAGGATGTACGAAACTGAAGCAAAGAGATGGAGTGGAGGACGGAGGTGGAGGGAGCGACGGCGGGATAGTTCTCGACTCGCAGAATGCTGTCGCCGAAGTGGCGGAGCTCTTGGTAGAAGGCGGCTCAGTACCGGGTGAGAATTCGCTTAAGGAAGCTGACATGTCTGCAGGGAAACCACCCTACAATGAGTATGCCCTTCGCGTGGCTTACATCATGCGCAGCTACTTACACACGCGGCCAGGCTCGGGTAGCGCCGATGTTGCTGCATCTGGGGAGGTATCAGCCGGCGGCGATCGGTGCCGAGCATTGATGGAGGTGGTGAAGAAGGAGACTGGGAGGTGGTTTGTGTCTACGGTTGTTTTGGAGCATGCGCACTCGCTTACCCCACCACCTGATCCTGCTGGCACTGTTGCTGGCAGCAGGCTGGTTCCAGCGGTTGGCATGGAATTCGATTCCATTTCGATGGCAAAAGCATTCTACTACACCTACAGTGAGAAGATGGGTTTCAAGGCCAGGACAGGCTCTGGTCGGCGTTCAAGGGGTAATCCAAGTCTGGTGATGCAGAGGTTTCTGTGCTCCAAGGGAAACTGCCCTCTCTCTGGAAATTCTGCTGGCCAAAGCATGGTAAAGAGGAAGAGAGGACCGTACAGAAAGATTACTTCCAATACCGGGAATGACGGCAATCTGGACAGCGCGGCTGAGGTATTTCTAGGTGAGACTTGTGCGGAAGAAGCAGGGGTTGCAGGTGATGAAATGCGTATTGAGGGTCAGAGTGGTCAGCCTGAGAAAATAGAAACCTTTCAAGAGAAGGATGGGATGACAAAGCCGTCAGTTTCAGACTCTGATTTGGGAAGTAATGTTGCTGCTGTGGGTATGGATGGACAGAAGCCACCCTTGGGTGGTATTCCGGCTC
>Dendrobium_catenatum_newGene_10329	Dendrobium_catenatum_newGene_10329.1
TTGCGCTGAACTTTTCGGCAACAGGCTCAGTCCGATGCTTCCTTAGATTCAACGGAAGTGAGGAAGCCGTAGTCTGACGCAGAAATTTCGTGACATCGCCTGAGGAGCGGCCACCGGCGAGGGTTTTGGTGATTTGGTCAATGGATTATGAATCCGGCTTCTCTACGCCGAAGGCGAAGCGCACGGAGGGGTCTTTGCTTTGTACTCGAGAGTATGTCGGAACTCGAAGCTTGGCCTTATAAAAACTCCCATTGTTGCTTATGAGCACTTTCCTGTATATGAATTCCAAACACCCTACGAGGAGAATAGGACGAGTTTGATGATAAAAGGCTTTTTTGAAAAGCATCAAAGATCTAGAATTGTCCTCTTCCTCATTGTACTACTGGGAACTAGCATGTTCATTGGTGACGGTGTGTTGACGCCAACAATGTCAGTTCTATCAGCCGTATCTGGTCTCAGAGTTAAGGTACCGGGGCTGCATGAAAATTACACAGTGGCcatttcttgttttattttagtgggCCTTTTTAAATTGCAACATTATGGAACGCATCGAGTTGGTTTCCTCTTCGGCCCGCTGCTAATTTCTTGGTTAGTCTGCCTTAGTATGATGGGGATCTACAACATCTTCAAGTGGAATCCTGCTATTATACAAGCTTTATCgccatattatatttataaatttttcaaagtgGTTGGAATTGATGGCTGGAGTTCACTTGGAGGTATTGTACTTTGTATTACAGGTGCTGAAGCCATATTTGCTGATCTTGGTCACTTTTCAAAGCTATCTCTCAGGaTAGCATTTTCAGCGCTAGTTTTTCCAAGTTTATTACTAGCATACATGGGTGAAGCTGCCTTCCTTTCCAAGCACAAAGAGGATTCTCAATTGAGTTTTTACCGATCTATCCCAGAGAGCATATATTGGCCTGTATATATCATCGCCACACTAGCTACAATAGTTGCGAGCCAGCCGATGATTTCCGCCATTTTCTCCATAATCAGTCAATGTAGGGCCCTGAACTGCTTTCCTCGCGTGAAGATCATTCATACATCAAACCATGTCCATGGCCAGATATACATACCAGAAATCAACTGGCTTTTAATGCTTCTATGCATGTCTGTCACAATTGGCTTTAAAGATACCACTGCAATTGGAAATGCTTATGGGCTTTCAGTGATCACAGTAATGTTTGTCACAACATGCCTTATGTTCCTCATCATCACCACAGTGTGGAACCAGAACATTCTCTTAGCAACTCTCTTTGCTATCACCTTTGGTTCTGTGGAGCTTTTCTACTTATCAGCCTGCCTTGTTAAGTTCCCACATGGAGCCTGGCTTCCGCTTGTCTTCTCTCTTATCATTCTATTTGTTATGACTATTTGGCATTATGGTACATCAACGAAACTGGCTTATGAGCTACAGAACAAAGTGCAGCTTGACAGCATTCTCAACTTCAGCGTCGGCCTTGTTCGTGTTCCTGGCATTGGCTTTGTCTTCTCGACCATCCCAGATGTCATTCCTCCAATGTTTTGTCACTTCATTACCAACTTCCCTGCCTTCCATCGTATCATAATCTTTGTAAACTTGCAGACTGTGGCCTTGCCAAGAATCCCACTAGAAGAGCATTTTTTGATTAGCCGAATTGGTCCTAAAGAGTTTGGCTTCTTTGGGTGCATTGTAAGATATGGATATAAGGATTCCCGTGGAGAATTTAGTGAATTTGAAGAAGAGCTGCTAAACAAAGTTTCAGAATTTTTGCTGCTTGAAGGCAGCAATAATGTCTCTAGTTCCGACGAGTCTAATGAGAACTTAATGATGGAGATATCAGAGAAGATGCCATTGAGAGATGAAGTGATGGAACTGATGGAGGAAAGGAAAGCTGGTGTGGCTTACATGATAGGCCACACGGATGTCCTGGCTCATTCTTCCTCATCTTTCTTCAAGAAGAATATGATCAACTTGGTC
>Dendrobium_catenatum_newGene_10331	Dendrobium_catenatum_newGene_10331.1
AAGCTTCTTCTGCTGCGCCAAAGACTGATCCTATAGAAGCGCGAGCAGTGAACACTATACTGAGCAGATGGAGGAAGACGGCATCATCATCATGGAACAACACCGGCGATCTATGTAGCGGCATCGCCGTAGACTCCACTGACATCGGCGACTTTAACCCTGGCATTAAATGCGATTGCTCTTTCGACAATAGCACTGTCTGCCACGTTACCCAATt
>Dendrobium_catenatum_newGene_10337	Dendrobium_catenatum_newGene_10337.1
NNGACAGGCTACGGCGGCGGCCCGGCGAGGCCGGTGGCGACATCACCTAACCCTAGCCGGTTGCCCAAACTCATAATCCGGCTACTGGTGATTGCTCTAACGTTCATAGCCACAATTGTTATGGGCGTTGCCAAACAGACCTCTAGAGAATACCAGGCAACGGTCAAGTCCTCTCAAAGCTCTTCATTTGTCTATTTCGTGGTGGCTAACGCGTTCGTCTGCGTCTACTCGGCGATGGCCGTTGGCTTCTCGTTCATCAACTCGTCAAGCTCCAGCCTTGAGCTTATTCTCAGCATCGCCGACGTGCTTGCGCTTGGCTTCCTGTTCACTAGCAACGCGGCCGCTATGGCCGTGGAGGTGTTGGCGAGGAAAGGTAACGAAGATTTTGGCTGGGGAAAGTTCTGTAACATTGCAGATAAGTTCTGCGGCGAAGTCACGGCTGCCATTGTTCTCTCTTCATTGGCCACCGTCGCATATTCTCTGCTTCTCGTGTTATCCATTGTTAGTCTTCACAAGAGATCTGTGTACTGAAGTTTAGGGTTTGGATGTATGTCCTGTGTGTGTTTGTGGAAGGCGAGTTGGTTTGATTAATTTAACGCTTTGATTGCGTTTGTCATAATTTAGGAAGGTGTTTGGTTGAGTGGAC
>Dendrobium_catenatum_newGene_1034	Dendrobium_catenatum_newGene_1034.2
aaatttttattttttatttatctgatggacgaaataaatatttcacaaatttgaaatcaatgcTCAACTACGCTGTGAGGAGTCCACAGCCTAAACCTAACCTTTCATAGCCTACCATCCACTGTCGCTATCTAGAAAGACGATTCTCTTGTGAAGCGAGTGAGATCCCCTTTCCACCGATTAAGTTTAGGgaaaaataatgattttgtagAAAACATCTTGGGAAAGTGATTATGAaggaaattaatattgattggCTGTATGAACTTAGGGTCTGTTTGGTTATATGTTATGTAGATAGCAGCACTATCTAGGTGAAAATAGCATTCAGGCAATGCTGTTATCTATTAAATATAGTGTGTTTGGTTAACTTACTTTAATTTGCAATGTTATCTAGAAGCTTAACTATAGCTATgatctttttttgttgttattttataatacATTAAGTAGCATATAGATTTAGACAGATGTGgcatgaacaaaaaatatagcATCACATAGCAATTGTcaacaaaccaaacaaccaCTTAATAAAATAGATACATGATAATAGAGAGAATGGTGCATTTTCTAGTCTTTCCATCATTGAGTATAAATATTCATGTTTAGGTTAGATATTTGGAggtttttactttttgtttttaagtATGTATATAAGAACTTCGTATaagttaaatttatacatgGATTATTTTGGATTACATGATAATTGCATGTTGCAATCGTCTTAATCTCAACCATTCCTTTCACTTTAAAGTTTTTTACAAAATCGGTTTGGTTTGTTGGACTCAATCAAGATGCCAAATTAGAATGTATGGTTTGACCGGGTTGCATCTTGCGATCGCCACCATATGGGGAGTGGATGCATATTCTTCCAAGTGAGTATATCATCTATGAATGAATGCATTTTCATTGTAGcttctttcattttttgaaaacaaaattgaatGTAACAATGAAAAGTGAGGTTTTATAAGTAAACATGAAAATAGTTATAGGTAAGTGTATAGATCTATGACATATTTTGTTAGTTGGAAGTCCGATATGAAAATAGTTATAGATAAGTAAGCATGAGGCCAATAATAGAGAATAAGGGCacaaagttaattataaatagatttgGCATATGGAATGTAACAACTCAAATTCTTATCTATTGATATATTGAGATTATCTGCTTTGTTCTAATGGCCTCATGATTTTGTCCCATTGGTGTAATGTTTTAAGAGATTACTTATCCCAGAAGTGCTTCTATATGAGCATGCTTAATTGTTGCTCGAAaaggaattttgatatttaaaggtgtagttcattttatttaagGTGGTTCACATGGAGTTAGtgaatatttaattgaaagaatGTCACAGGCTGGTTTTTATCTATGAGCAGCCTATCCCAAATCTATGACTTCTACGCTAAGATTAATAGAGTATGCCTCTTCGGTTGGAACTTTTAGCTGTACTGACCATGAT
>Dendrobium_catenatum_newGene_10340	Dendrobium_catenatum_newGene_10340.6
GCCTTTTCTCACTGGCCGCGCACGAGTCGGCTTCCACCTAGGCGCCACTCACTCGCACGCCGCCACGACCCATCGAGATAACTAATTCCCGCGAGCCCATCCTTAATGGCATTTCTTGGCTCTCGCCATCTCTCCTTCTCGTTTGCCGGATTTTCTGTCCTCCACCGCCGCCTTCCCTTCCCCTCCACCGCTCGTCGGAAAATCCTTCGCTGCATACGGATCTTCTCCATGGAGGAATCGAGCAAAGCGGCTAGGAGATACACCAACCGCCTTGCCTCCGAGCACAGCCCTTACCTTCTTCAACATGCACACAATCCGGTTGACTGGTACCCATGGGGGGATGAAGCTTTTGAGAAAGCTCGCAGAAGAGCTGTTCCTATTTTTCTATCTATTGGGTATAGCACATGCCACTGGTGTCATGTTATGGAAGTAGAGTCATTTGAGAATGACGAAATTGCAAGAATGCTAAATGAGTGGTTTGTTAGCATCAAGGTAAATTTTGTTGTTATCCTTATTCCACAATCATACTTTCTTTGGTCCTCTTTAGCTAGATTTAGAAATcacctttattttaatttcataatcaccTACTGGAAGCTATCAATTACTATTACTatctgatttcaaatttaacagGTGGATCGCGAGGAGCGGCCAGATGTTGACAAGGTA
>Dendrobium_catenatum_newGene_10342	Dendrobium_catenatum_newGene_10342.2
GCTTTTTTAGTGCAAATATGCCATGTAATCTTTATCTATACCTTTATTGTCAATCTTCTCTGAATTTATGCTTTTTGGGCTACAATCATTAGGTAGCAAGTAGATATGATCCAAAATTTGGTGGCTTTGGCTCTGCGCCAAAGTTCCCTAGGCCTGTTGAGATATGCCTCATGCTTTATGAATCCATGAAACTACGTGAACAAGGGAGGGTAAGTGAAGGCAACAAAAACATGGAAATGGTTCTTCACACATTGCAATGCATGGCTAGAGGTGGAATTCATGATCACCTTGGAGGTGGATTTCACAGATACAGTGTAGATGAATGTTGGCATGTCCCACATTTTGAGAAGATGCTGTATGATCAAGGGCAGCTTGCTAATGTCTTCCTGGACACTTTTACGGTTACAAAGGATGCCTTTTACTGTTCTATAGCTCGTGATATTCTTGATTATCTCAGGAGAGACATGATTGGGGAAGATGGTGAGATTTTTTCAGCTGAGGATGCTGACAGTAGTGAGACTGATGGTTCTGCTAAAAAGAAAGAAGGGGCCTTCTATGTATGGACAAGTAAAGAGGTTGAAGAGATACTAGGAGATCATGCAGATTTATTCAAGACGCATTATTATATCAAAACTTCTGGAAATTGTGATCTTTCTAGGATGAGCGATCCCCATAATGAGTTTAAGGGAAAAAATGTACTTTTCGAAAGAAAAGATGTCTTTTTCAGGGCATCGAAATTAGGCATTTCAGCTGATGAATATGCTCAAATTCTTGGGATTTGCAGAAAAAAGCTTTTTGATGCACGATCTCGTCGACCTAGGCCGCATCTAGATGATAAGGTTATTGTTTCATGGAACGGGCTTGCAATTTCATCCTTTGCAAGAGCTTCAAAAATTCTTGAGGCGGaaccaaaagaaacaaaattccATTTCCCGATTATTGGATGCGATCCAAATGATTATCTGGAGGCTGCAGAGAAAGCAGCTCGTTTCATCAAGAGTAAACTCTATGATTATCATACGAAAAGGCTGCAGCATAGCTTCAGAAATGTTCCATCAAGTGCACCTGGTTTCTTAGATGATTATGCTTTTCTAATCTCAGCTTTGCTGGATCTTTATGAATGTAGTGGTAGAATCAACTGGTTGGTTTGGGCAATTGAACTGCAAGCTACTCAGGATGACTTGTTTCTGGATGCTGAAGGTGGAGGTTATTTCAATACTTCAGGTGACCCTTCTGTCTTGCTTCGAGTGAAAGAGGATTATGATGGAGCAGAGCCATCAGGAAACTCAATTTCGGCTATCAACCTCATCCGACTTTCTTCCATGCTTGTTGGTGGCCTGTCAGAATATTACAAACGGAATGCTGAACATCTTCTGGTATTACCTGATTTTAGTCgtctaaatatcaaattttgatgttaaaacTCTTAACTTTGCACCACTTAATACTTTTTGGTTGCTGATCAGCTATGATATTCCATGATAGTTCCATCAAGCCTTATTTAGATCTTCTGTCATTTTCTTACAAGTTCTTGTTACGGATTAATGATCTTCCGGTTCATGATTTGCTACTTTGATTATTAGTATTGTAGTTATCTTTCTatagaaaacaaatttaattcgTCATTACTAAACATAACTATCATGCCAAATGTTCTCATCAAATGTTTGGCTATGGAAGCAACTCTTACAGCTACGTTCACATGAAAGAAATACAGGACTCTACAGCTTTGTTCACAACTCTTACAGCTACGTTCCTTAAAAACATCTTTTCATGCAGAACTAACATTCAGATTTGTCCACGGAAGATGAAAAAACTTATTTACAACAAGAGAGTATTCGAAAATTGTTTCGAGTTCCTTAGCTTGGCTTTTAATATTAGGACATTTAAGGATTCAAATCCTCTTACAGTTAATGCTTTAACTGCATGGTGCATTTGAACCCCATCTCAGGCATTTTATTCGTTTTGGACGGTTGGATTTGAATCCATGAAAGCCATGATGGTTTTGAAAGAAGGTTGTGGATTCAATACCATTTGTCCCAACTGGATTACACACATGAGATCTGCTAACTGTATCGTACAGTTGACACCTGTAAATGTAGAGCATTCTAAAGCAGGTTTACAAGTACATGTCTatgaaataaatcttaaattgtTTCCCTGATCATAATGACGTAGGAGCgtccatataaataaattgtattttttttattagtgattGGTGTATCTCTATCTCTTGTGTAGCCTATTATGTGGCTATCTGAAGTCTATAAATATAGGCAAGTGTCTTGTAATATGATGGATTGgaataagatttgaattgagtttagtttatttgttttcctATATCCTAAGAGTGACTCTTAGGTGGTGGATCCTTCCTCCAAGAAGTTTTTGGAGTTATCCGGCCACGGAAACCAGATCATCGACAtggattcgtcgagccccctCCGATCCGGTGTCAcataatcttcaaaaaaaaagtctatTAAATTTCgcagttcaaaatttttacactctTGCTGCAAATGATTTCTCCATGTTACTCGAATTCTACAGGCAGTGTTTGAGGACCGTTTGAAAGAACAGAGCATGGCAGTTCCCCTAATGGCCTGTGCTGCAGACATGCTTTATGCTCCATCCAGGCAACAAGTGGTGTTAGTCGGGGATAAAAGCTCCAGTGAGCTCAAGAAGATGgttgttttgttt
>Dendrobium_catenatum_newGene_10343	Dendrobium_catenatum_newGene_10343.1
CCGCGGATCCGATATAATCGAAAATAATGCGATAAATCTCCCGATAATATTTCCCTTTTTTTCCCTgcatatttgtattattattagttCCCATTTCCTCTTCACCTTCTCGATCTCCGCTATTTTACATCCCTTCTCACGATTTCCCCAACTTGTAGCGCCGATCCAATTTTAATCTGAGTGAAGGAAGATCTCAGTTCGATCTCTCTTCTACGTGCCTACTCCTGCCTCTAGGGTCGGGGTTTCTCCGGCGTCGGTTGGATTCGCCCTTCTTAGCCGAAATTAGGGATTGAAGTTGTTGGAGTTGGAATCGGTTCGGAATCCTTTTTCTGTTTGATGCGGGATTTTTGATCGATCTCATGTGCAGGACTTGCTGCTTCGTGGGATTTCGAatcgattaaaataagaaaactatgccaACGTGGTGATTTAGACGTCCAAGTACACCATACTCTCTGAACATTCCGAACATTTTGAATCTCCATGCTTCGAATGGTTGAATGATAAGATAGGTCCTCAGTACGCTCACTGCTTGGTTGCAGTAAGTGGGTCGGTTTATGGTTCTATGAACGGAGCTTGCTTGGTTTCTTGGCTTCTATGAGGTTTTGCGGTGAAGGGAGGCACTGGGGTAAGGGATGGTTGTTCGAGTCGAAAGACCAGCTTTTTGATAGCAGAAGGAAATCTATTTTTACAGCGGCTGGACAGCGATAGTTGTAGAGATAGAATTACGGGAACCAGTCAGTCTTGGTGGTCATATTGGTAAAATTTTTGCAGATGTTTGCTTCAGGGACAAGTTCTCCGTCGGAAGCGAGTGCGGTTGCCGGAGAGGTTTTGATTCCGAAAACTTTTGTGTGGCGTTATGGGGGGAGCAGGGTCATGGTGACTGGCACTTTTACTAGGTCGAGTAATGTTTCTCTTATGCCAtGTGGACTGATCATGTGCCAATGTCTCCTGTGGAGGGTTGTCCCACTCTATTTCAGGCTACTTGTCGCCTGGCACCTGGCATGAATGAGTATAAATTCTATGTTGATGGGGAATGGCGACATGATGAGCACGAACCTTCTGTGTCAGGGAGCTATGGGATAGTAAACATTGTTTTTGTTACTCGGGAACCTGATTCCTTAACTGCACCCTTAAGCCCAGGGACTCCTGGAAGTGGAATAAACATGGAAGTGGATCACGAAACCTTCCAGCATATGGGAACAGGTCCAGGAATTATGGAGTCAGATATTGAGACTTCTCGCCATTGTATATCTAGCTATTTGTCCTCACATACTGCTTATAGTTTGCTTCCAGATTCAGGAAAGGTCATTGCTCTGGATGTTAATTTACCAGTGAAGCAAGCTTTCCATGTCCTTTACGAGCAGGGCATCCCAGTAGCTCCTCTGTGGGATTTAAACAAGGGTAAATTTGTTGGAGTGCTAAGTCCacttgattttatattaattttgaaggaGCTTGGGAATCATGGTTCCAATCTGACGGAAGGGGAGCTCGAGACTCACACAATAGCTGCTTGGAAATCTGCAAAGCAACAAATCAGCAGGCAATTTTATCCACATAGTAAATCAGGCCAAAGAAGTTTGGTCTATGCTGGTCcatttgattcattaaaagaCGTGGCTCTGAAGATTCTGCAAAATGATGTGTCCACAATTCCTATTATACATTCATCAGCACATGATGGATTTTTTCCACAACTGTTGCATCTAGCATCTCTTTCCGGGATACTTAAATgcatATGCAGGTACTTCAGACATTCTTCTCGTTGTTTGCCTATTCTGCATCAGCCAATATGCTCTCTTGCCATAGGTACTTGGGTACCCAAAATAGGGGAATCAAATACTAAGACGCTGACTATGTTGAGACCAAATGCATCTCTTAGTTCTGCTCTAGCTTTGTTAGTTCAAGCTCAAGTTAGTTCAATTCCTGTGGTTAATGATAATGATTCTTTGTTGGACATTTATTCAAGAAGCTTTGGCCAAGGACAAAGTCTACACCCATATTCACCTTGATGAAATGAGTGTATACCAGGCTTTACAACTCGGGCAAGATTCTACCAAGCCCAATGGATTTTTTGGGCAAAGATGCCAGATGTGCCTTGGTACTGATACCCTGCAGAAGGTGATGGAGCGACTAGCAAACCCAGGTGTTCGCCGTGTCATCATAGTAGAGGCTGGCAGCAAGCGGGTCGAGGGTATTATTTCGCTCGGCGACGTCTTCAAGTTTTTTCTTGGTTCACCATAATCTCTGAAGATCCATTTGGCGTCGATGTAATTAGTTTggtatttcttttaattctccCACTTTTATTAAAGGGCCTTTGAAATGAAAGCCTCCTACCTTTACCTTCATCAGGGAGAATCCACAAGAGAGCTGTAAATGGGTTAATATTCTCTTTTACCCCTCACAACAAAGTTTCTATGTTTTCTtggttctttttttaattgggtTTCCAAATGCTTTCAATTTTCTATGGATCATATATCTGTAGATCAAATTCATCTTTAGGGAAAATAGTGACAGGAAAATTGCTTTGGTTTATCTTGTTCAGATTTCTGCagctttaattgataatttgtGGCTAAGTTTGTTATTCTTGCTTAGTATTCCTATTATGAGATTATTTAGTCCTAATGATTATCATTTTTACTGTTCTTTGTGGATCTCAAAGCTATCAGAGAATGGCTGAGGGATTTTTTGGTTGACCTATTGGCTGCCC
>Dendrobium_catenatum_newGene_1035	Dendrobium_catenatum_newGene_1035.1
tgatgaattaaaatattttggtttaCTAGTCAACTAGTAATTGCTACTTCCTTGTTTAACgtatctcttttattttcctctgCTTATTTCTCTTCCCTTCTTCTCAACCTCTTTATACCTATAATTCTATTCctccttttcttttattaatctGCTCCGTGGATTGAGTTTAGCGTGGATATGATATAACAGCAGCTAGCATTTTAAAGTCTCAATGTAAGAATATGTAGTAAAAACATTATACTTGATTGGCGGTAttcaccttaaaaaaaaacttcttgcTGTTCCAttagtaatataaaaattttcccaaacgttaacaataaattttagcattatttttGTCTGATACATGCCTATCATGTTCAAATCCCAAATGAGCaatctagaaaaataataacaccACTTTCACATTTTCTTCATTGCAAACTAACCATACAGTAGGCTACTTTCACAGAGTCTTTATCGCAAACTAAACATGCATTAGGCTCCAAGTATAACTTAACTTCTAACTATGGCTTCTAGTTTGAACtaacaatacaaaataatagaTCAGCGCTTTTCTCCTATTTATGAAGCATTTGaagcaaagtttaaaattgcacaattcaaggcgcgcctttgcgcaatttgCTCCAAAATAGCCTCAAAGCCTAGGCAATTCTTAGGCatcatgaggcgtacgccttaGGTGGAGTGAGGCGGGCCTCACTAAGCATTATTGCGCAATTTtctttgaggcgtacgcctctaaTATGGGGGCCCACTTACTTAAAAAACCTCTTAAATTCTTCCATATACCCACTTACCCGACCAAAGACCCACTTACCCAATCGAAGACGTCAACCGAAGCCGTGCAGGAAGCACGCAGATGCCCGATCCGGCTCTCCCGCACGTTTCCGCCTCCTCTACCCCCGGCGCCGCCTCTCGTCGGTGAGTCCTTTGTTTCAGGCCGCCCCTCTACATCAGttctcttaggtttttttttaagtttagggtttgatttttgaacttatAGGAAAGCTAGGGTTATAGTtctcggtaccgctatatacatgctcggtaccgctaagtatctttccatacaaagaacttacgaactttaaaaataagcagaacttcaaaattactcttataaataaaatttgttccgTGAGCGACCCCTTGAACCTCCGGCAGCTCGGCATATTattgtattcatcatctttagtaatagttgttagtgttag
>Dendrobium_catenatum_newGene_10350	Dendrobium_catenatum_newGene_10350.1
GTGGCCCGAAGCAAGGTGCATAGAGGCTGTGCTGACTGGATCAATGGCTCAGTATGTACCGGCGCTGGAGTTCTATGGAGGGGGGATACCACTGGTTTGCACAATGTATGCATCATCAGAATGTTATTTTGGTGTGAACCTCTGTCCTCTGAGTGATCCAGCCGAGGTGACTTATACTCTGCTGCCTAACATGgcttattttgagtttttgccACTTCAACGTTGGCTAGGACAGAGTTCTGGCTGCAGAGATGATGAGGATGTGGTGGATGGGGAGAATTTGGTGGACCTGGCTGATGTTAAGCCTGGACTCTATTATGAGCTTGTGATTACTACTTTTTCAGGTCTGCACCGGTATCGAGTTGGTGATGTTCTTCAAGTAGCTAGTTTCTACAACCAAGCTCCCCAATTCAAGTTCATATGTCGCAGAAATGTTGTCCTAAGCATCGATTCTGACAAAACAAATGAAGAAGATCTATACAAGAGCATAACTGCTGCCAAGAGGCTCTTAGAAGCTCGTGATCTTCTTCTTGTGGAATACACAAGTTATGCTGATACATTAATGATCCC
>Dendrobium_catenatum_newGene_10351	Dendrobium_catenatum_newGene_10351.1
CAGTGGTGAGCCAAGGTTGATGCCGTCCATTGCAGAGGATCTCGATCGTCGGACCTATCTCTACAACCTCATCATGCCCATAATGAACAGGTACATTCCAGGACTTGACAAAGGCAAGGCCATGCACCTCCTCTTTGTGAAAAGAGAGATGCCAACTCCCTCTGGACTCGCCGCCCGCCCTGTCCTCACCAGCTACTACAAAAGCAAACGCTTCCGCTTCCGTGCTGCCGATTCCTTTAACGACTTGACAAGCCC
>Dendrobium_catenatum_newGene_10355	Dendrobium_catenatum_newGene_10355.1
ctccaaaattatttataatactccaaaatcagaatcatactttatgacgactatttaaaaataattaaaaaaaaaactttctcccTTGGCGGTCCACTTTACCGCGGAGGCCAGTGGATTCTTATCCAGATTCTATCTTTGTCAGTTAGTAGCGCGCTCCCCCGCTCGGACACTCCATCGACGTAAGAAGAACATAAAACCCACACGGCCACTCTTTCTCTCCATTTCCGCTTCCAAACTTCTATCCTCCTGTCACTCTCTCTCGCATTCCAAACAGAGAGAATGGCCACGGCACTGCAGCCCATCCGCCGGACAACCGCTTCCGAAGAGGATCCGGCGAAGCTTCGACTTCCTCTCACCACTGGTGAGGAAGATGTGGAGTTACAGGAGGAGAAACCGCGACGGACGAAGCGCGTCGCTGCGCTCGACATCTTCCGCGGACTTACCGTCGCCCTGATGATCCTTGTGGACGGAGCTGGAGGCGAGTGGCCAGTAATCGGGCACGCGCCCTGGAACGGCTGTAATCTGGCGGACTTTGTGATGCCTTTCTTCTTGTTCATCGTAGGGATGGCCATTCCTCTGTCCCTAAAGAGGATGCCAAACCGGGTTCTTGCTGTTAGGAGGGTTCTTGTTAGGACGATTAAGCTCATCTTCTGGGGCCTCATCTTGCAAGGTGGATACTCCCATGCTCCTGATGAGTTGACATATGGTGTCGATATGAAACACATAAGATGGTTTGGCATCCTCCAGGTGATGCATGCTACTTGATTACTTAGTTTCCTATGCTTCTTAGCAGAATATCTAATCTATATTTTGCTTCCTAGAGAATTGCTCTTGCATATTTGGTGGTGGCAGtattggaaatttttataaagaatgcAAAAGTTCAGGAAGAGACACATGTAGGATGGTcgttattcaaaatatattgttGGCAGTGGATTCTGGGTGCATGCATTCTTGTGATCTACTTCACTACAATATATGCGACATATGTTCCTGACTGGAAGTACACTGTCCATAATGCTAATAGTTTGGACAACGGAAAAGTCTTCACGGTTTTATGCAGTACAAGGGGGAGATTGGATCCTCCATGTAATGCAGTAGGGTATATTGATAGGCAAGTGCTGGGAATCAACCATGTGTACCAACATCCTGCCTGGAAGAGATCCAAGGCATGCACTTACGATTCCCCCCATGAGGGTCCATTTCGGAAGGATGCTCCTTCATGGTGTCAGGCTCCTTTTGATCCTGAAGGAATACTTAGCTCAATCTCTTCTATTCTAAGCACCATCATCGGAGTACACTATGGGCATGTGCTTGTGCATATGAAGAGTCACCTGGAAAGGTTAAAGCACTGGGTACTGATTGGCTTAGGGCTTCTGATTCTTGGAATTTTGCTTCATTTTGTGCATGCCATTCCGCTCAACAAACAACTATATAGCTTTAGCTATGTTTGCACAACAGCAGGAGCAGCTGGAATTGTGTTTTctgtattttatatattgGTTGATATTTTACATCTACGTACATTCTTTCTACCATTAGAGTGGATTGGCATGAATGCCATGCTAGTTTTCGTCATGGCTGCTGAAGGCATCTTTGAAGGCTTCCTGAATGGGTGGTATTATGAGAGCCCAAACAACACTTTGGTTTATTGGGTTCAGAAACACGTATTTGTCAAAGTCTGGCATTCAAGAAGGGTGGGCATCCTCCTTTATGTTATCTTCGCTCAAATCCTGTTCTGGGCGCTTGTGTCTGGCATTCTGCACCGTTTGAGAATTTATTGGAAGCTATAATATTTAATGCGAGGGTGGCTGAAGCTCCTACAAATAAGTATTTCAATCCTTCAAATGGTCAATATGTGGTAGTACACATTTCATTTTAGTTagtttgttcaaaatttaagcCATCAACTAAAACGACttgttttaaaatcttatatatgcATTATGTATCAGCAACACATGccaattgaatttcaaataaatttgaagtttcaTGCCCAGTGACTTTATCTATTGGAATGTAAACAATATATCATCTTTTTATTAGGGggc
>Dendrobium_catenatum_newGene_10357	Dendrobium_catenatum_newGene_10357.1
ATTTTTCTTACAGGTTGACAAAATTCAGATATCTGAAATCTTCCAAACTGAAGAGAAGAAGTACCGTGTATGGACTGCATCACCAAACATGACCCTCGGTAATGCTGAAATGATCATGGATTTGCATGGGTTGAACCAGCTTCCTGTTGTGTCACAGATGGTCGATGGTCAAAATAGAGGACCCTTGATTGGTCTGCTGGACAGAGAATGCATAAAGGTCACGTGCAGAGCAATGGCAATAAAAGAGCTTCTCAGTCTATCTTCTATGAAAAGAAAGCACAGTTACTGAGTTGAacctaaataagtttgatgaGCTGTTGATTGCAAATGTATATAGCATTCAATGCATGATACTGCTTACTGTTTTGATTGACTATCATGGTGGCTTTAAGGTATTTAAATGGCCAAATGTATAGTTTTGAACGACTATATTCATTAATTCTCAATTCTAAAGTTAGCAGGATGAGAGTTATTATGGTGTAAATGaggatcaaatttaaaatttcgcGATCAACGTTCGAAG
>Dendrobium_catenatum_newGene_1036	Dendrobium_catenatum_newGene_1036.1
GTCATACAATGGGAATAACTCTTCCTGCTTCCCTTCTTATCGTACAGTGATAGATTTTGATGTCAGttcaaaggagaagaagaagaagaatcgGATGGTGGCCTTAGTAGGGAAGCGGAAGAGGAAGGGTAGCTTAGAGTTTCAGGAGAAGCAGGATCAGGTGTGAGATCTTCAGTTTCGTCAATTCCtgCATTGTGATAAAAGCAAAATTGAAGCTGGGATGTCATCATCTGTAAAGAATCTGAAGAGGAAAGCTcccatattttatgattatgagAAGAAGAATCAAG
>Dendrobium_catenatum_newGene_10361	Dendrobium_catenatum_newGene_10361.2
GGGCTGATCTCCCTCTAATACGCGAAAACGAACTCCTCTTCGAACGGAGAACTCCCAGGCTCTCATTCGGAAAACCCCTCCCTTCTCCGTCGCCCCTGCTCTCTGCTCGCACGAAGCCCCTCCGTCTCCTCCCAGTTCGCAAGCCCTAGTCGACTGAACCCCTAGACGAAGACCTCCTCCCTTCCGGCATATCTCAGCTCGCGAGCCCTAGCCGAGAACCTCGCCGTCGTTTGCCCTAGCCGAGAGTTTAGGCAGATCTGTCTGCTAAAATAACTGGGATATTGTTGGAGATGGATAACTCCGAATTGCTATTGCTGTTGGAGTCGCCTGATGCACTTGCTGCAAAGGTGGAAGAAGCTGTTCAAGTATTGAAACTCTCCAAAACTCAGGTGAGTGAActgattagaaaataataaatataatgattagAAAGTTAAGTATCTTTGGTGATCATAACACTCGTGCTTCAAACCTGACAAATTcaattacaatatatatatatatcaaagttGTTAACATAACTATCATCGTTGTGATTATTCTTCCTGACCATCTATAAGGGCAATTAAAATGTccatataagaaattttagaatcatcaaaCTTAAGAACAAGATTCAAACATCAATAAAGTAGTTGATCTATAAGATATATAAgtgcaataacaaaaaatagtgttcaagaataaatttaaaatcaaatgtaCTAACTTGCCTAATGTCCCGTCATCTAAAATGTGGCCTCATTCCATTTATATTAAGAAGTTGAATCCTGATCAAGTACATAAAATACtgcaatttatttataaaaaaaatagcttcaCAAGATTGGTGAATGCTTCACAGGACTTGTGTATCCTGATCAagcatataaaatattgtaattaatttataagaaaaaaatcaatagcTTCATAAGATTGGCGTATCATGAATTTTGATCTGcttattcaataataataaaaaaaaatgaaatgtcagaataaacttaaatttttcataaaagaaCTGTAATTAAGATGGAAACATTACAGCTTTAGAAGTTATGCTGGTCCGCTGCTGGTATGATCATACGGTTGGAAGCCTCCCAACTGGCACTCTCTGTGGATAACATTGTTGGACTGGTTGTCTTCTGCCCTGAGGAGATAGTTTTTGGCTCATCTTCATTGGCTATGATTTTGGTCTTT
>Dendrobium_catenatum_newGene_10362	Dendrobium_catenatum_newGene_10362.3
CACTCCAAACCTACCaatgatcttctctatatttacggGATGTGTCACTCAtgaaaacctataaatagaccctcactctctacatgaagggAACTTTTCTTTAGAAATTGGAGAGAGCTCTTAAGCCACTAGAGCTCCACCACAACCGTCTGGCCGTCGACCATCGCCGGACTTTAGCCCGACatttgtcggaccaccgcccggcTGCTGACCACCGCCGAACTTCAGCTCTACCTTCGTCGGATCACCACCGAACGCCTCTGGACTTCCACCTAGCAGCCGAGTGACGTCGTACGCTCACCCGACTTTTCTCGGATCTTTCCTAGTCGACCGAACTTCTGCCCGGACACTGACGGATTTCCGCCCGATAGTTGCCAGATCTTGGCCTAACTCTCCAAACTAACGTAACTTGACCGCTCCTAAGTCAAGGGACGGGTCAATATTTGTAATTCACTTAAACTTAGTGGAACTTTTTCACCTGGGCGatgccccgtggtttttccctctttgggctttccacgtaaaaaagattgggtgtttTGCTTTCTCTCTTGCTGCTTGTGTGCTTGATATCTGTGCATTACTAAGACAAGAAGTTTACTCactctaccgccgcaaatatCTTAGCCCACAACAAGGCTCTTCTTTAGGGGAAAGACCTTGGCTTgatataacaaatatacatcgTATAGAGTGCATTTACATGGTGagaattggaagaatcagtCTTGACATATTCGTTTGGTTGGCATGACCATAATATATAGCTCTTGTATCTGCACAGCCGAGGGGACAAGAAATTATAGACGATCTCTATAAAACTACTAGAAAAGCTCAGGTGGCCAGTGGCCTTTACCGCGGGGGTAATGATAAGGTTGGTCTAACAACAATGGACAATTATTGGATTGTGAAATTTGAActgttaacatttttttaaaaatatcaacagGGAGCTACCTCTTGCTTTCATTGAGAAGACAAAATAGATGCCTGACTGCATTATTTTCTACAGGGATGGTGTTAGCGAAGGCCAACTCAATGATGTTGTTTTGACAGAAATTGATGCTATTTG
>Dendrobium_catenatum_newGene_10364	Dendrobium_catenatum_newGene_10364.1
AAAACTATCTCCTCAGGGCAGAAGACAACCAGTCCAACAATGTTATCCACAGAGAGTGCCAGTTGGGAGGCTTCCAACCGTATGATCATACCAGCAGCGGACCAGCATAACTTCTAAAGCTGTAATGTTTCCATCTTAATTACAGttcttttatgaaaaatttaagtttattctgacatttcatttttttttattattattgaataagCAGATCAAAATTCATGATACGCCAATCTTATGAAgctattgatttttttcttataaattaattacaatattttatatgctTGATCAGGATACACAAGTCCTGTGAAGCATTCACCAATCTTGtgaagctattttttttataaataaattgcaGTATTTTATGTACTTGATCAGGATTCAACTTCTTAATATAAATGGAATGAGGCCACATTTTAGATGACGGGACATTAGGCAACAAGTGCATCAGGCGACTCCAACAGCAATAGCAATTCGGAGTTATCCATCTCCAACAATATCCCAGTTATTTTAGCAGACAGATCTGCCTGCATTAGCCGCaacataatttcaattaatgaTCAAAAGAGCTAAGAAGTGTTGTAATAGCTTGCAAAATCAAAAGGC
>Dendrobium_catenatum_newGene_10367	Dendrobium_catenatum_newGene_10367.1
AAGAAGTGCAGGGTGCGAGGCAGAGTGAGCAGAGCTCACTTTCATGATCGGAGTGTGCATCACTTTCATGATCGGGAGAAGCAGAGGCTCGTCTCTTATGCAGCGAAAGGCGGATATCGCGCAGCTTGGTTCACCGAGTCCGTCGGATACAAGGCATGGAACGGCTCTCAGCGTATTGAGATTCGGACATCTAGCCCCCTGTTCGGTCTTCCTCTCTCGGCCCCTCTCTGAAATTCGCAAGCCCCTCCCTCTCCCTATCAGCTTTAAGTTTTTCGCACAAGACTAGGCGGACCCGAAcgcctctccctctcttcttcctccGTTCGTGAGCCCCGACCGACGCCAAAGCCTTCTTGCTTCCAGGCGACGGATCCACCCCGGTCGCCCTTCTCTGCTCGTGAGCCGGTCAACGTCGAGCCTTCTTCCTCTCTTGGTTTCGCGTGCCCAGACCGAACCCGTCGCCTTGCCCGACGCCGACCCGAGCTCCTACCTTGGCCGTCGGTTTCCCTCTTCCTTGGAGCAGGTGATCTTTGGAGAGCAAAGGAGAAGGAGCATGGATAGTCGAATCCGACTATCAGTCGCTCCCATTCAGTTTGGTGGGGGCGCTACGGGtggaaccaccgggtcatagccccCGGTGCTGTGAGTCACCTTAAACTTAGAAAGCCTTTAGGGGCTTTAATGGTTGTACACTCCATATCTTTTAGGACCATATAGaaacttcattttataattatgattatttttttatttgaaatcccCTGTTGACAC
>Dendrobium_catenatum_newGene_10368	Dendrobium_catenatum_newGene_10368.4
GTGGAAGCCGCGGCGGCGGCGGAGGCGGCAGCAGCGACGCCCATTATGGGACGGGTATGCATCATCAGCCATCGCACGGGGAGCGTGGCGGTAGAGGACGAGGCAGGGGAGGCGGTGCGCCTCCTCATCATCAGGAGAGGACGAGGGCTTACAATTTGCCGGAGTCTTCATCAACAACTCTAAGTAGGGAGTTAGAAGAACGGCTTCATATCAGTGGATCTTCCGGCCATCCGGCGCCTACGCCGGGAACCCCATCCGGACCTCCAGTGGAGGCTCCCTCAGTGCAAGCATCTGAGGCTACCGGCACTTCACTCCCACCGGCGTCGAGCAAGGCTCTGGTTCATGCGCCTCGTCCGGGGTTTGGAACGGTCGGGTTGAAATGTAAGGTTCGCGCTAATCATTTCCTAGTCCGCGCCGCGGATAAGAATATATCTCAATACGAGTTCAAAATTCATCCTGAGGTGAAGTCTAGAGCAATAGGCAGGGCCTTGATGAAGAAATTGACTACGCAATTTGGCGAGTCACACCTCGGTCAACGTATGGTTGCATATGATGGTCGTAATATCTTTTACACGGCTGGATCTCTTCCATTTTCGTCAAAagattttgagttaattttgtcAGATAGAGATGGGTAAGAGTTTAGTTTAGTTTCATTCTTTTGTGATGTCCAAATTGTTATACTTATTCATATGgtattaaataaactttttttttatgatttgatttgaaaatagagGAGCATGTTGGGCATCTCCTACATTGTATATCAGTAAAGTTTGATACTTTTTTATCCAAAAAGGGAGTTCTACTGGGAAAACTATTAGTCGGGACAAAACTTACAgaatttctatcaaattggcAAAAGCCTTTGATTTGTATTCTCTATGGCAATTTTTGAGGGGGGAGCAGAGAGAATGCCCTCATGATATCATAGCAGCTCTAGATGTGGTCTTGAGAGAGTCTCCTTCGAACAACTATGTTACAATCTCAAGGTCATTCTATTCACCCGAGTTTGGCTCCAATAATATTGGCGAGGGTTTAGAATGTTGGAGGGGTTATTTCCAAAGTCTTAGACCAACGCAAATGGGATTGTCTTTGAACGttgATATTTCAGCAACATCATTCTACAAGCCGGTAAATCTTCTAGACTTTGTTAAGGAATATCTTAATATTGAATCTATTCCTCGGAGTTTAACAGAAAAGCAACGGCTTGAGTTACAAAGGGCGTTGAAAGGGGTCCGTGTTGAAGCAACtcatatttcaaatatgtgCAGACGCTATAAAATCACAGGGATTACATCACAGTCTGCGAGTCAGTTGATGTTTACCCTTGATGATCAAGAAGGAGCTACGAAGTCTGTGGCCCAATACTTCAGAGAAAAATACAATTGTATTCTTGTGTATGATTCGCTGCCTTGCATAAAAGCTGGTAGTGATAGCAAACCAAAATACTTGCCAATGGAGGTTCTTTTAAACTACAATACAAATTATTTGCTTCCCAATTTTTGTTCAGCTTTGACCCTATAGCTCATAGTTACTTAGGTATGCAAAATTGTGGACGGACAAAGGTATATTAAGAAGTTGAATGAACGACAAGTAACTCAAATATTGAGATCAACTTGCAAGCGTCCAGCTGAGAGGGAACAAAGCATTTTGCAGTTggtcaagaaaaataattataacattgATAAGTATGCTAAAGACTTTGGTATTGTGGTTGAACCTAATCTTACCACGGTTGAAGCACGAGTGCTACCTACCCCAAGAGTAAGTAGCTTACCCAgtcattattttatcatttcctAGTCAGATCAAATTAATCTCTTCGACgtgttttcttatatttagcTAAAGTATCATGATAGTGGTCGTGAGAAGATGTGTCAACCCACTGTTGGACAATGGAATATGATTAATAAGCGAATGTTCTTTGGTGGTACTGTTGATGCTTGGGCATGCATAAGCTTTTGTCGTCTTAATAGAGATATTGTTCATAATTTCTGTCGTGAACTAGTTTCTATGTGCAACAACATTGGAATGgtttttaatcaaaatcctGTAGACATTTATTCCCGATCACCAGCACAAATAGAAAATAGCTTAAGGGAATTGCACCATCAGTCTATTGAAGTCTTGAAGCGACAGAACCAGAAGCATAAGCAGCTTCAGTTGCTAATTGTTGTTCTTCCAGATGTTAAGGGTTCATATGGAAGGATCAAAACAATCTGTGAAACTGAGCTTGGTCTTGTTACTCAATGCTGCCAGCCAAAAAACGTATTCAAGTCAAATAAACAATACCTTGAAAATTTAGCTTTGAAAATCAATGTGAAGGCTGCTGGTTGTAACACTGTTCTTGAAGATGCCGTATATAAACGAATCCCTCTCATATCAGATGCACCCACTATTATATTTGGGGCTGATGTGACCCATCCAGCCCCAGGGGAAGACTCTTCCTCATCCATTGCTGCGGTGGTTGCTTCTATGGATTGGCCCTGGGTAACCAAGTATAGGGCTCTTGTATCTGCCCAGCTGCACAGACAAGAAATTATAGAGGATCTCTTTAAAATTACTGCAGATCCCCAAAAGGGCAATATTCCCGGGGGGATGATAAGGGAGCTGCTTTTAGCTTTCTTTAGGGAGACAAAACACAAACCTCATCGCATTATATTCTATAGGGATGGTGTTAGTGAAGGCCAATTCAAAGACGTGCTTTTGTTAGAAATGGAAGCTATACGAAAGGCTTGTGCCTCTTTAGAAGAGGGGTATCTTCCACCAGTTACCTTTATAGTGGTGCAGAAGAGGCACCATACTCGTTTATTCCCTGAGGTACATGGTAATCGAAATATGACTGATAAGAGCGGGAATATATTACCAGGCACGGttgttgataaaaatatttgccaTCCCACCGAGTTTGACTTCTACCTTTGCAGTCATGCGGGTATTCagGGCACAAGTCGGCCTGCTCATTATCAAGCTCTCTATGATGAAAACAATTTTTCTGCTGATGGACTGCAGATATTAACCAATAACTTATGCTACACTTTTGCTCGATGCACACGATCGGTATCAGTAGTTCCTCCAGCGTACTATGCACACCTTGCAGCTTTCCGTGCGCGGTGCTACATGGAAGGAGAGAGTGAATCTGGATCAAGTCAACATAGGGGAGTAACACGCCAGCGAACTGCGGCTATTTCAACCCTTCCAGCAATCAAAGAAAACGTCAAGGATGTGATGTTTTATTGTTAAAGATAAGCCGTGGATGATTTAAAGAAGTAtaaacttttagttttttttttgctgtggTGAAAGGATAGTTTGCACTAGTACACATAGAAATACTTGGATACATCAagtctttcattatttttgcagcacattattttgagttttttgctatacataaaattttgtttgaatctCTCTGTTCTTATATTGTATAAACTATTATGAGTTTGTGGGGGATG
>Dendrobium_catenatum_newGene_10371	Dendrobium_catenatum_newGene_10371.1
TTTGTGCTCTGTTGTCTTCAAATATGGAGGATATTGGAATGCAGTGAAAGGACAAAGCAGGATAAAATATGATGGTGGAAGTcagaaaactttgaaatttaagagagGTATAGAATGGCTTATGAAGGAGCTATCTCAACACTTCCAGGGAAGGAACAATGGTCCATACCTATTGATTCCATATTCGTTTCTCCGCCAATATCAATTAGACCTCGTGGCAGAccgaagaagagaagaataaaaaatttcctagaAGGAGCAAAGAAATCAAAAACTAACCATAAATGTGGTAGATGCAATTCATGGGGTCACCATAGAAG
>Dendrobium_catenatum_newGene_10382	Dendrobium_catenatum_newGene_10382.1
GTGAGAACTAATTATGGTGGAAGAAGAACAAAGGAAATATGAGAAAGCTGAATATTGTCAAGGCTTTTGAATGCTTCTCTTTCTTAATCCCGTCAAATTGCTGCCTCTGCCCGAACTCAGTTGAACCCGAGGATGAATATGAGAGAAGAGCTTTGATTCAGAACAAAGCAGACAGTTTGATGAAGCTGGGAAGTCTTCTTGAGGAGAATAAGACTTTAGCTTTTCATCTTTAGCCCAAGACTGTGGCCTTAAGAGTTTCCATGCATTGTAATGGCTGTGCAAGGAAGGTTGTGAAGCAGATAAAAAAGATTGAAGGTGTGAATTCCATAGAGATGAacttggagaagaagaaggtagTGGTGACAGGGGACATTACTCCATTTGAGCTGCTGGACAGTGTCTCCAAGGTTAAGTTTGCGGAGCTTTGGGTGGAGCCTTAATTACGATATGcattttcttctcaaatatcCTCACCCCTTTGTTTTCTATGATGGGGATACTAAGTTAAATCATCTTTATGAGTTTTGTTTCGGCC
>Dendrobium_catenatum_newGene_10384	Dendrobium_catenatum_newGene_10384.2
TTGGGCTTCCTTCGAAGGTGCGAGATTGCACGAgccgcttcttcggctcctttgTTGCTGATCGACTTCGCTCCATCGACGACGTTCCCGAATCCCGACCTGCGGATCGAATGTTACAACATTGCGATTGGAAGCAACGACGGGACGGGTACTCGCTCGCTGTTAAGttaattttctccctttttttttttggggaaattttctccctttcgcgcgcttctttgGCCAAATTCCCTAAATCCGCCGAACTACAGGATTGAATAAATCCGGGTTATAGGGCAAAAAGAGTGAAACGGATGATTTATTCTTCCTTGAGATTTACTGGGCGCTCGAATcccgtttggcaggatttagcgtaaatcctgctcaaatcctgcaTAAATCCTGTTGCCAAACAGCTGCTAAGTGTTGATGCCGTGATGGATTTTCCATGggCATGAGCTGAGAGGACAGCGTGAAAGCTTTTTCTATGATTGAGTGCAGGTGGCCTCTTTGGTTGTTTTTATTGTTGCTCCATGCAACAACATTGGTAATTCAGGCCATCAACTGTACATGGCGGCTATTGAGATGTTCCTATGTTTTTTTGTTACATGAGTTGTCTGGATGGCCTGGAGCTTCTCAGGCAACTATAACTCCCATTAGCTATGGTGTAGAACGTTGGctattaaaaaatgcataaaattaagtgttgcagatgaGGATGTTGAGGCAGATGAGtagctttacacttagagatataATGAAAAAGGAGTATATAGGTGAAAAGT
>Dendrobium_catenatum_newGene_10388	Dendrobium_catenatum_newGene_10388.1
TTGTGTTAATTGTCAATTGCGTCTTGTTCTATAATTTGGAATTCTCAATGCACAGGTTGTCTGAATCACTTTTTGTAGATTTGTTACAGGATGTTCTCGTGGGCCCCTTCTTGGATTTAGATACCTGGAGCCTAAATTCTGCATACAAAGAGCTGCTCCTTTACATGCTGCCGAAGAAGATCTGGATCGTTTGCCAACTTCCGCAACCTGCATGAATTTGCTGAAGCTCCCTCCATATAAAAGCATAGAGCAAATGAGAAACAAATTGATCTATGCCATAAATGCGGATGCTGGTTTTGATCTAAGTTAGTGAGTGGTGTTTATGAGGAAGGATTGAATTTTGACGATCCCTCCATGGCTGCGTTGATGACGGCGTGATCCTCTGATTGctttgaagaatttgatgaagagAGAAACTCAGTTTTTACATACAACAGGATTGAAGGTTAATAATATCAGGGTCCAGCTTCGAAGGTTCCAGCCATGTAGAAATTGTAGAAGAGGTTGTGCCTGTAAATATTAGCAGTCCTCAGTGTTCACATAAGCATAC
>Dendrobium_catenatum_newGene_10390	Dendrobium_catenatum_newGene_10390.1
agtttttgcattttttggtCTTTGAAGCTTGTCAAATGGAGGAGCAATTCTTACTTCGCGTTCCACCATCAATAGCTGAGCGCATAGAGCGCTTGTTGAATGAAAATCCATCCACTTCTGAAGATGGTTGCTTGGATCTATCCTTCACAGATGATGGAAGAACTGGTGCTTTTTCCATTGGCAATGAGACTTTTCCTGCCTCTCTCTTGGATCTTCCAGGCGTTGTGGAGTCTTATAAAACATATGATGATACCGTACTAATCAAAACTGCTGATATTGGTCAGATAATCATGGTGAGGGAAGAAGGTGAACCTTCTCCTGAAGGAATAGAATACAGGCATGGTCTTACCCCTCCAATGAGGGATGCTCGTAAAAGACGGTTCCGTAGAGAACCTGATCTCAATCCAGAGCTGGTACAGCCGGTTGAGAAAGATCTTCTGAACATTATGTCTGGTGGGACAGTCGACAtGACTGTACAGTACCTTTTATCATTATTCTGCATTTGCTCAACTCCTCGGTGCAAGATCGCAAGCAGATGATGCAAATGTTGAGCGGAGGAAAACAGCTCAGGTTCCTGCATCAAAACCAGATGTTGTTCCTACTGAAACTTTCGTAGAAGGAGAAGTAGAAAGGAGTGATTCTGACGATTCAATGGAACATGAGAATTAAGCttggtttgggacggctttcttactgcttcttaaagcagttttttagtataaaatttttaatttttgtagtaaaaagttactttaagaaataataagaaagtcgtcccaaaagAAACATTAGAGATGGGAAGCAAGCCTTTTCTGACCGTTGATAGGGATGTTATGCGTGTAGGTCACCCCCCCTAGAGGTTGCACCGAGCAAAGGATGAATTGttttcatttctaaattattttcatcggATTTAAGTAATTCTATATTTACACCACAATTTAATGAAAGATTTATTTCGGGC
>Dendrobium_catenatum_newGene_10391	Dendrobium_catenatum_newGene_10391.1
TTTGAAGCCCATCATATGTGTTCTTTGAAGCAAAATCAACAATTGTTTGGAGAAGTTTTTCCTGAGATATCCGATACAAACTCAATCTTCCAAAATCAAGATCCTTGGAATGTTCCTGGTCCCTCGAACATTGATTcatattttgggcattttggACATACACGAGACATAGGCACTTATGAAGTAGATGACGATTTTCGTAATCATGTTGAATTAGTTGAATCGGTGA
>Dendrobium_catenatum_newGene_10394	Dendrobium_catenatum_newGene_10394.1
AGTAAAATCAGTCATGGAAAATATTATGCTTGGAAGGCCAATATAAGTCCTAACAAATGGTTGCAAAGCAAAGGTTTAAAAGGAACTCAATCTgctttataatcaattttattaaaaataaaaactacacaAGTTTTCGGATAGTACATAGCTCATCTTGATCTTGATATGTTGATTGGAAGCTTTAACTACCAGACAATAAGTCATAAATTCGAGTCTTGCTTATGTGATATGGGtgtgaatttgacttaattagCTTAAATGtcccaaattaaaaaaaaaaagttttcggATAGTTTAACAATTGTCAGGTTGACAAGTTAAAACaacttgttaaaaatttaatgttcttATTTTAAGCTAATGTTCATCAGTGCATATCTTTAATTCGATCAAAATTATTCGATAGTTAATGCAACActatcaaattatcaatataattcaGACATAAAGGTAACTTAACATCACCTAATGATAGAGTACTAAAATTTCAGCAGAAAAAGAGTAATCCAATTAATGTTCTTATTTGTACGTCTATATAATGGGAGGAATACGAAGCATTTATTTGTGAATCTCAAAATTgcagtttttgttttttctctggatttttttttctcaatttgatTTAGTTCACCCTTCTCAGTTAAGGGATTCAACCTGATTCCTCATGGTAATATATTTCAGAGATGAAGATATATGATTTAACTTTTcttgaaatcataattttacaACCAATTGACAATATGAGTACAAAATGAGCCAATTGTAAAGAATTGCAAAGAGAAAAagttaaaagcataaaaaagttACATATAACATGAATACATACAATGAAGAATACTTCAGtcgaaaatgaaaaatgcataaacTCATTTACAACACATCTTGCTTGAAGCCTAGTGAATTTAGAGGAGTgacaacactttttttttattattcgtACCCCACCAGGCAAATAAGATTTGAATCCTCCTATCCACCAAAGTATCAATGCTCTAAATACTCCCATCATAATCATAAGGCTACTATAAAATACAATCTGAATGATTTCAATACTAGGAAGAATATGGTGGGCATATAATATTAGAAGGATCAAGATCAAAATTCATGCTTGCAACCAAGGAGGTGACCATATCCCTAAGGCTAGCAGGGCCAAGCATAGAAGGCTTTGATTCCGGTCTAAAGTTGGTTCTGAATTTTGAGTGCAAGCCCGATCCAGTATGAGGAGCTGCAATCATCATGCTTGAAGGTAGATTATGCTTAATTGCATGTTCCTTTTGTATATAGATGTTTGATTTCCTTAGTTCTAGATAAGCCTTAAGACATTCGAAGTAGTTGGGCCCAAAATTTTGCAAGAAGAATAATAGGGGAAAATGCCTTTAAATTCTAGCTTATATTAATAGTCATAAAACAAGGATTCAATCTATacctttttttaaaaggaatagAACTATTGAATTCATCCAAAACTCTAGCCACATAAGGCTAACGAGATGAGTCGAACCAATATTAACTGAGAATAGAACCCAAGGAATTTAAATGAGAAGACTACTTAAACATTCGAATCAAATAGTCATTGACATAATGATCACCGTGACAAGTGTTCAGTGTAAATTAAaaggataattttataatgatatgGCGAGGGACAATGAGCACAATAGATAATTCACCACCTAAGTGCAAGTCTGatataaatttacaaataatcTTCATATTAGGATAGCCCAAAGAAATTTGCCTACAATAGAAAAAGAAAGTGAACTTGCAAGctcaaaaatctcattttcaatgaaaataagttcatatttgattgaaaagtaGAAGGTTGTTTATAACGTGGTGGGgctgaatattatttaaaaaataaaggaaagtgATTACTCATTTGTTAAGGATTTTTGAATTCATGAAGACTTCAACCCCAAAACAAACTTCAACAAAGGATCAAGAATACCAATCAATAGGAAAAGCTGATACTCTAAAAGTAGGATGAGAAGCCTAAAAGAAGATAGGGACCATCAAAATAATTGACAATGATTGTAAGGGTCGAATGCTAGGGGCACTGGAATTTAAGGAGAAATGAGAATGATTTGAGAGGGAATATAGAGTTCGATCACTATAGGAAACCTCGATGGAAAcaaagaagatgaaggaattaAATTGATCGAGTCAATGCAAGTGATATTCGAAGAGGTGAGAAATATGTTCATGAGGCGAGgccgtaagcctcaaggcgttttaaAACNNNNNNNNNNNNNNNNNNNNNNNNNNNNNNNNNNNNNNNNNNNNNNNNNNNNNNNNNNNNNNNNNNNNNNNNNNNNNNNNNNNNNNNNNNNNNNNNNNNNGGACAAAGATTTCatggccgcggtgtcctcgtaaGAGGGCACCAAccatacacacttttctctagcgtggcgggaggcccaaTTTTTCCGtaattttcccctaaacgggggagacgccagGAGGtagccgaaatttcgggtgaaaatATGATTGCACTCGAACTTGTCTGAACTCAAAAGAATAAAGAACCTGGACTCAAATGAACATGAACTGTGGACTTGTGGAtctttgaacttgattgaacacgaGCAAGGAACTtatgaaaataaactaaaatgaatttaatccaatttgaacaaaatacaCCAATAACTtggaatcaaaataataacaagGACTTGACTCAAactcaatttgaaaatgaaatgaattaaacCAGACTACTTAAACTTGCATTCTGAACTCAAATTGAACACTAATGGTCTGAACAATTTGAAGTTGAGCGAGTACTTGAAATGAACCaaagacttgaacttgaatGGAGTCTGAACTCAAGAGGACCACAAGGAATCCAAGTATGAACCAGCACTTGAACTTGCACCTGAGGCTCAAACATATACAAAGAACAAACTTGAATCATATGCAACAGGACTTGTGGACTTGTGGACTTGTACTCAAATGAACTCAAAGCATATGAGCAATAGAGGATCTGATTTGAGCTTGGATCTAGATGAACTCAAGCGAGAACTTGGATCAGACTGCAAGGGACCCGAATATAGAGCTTAAACTTGAATGAACTTTAAAGAACTTAATTCATATGCCATGATCTTGAGTCTCTGAATTGAGGACTACACGAAACTGCTAAAGATGCAAGGTCCTTAGTGACAAAGTCAACACTTTCAAATAAACAAGGGTGAATAAAAATGCCATTGTATTCAATCCCGCAGTCAACAACCCTTCAATGGCAACCAAATACATCACCCTCTTACAAATATAGATGTATAATATACAACAAATGCAAGTGCCCACAATCTACCGTGGAAGATCCTCAAACATAAGTGATATGCAAGGAGACTCATTGGTTCCCCGCATATATTGAAATCAGTAAAAAGGAATGAACATAATGACTTATCAATAGTCATAACAACGATATACAACAAATGATACTCCTTACAAATTTGCCTGCGGATTGAGAGGGAAATACTGGTGCTTGATAGTGGAGGACCCGCCAAGCAAGTACAATCAGCAAATCCACCTGAggttggtgaaaggtggatatgatatAGAAACAATGGGTCTTCTACGAACACTTTCAGGAAGTCATAGTGAATACAGCGGGCCCTTCCTACAAATGTATATGAACtgcttgtggataacaatagtGGGTAGATGATAAGCACaacgaatcactgtggacacaagtacagatATCACCTACAATAGTAGTGATTGAGGCGCCGCTAGTACGTCGTGCATAAAGACAACTCGATGTACGGAAGAGGACACCTCCTGGCAGAACGGAAAggaagtttgaacaaattagaactaaacttcctggtgtttcAAAGTTTCTTCTTGGTCTCCACAACACTGGAAACAACAAATCTACTACACTGGTGATCTTGGAAGGAATTCTTCTCGAGGCAGTGGTCACGAATCTCAAGAAAGACCTCCTCGGTGGATGAgaaaaggggagtcaacatcaagatgatgaGATGTCTCATGACATCCAGATTAtaccgccaccggatccgcaacacttgcactagcagacagaaggcgtttacaactatttcaaaatactcctgcacgtgcactgtaatttgtatacatatagttacattaaagggaaaaatacaatctcgacccgcatgggccccgacgagcctgttattggtacacacgtgatgtctaaaGATACTGCGCGGGTCagtaagtgaattcaagttcaaacccaTCCTATGTTGATCAAtaagagtcgacaaggtttgaaccttcaaacaaatacacggttgtggcgaccggtgtatttgttttaatatattcatattagtaggccttcaaggcttataatcaagataattcactaaaaaaggcataaagcctatgaaacccaaTCTTTTGTTGATAGCTCGAtagagttgacagggttcaatccacaaatggaaatgacccccttataccccgatgatggctaTGTTGAATGCTTATCTCAAcgggaggggttcacaaatattttcaaatacctctcaaaagtccattcaaaatccaaaattctacaaagtccaaaatccaacaaatcctaaattccaagatatttaaatttgaaatcatccatcaatcactcaaagcaaaatccatccaccctccgcaatagtttttcggggtggacaaattaaagtttacttcagctcacaaagagctaatgcctagtcgaaaatatcactgtgatccattctcaaacaatttactgctagtaaggacgtggtacgtgtgcTCTAACTGGCGGGTTTGCGGCTAAatgacaccgcaggataaacggttatgacccggggccctttgaaccgagtgattttgcagccaaatggcaccacgaaatatcgattatggccagagccaatacgctccttagtagcatcaaattcttgagatatgaatcactaagatatgatcgatagggcacaaagccccctgctagctaaggtggattcaaatttgtcccattAGGCAAATAtccatcccaggtctacaaggtaaccttagacgaagcaacccatggctgccaacaaggatcattctgtcaggttgggtcgactacctcctttgactaagtagaccagggaccatgatggcccgggatgacggaaccatgggatcttgatcgggactatcatccattcccccatcatccgctttaagtgcaagatggtgacatttccaatttttaaatatcaaatcttcaaattctcaaCCATTTCCAAGCATCTCAAGTCTCAATAcccaatgctgctactatatgccagataacacgtatattatacgtatctgattgacgacttgccttaatcgaaagttctctctcgttatcgggagggataattaaatataggggcttgcgcctataggaaaccagaactcagatcataaagtcctcgcaaaatgagggagaaatctttgggtagtgtcttttctacaaactcatctgccttccaaaatttaccccggaatctaattcgttaaaactcccacgctaaagaaaaagcaaaaaaaaaacaatcagtACGGGCGGAGGTcgaggccgaatttttggagcccacactttagttatgtttatttaataacatattttttgttaatgtttttttaaaatttctcttaatttactgttaatacttttatttgtttttatgatgaaattttttttaatgttaatttctCAATGTAAATAGTTtgttaatttatgtttaaaaatttatgatgttgttttatatatttttatgataatattttaattatgtatttttaataattttatattttgacaaaatttgattttagttatatatttataaaaatagtttcaata
>Dendrobium_catenatum_newGene_10395	Dendrobium_catenatum_newGene_10395.3
NNNNNNNNNTagttatactattaattatttaagtaatcatttaattattctattactaattatttgtttaattgcTATGTACgttattaattatctaattaattatttatatataaaattttattaatgaaactagttagattaatttataattaaaggaTTGTTGCTATTGACTaaatgtattcctccacttttaTCATCCCGGCTTGAGACTGACAAGGACAGTGTTAtacgagaatttgactcttaatatgatacAATGAAGCAacaagattcatatagccgGCCCTATGTAgcgggataaaggtttgatgttatttttgtagATTAATTCCTGATTAAAAACATGGTATTCTTCTTTACCATCATTTGgctatttcaataatttatcttCTCTTCTAATAGCCTTAGGCCTATCTtgggtttgcttttcctcttctctATTTATTCGTTGTTGTTCGGCTTTGTCTGCTTTGCGTGAGGTAGAGTTTTAATGAGTCGCTAAAAGCTTCTTCGCCTTCTTTGACAATTTTCCTTTCCTATTGGATTGGAAGTCATGATAGTTTGACAACATTcttcctgttggatcggaagcaATGGCAAGAGCTCTTTCGATGCGAAGGTAACATCTCTTTGACCTCCGCGCGCTTTTTttgccaaatcccgtaaatacATTGAActataggatttactaaattcggTATTTATGTCAAAAAAGGTGgaaaaagtttatttaactTGGTGAGATTTGAgcggatttttttttgggtgtttgGCATGATTTAACATATATCCTGCTTAAATCATGCATAAATCCTATATCCAAACAGCCccataattatgtttatttcaaCATTTGAGTTTGAAGGCTTGCTTATTTAAGTTTTACTATCTTATACCTCATTTCCTTCTTACTTCTGATTTGAAGTTACGATTTTGAAGGAGGCAAGGGGACCTCTGAAAGGATAGATTTGGATCCTCTCCAATTATTACCATGGTAATTGCACAATGCATTTGCTCGCATCTTAAATGCCCAATTTACTAAATTCGGGCATTGCTGGATTTGACTTAAATCTGCTAGTTGCACGGAGTCCTCTTTCTCCCTCACATGTAGTTGGTATTTTTGATGGCTTCTCTAGCTAGCCCCCATCACGATTTGCTTGCTTCTTTGTTCTCAAGGGTTTTGTAAATTTTTGGGCGAAAGATGAGGATTTCAGGCATTAGGTGTGCTGCTGTAAGTTTGTTTCtgcaaatttattttgcttaaggagaaaattgtgtCGGAATTTCGTCtacaaattgaatatttttgttaggtTGAATTCTGATGCTCTACAATTAACACTATTGTACGGTGCAATCAGCTACAGTCAAGGTCTTGTTCACTTAAGTTTCTCTATCTCGTACTTTCTTTACTTGTGCCTTTGATTTGAAGTTAGGATCTGAAGGAGGCAATGGAATCGGCTCTTCTTCCATTTACCTGTGTGCGATATCCTATAAGCTTTTACTTGCTGATGTGCTCTGCTTTCTCTGTTTATTACTGAAGGGAGCATTTGAGAGGATAGATTTGTATTTCTCCAATTATTATCATGGTTATTTCACTATGTATTTGCTTACATCTAACCGTGCAATCTGGTTTGCCTTCTCTCCGTATAATTCCATTAGTAAATTGCTGGGAGATGTTTCTTTGAGCTTGTTCCACAGACTATATTATAGTTTGGAAGATTATAGTTTGTACTTTCAATTAGAAAGAACGGCAATTTTAGAGATTGTTTGGTTTCAAGTGAGAGTAGGTTTAATGCCATTGAGCAACACACGGATGGCCTGTTGATGGAATCCTCTGCTGGCAACTGTTGTTGCTATACATTTACAATTTTAGGTCATATGtctagtaaaataaatatttagaatggtGCGCCTCTAATGTTCTCTTATTTctgaggtttttatttttttcatttgatagaTGCTTCGGTCATGATTTCAGAAGGCTGCATGACTAATACAACCTATTTTCGAGGCTCTTGTCATCACATCTATTGGTTTGTTTCAGCTTGCATAGCATTTTGTCTGAGTTTACAGGTAAATCTGATGTTCAATCGTAATGTTCTGAGTGCATGTCTTTTAACTTAAAGAGGCTATTATGAGACGAGGCGAGGAGATCTAGGAAGGTCAAAATATTGGCAACCGATTTTCCTCTGCCTTGATTTTGTTTCTTCAACAATATGTTCCTGGAAGTTGATTTCAACATATCACAATAATGCCCAAAGAAAGCTATTGTgtacattctaatttttaaatgaatatgatgatctAAATAGGGCAAGTCAAAAAATTGGCGAGGATATCTTGGAAGGTCAAAATATTGGCAACCGATTTTCCTCTGCCTTGATTTTGTTTGTTCAACAATGTGTTCCTGGAAGTTGATTTCAAAAGGTCACGATAATGCCCAAAGAAAGCTATGGCTTACATTCTAATTCTTTAATGAATATCATGATCTAAATAGGGCAAGTCTGAGCCTCATTTATTCTGTTTGTTTGGTCTGCAAGAACCTGCTAAAAGTTTTTACGGGTGTTTTCATTTAATTGACTCTTTGAGCTAGCGGTGTATAAGCATTTTAATGAAGATTTACTTTTTTAAGTGACTGCTAAATGCTACGTTTTAGTAGCTACAACATATCTTTTTATGTAATCTCAGATGCATGAAaatgctaatatatttattaagcctTGCTGTTGTTACTAGTATATCATTGccttgtttattattattgttattatttttgtaacgCACTTGAGCAGGAAGAAACATAACACAAGAATAAGTTCTCCCTCTCTCATGATCTCGTTTTTGAAGAGGGAAAAAGCTTTTGGTTATTTGCTTTTTTggttattatacaaaattatccctatttaaagaaacaaataactagaGAATAATTGCCTTAATATAATCCTCCCCCCAAATATAGATGGAGATCGGCGTGATCCAGACAAGCTTCCCACGGATGTCCATGTTGGTTGTGGGATCAAGGGATGGTTGGAATTTTAACATATTGAAGGTTGATATTTACaacaatacaatttttttttcaaatctgaAGATAAGCTGTTGTATTTATCTGCACCATATAGTGGCACCACAAAAGATGCTGTGTAAATATTGGTAAACAACTTGAACTATGTTTATCATTCTGCTCTTTGCTTGCTTCCTTTCTAAATGCGTTGCTTGTGTTGGTTTTATGGTGAACATCCCTTGTTGCTTCTTTACTTCATTTGGTGGCAGGCTTGCTATGGTTGAGATAGAGCTTTTTGCCATCCTCAACAATTGGTTTATCGAAACATAATTTTCTTGCCTTCAACAGTCTGTATGGGTTGCTTTTCCCAACAACTCGGATGAAGTTTATCTCAGTACTGTGTCTTTTTTTAGCTAGTTGGCTTGACTCAATTGCACCCCTCTTTGCAGCCACCTGAAACACTCTTCCAGAAAAGAAGTTGGGcagttaaaattgaaaaaaaaataccaaatatcTTTTGGTAAATATAGCTCAAACATTTAAAAGGacaatttcttttatgtttgttgtGCAAGTTCCTCTATTATATAATCTCTATAAACAAATGGAATGAAAGTTAgcatctcaaacaaaaaaataatatataattattcatctttctCCTTTCTCTGTTATCTTTTTTAGTCATTGTGCCATCCTCTTGTGTGAATTCTGTGAGTTTATCAGTAAATTTGTAGTTATATCATAATGTTTTGTTGTAAATGTCTTCTTACATGCTTGGGCTATGATGATGTGCCCAAGCATACGGCGCAAGTTGATCCTGGAAGGCCTAAATGCAGGCAACCGATTTCCTTGCTGTGTCATACTGCTTGTAttctttttgataattcatCAATAGCAGCAGCAACGgtatcttcatcatcatctttttcttcttcttcttttgtttttgtgttccTCCAATagtttgttaatattttatggAAAAATAGATGCAAGAAAGATTGTCCAGTGTAAAACTAACTTTAAAATGTGAAGATAAGCTGTTGTACTTAAACTCATCAAGCACATCATCTGCCTCATCAACAGCATCTTGCTGCTGCCatatacatttgttgagagcCGGGTTCTGATCAAGGGACAAGGGACAAATGAGATTTAATGTGAGCTAGGTGTGCCTCCCACGGATCTTCATGCTGATCATGGGATCAAGGGTCAAGGGATGGTTGGTATTTTAACataatgaaatttgatatttacagctatacaattttttgttcaaatctgAAGATAAGCTGTTGTATTTATCTGCACGATCTAGTGGCACCACAAAATATGCTGTGGAAATATTGGTAAACAACTTGAACTATGTTTATCATTCAGCTCTATGTTATCTTGCCTGCTTCCTTTCCAAATGCGTTGCTTGTGTTGGTTTTATGGTGAACATCCCTTGTTGCTTCTTTACTTCATTTGGTGGCAGACTTGCAGCTATGGTTGAGATAGAGCTTTTTGCCATCCTAAACAATTGGTCTATCGAAACATAATTTTCTTGCCTTCAACAGTCTGTATGGGTTGCTTTTCCCAACAACTCGGATGAAATTCATCTCAGCACTGTATCTTTTTCTAGCTAGTTGGCTCGACTCAATTTCACCCCTATTTGCAGCCACCCGAAATAGACTTTTCCTGAAAATAAGTTGGGcagtttaaaactttaaattgaaaaaaaataccaaatatcTTTTGGGAAATATAGTTCAGAcatttaaaaggaaaatttcttttatgtttattttgcaATTTCCTCTATTATATTATCTCTATAAACAAATGGAATGAAAATTAGAATCTCAaacaaaagtttaatttataattattcatctttctCCTCTATCTGTTATCCTTTTTAGTCATTGTGTCATCATCTTGTGTAAATTCTTTGAGTTTATCAGTAAATTTGTAGTTATACCATAATGTTTTGTTGTAAATGTCTTCTTACATGAAGGGGCTATGTTGATGTGTCCAAGCAGATGTCGCAAGGTGATCCTGGAAGGTCTAAATGCAGGCAACCGATTTCCTTATTGTTTCATATTGCATGTAttcattttgataattcatCAAAAGCAGCAGCAACggtatcatcatcatcatcttccttttcttttttttcttcttcttcttcagaccCAAAACCAAACGGATTGCATGCACTATCATCCTTTAtatcattttgatgatgaaaactGGGCGGTTCTGAGCCTCATATATTGCTGTCTTTCGAGCAATtgatatgcataatatttacttaaatgatTCTTAATTGGATTTGCTTTGCGATAACTAAATCTACATcctaccataattttttttcatggctATGTTGAAAATAGATGATTTTATTCTTTACACTCAGACATATTAACTAAAATGTGCTTATACTTCTACCTCAATATGTTTCTCACCATTATACTTCTACTTTGGTTATTTGGCCTAGTACAACCTTCATTTTTAGGCTTTGTTGTGTTCTGATTTATTCTAatggtttatttaaaattttggaggtaAGAGAGAATGGTTAGTTCAAGTCAATTATACAACTTGCtgatatattcttaaatttaggGTAAGAAAGCTTCTTTGCCTCCTTCGACGATGTTACGTCGAAGTTGTTCCTGTCGGATTGGAAGTCACGACAGGAGCTCGCCGCGAAGGTAACAACATCTCTCCCGTTTAGCGCGATTGTTTGTCTGAGTTTTGCTCAGTTAATGACCCAAGAGAGTGAGGATAGAAATCCCTGAGTTATTCGAAACCTTAGAAAGTATGATTGCTTTCGAGCTGAACAAAGGGGCGGATTTGGGAGATGTCTATAAAAATCTTCTGTTGTTCTTTTGGGCAGAAACGATGTCATTTTAGAGGCTGTTTGGTTGTAAATGTATATGAACATAGAGCGATTGAGCAGATTGTACACTATATTTCTGCTTTGGCTTCACGTGCTTGGATTGAAGTAGAGTTTTGAAAGAGTCGCTAAAGAAAGCTTCTTCGCTTCCTTGGACGACTTTGTTTCTGTCGGATGGGTTGTCAGGACAGGTGCTTGCCGCGAAGGTAACAATCTCTCCTATTTAGCAAGTTTATTCGACTAATGAACCTGAGAGCGAATGAGGATGGAAATATGAGTTATTGGAAATCCTAGAAGGTATGATTGCTACAGACCTGACGAAAGTGGAGGATTTTAGATATTTGCATAAAAATCTCTGTAATTGTTCTTTTGGGGAGAGATGGCattttaaatgatgttttgTTGCAAATGTATATAAACCTATAGCAACTGAGCAGCTTGGATGGCATGCTGGTGGTATTCACTGCTTGCAATCGCTGTTGACATGTGCTTGTACTTTACGGTTTCAATTTTGGGGGATTTATGTACACATCACTCATAATTATCTCATTTACATATAATATCTCTACTTGATTTGAATCTATCTACTAGCTGTGGTTTTATATGTTGCTCGTAAGGGCATCGCaaaccgaaaaactcatttttccaCTCCAAAATTATTTGGCTTGAGCTGATGCTTTGGTGATGATTTCATTAAAGTTATGGGACCACCAGGCCACCAGGTGAATATTCTTTTACATGCTTATTATGGATGGATTATTAGGGCTGTTCAGCAACAAGCAGGATTTAGGAAATCCAGTGAATCTGGATTTACCAAATGCTGAGGGTGCTAAATCTTGGAATTTGTTTGGCAACAGAGATGTTTTATACTGGTAGATTCTGTGAAACTGTTTGGCAACATGATTTAGGATTGAAAGGGAGCATTTGAGAGGATAGATTTGGATTTCTCCAATTATTATCATGGTTATTGTGCTATGTATTTGCTTGCATCTAACCATGCAATCATGTTTGTGTTCTCTCCGCATAACTCCATTAGTAATTTGCTGGGAGATGTTTCTTTGAGTTTGTTACACAAACTATATTATCCTTTTTTCTTCAGGGAAATGTGATGTATTATTAATCAGGTTAATGTGACCTGGATGCATCATTTTCCTCTCTTGATATATGTCAAGAGCGAATGCCAGGAGAAGTCTGCATATCATTGAAAGCTTAGGGGATGTTTGGCTGCCAGATTTAATTGAGATTTAATCTAGATTAAGGTTAAATTGTggcaaacaaaatattttttttgaaatgtaaatcTTACGGTTGTACTAAATCTTGTTTCTTCCTCCAATTCTAAGTTTAAACATGGAAATCCTGTGGTGCTGTTTGGTTATAAGAAGGTTTTAATTTAGATAGATagtgtaaattaaaattttaacaaatcttTGAGACTGCAAATCTTTGAAATTGTTTGGCAtgatagaatttaaattttgtttagtttCTAGTGAATTTTCTGGTAggtttttttaagatttaaggtTTAAATGATGGAGAGAGAGAACGTTAAGGAGAAGTGCACATTTCTTTAATCCTACTTCCCCAAGGATTTTACTAAATTTGGGTTTTAGCATaaacaacacaacaacaacaaaatcaagcctttatcccactacgtggggttggttACATGgatactttttctccattgtgtcgggttaagagtcaaaatttcatttagatctaataaagaaaggtcatttctagtattttctaattaagttttttttggtCTACCTCTACGTTTTCTAatataggttaaatctaatacatttactctcctaaccgggtcttcataaggccgccgttttatgtgaccaaacaatctatggtgactctttctaattttatttgtcaTTGGAGCTTCTCCgatcttttcatgtatatgttcatttcatgACCTATCTCTAAgattaaagccactcatccacctaagcatcctcatctctgcaagaCCTAACTTTATATTaggcttctcttttaatggccaacattctgcgccataaagcttTGCAGGTCTGGCCaccatttatataattttcccataaatttgagtggtacttttttatcacacaacaagcccgatgcattcctccacttcatcccATAAGTTTGAGTTGGTTTTAGCTTAAAACGtgagaaaaatatgatttaagacAGCCATAAGATTTATGtggcttaaaaaattatgtggcGGTTATATACATACCACCTAAATCTTGACTATTTACAAAACTGATTTCTGTCTTTCTGCTAAAAAGTCTAAAATGCtgaaggaaagggtgaggataGCATCTTTTTGGATGGATATGTCTAGTTTGTTattctcaattttcttttgtttggaaaaaaatgGATTAAGATATCTTTGTGAGCTCTTTCTTGCAGCTGGCTTGCTTATCAGCATAATGAAGTCGGTGCAATATGACAGTTTTTGTAAGGTTGGATTACGATCATGTACAGGTACTATAATTGTACTGTGCAATAACCACAACATCCTTGCATTGCTATTGATTTATTGCACCTATGGTTTAATTGTGTGTGCTTTTTAATCAGTATTTTCCTTAGTTTGTTGATCGAaacatttcattaattttggaCTCAAAAGGGTATGATTGCAAAAAACCTCAAGAAGGGGTTAACTTTAGGATATTTGTAAAAAAGCTCTCTTGTTTGCTCTTTCGGTGAGAAATGATGGCATTTTAGAGGCTGTTTGGTTGCAAGTGGGTCAGTCCTGTGGCGGTTTAACAGCTTATATGGCCTGCTGGTGGTATCCCCCACAAGCAACTGTTGTTGCCATTCATTTGAATgactattttatatttagagaAATTCCATTGACTATgctgtatattttatttatatccaAGAATTGGTGGCCCGTTCTGTTGATGGATCTTGGGAAATCTGGGCCTCTGGCGATGAGTTCTTCATTTAGCTTGCAGAATTTTTAGCATTTTCGGTAATTGATTTATCTGGTTTGATTAGatgtgactctctctaatcttatcggCCATTGGAGCTACTTCAACATTTTCATGCATATACTCGTTTTGCATTctttctctaagagtaaagccactcatccacctaagaaTCCTCACTCTTCAACACTTAATTTGATGCTTCTCTTTTAGTGGCCAATATTTTGCAATATAAAGTATTGCGGGTCTCACACTCATTTTGTAGGCTtcttccttaagtttgaggtgtacttttctatcacacaacaagcccaaagcattcctccacttcaaatgTGTAACTTGAATTTAACCAATTATATCCCCGTCTACTTCACCATCACTTTAAACAATAGGCACGAAATATCTaaattatgtactttttttaaatgatttcatcacccaaagtcataatctcCCTACTATatctattactgctaaaattaagcttcatgtattcgattttagGTACTTAAATGAAAACCCATTAGACTCTAAAATTGGCTTCCATAATTCACGTTTTTCTCGAACTCCCTCTCtactcttatcaacaagaatttCATCAGCAAAACTTCGTGGATGAGGGGAAAGTTTGGAAGATTATGGTTTGTACTTTCAATGAGAAAGAACGATATTTTTAGAGTTTGTTTGGCTTCAAGTGAGAGTAAGTTTAATGCCATTGAGCAACATGGATGGCCTGACTGTTATTGCTATACATTTACAATTTTAGGTGGTATGTCTAGTAAAATGAATGTTTAGAAAGGTGCACCTCTAATGTTCCTTTATTTCtcaggattttattttttcatttgatagaTGCTTCGGTGGTGATTTCAAAAGGATTCATGAGTAATACAGTCTATTTTCTAGGTGCTTCACAGTTATTACCCTTCTTTAATGGAGGAGACCAGTAAGTTCTCTTATTACAACACTTGCGCTCTCACTCTATTTCGTCCCCTCTGCCATTACAGGCTCTTGTCATCTCATTCGTTGTTTTGTTTCAGCTTGCATAGCATTCTGTCTGAGTTTACAGGTAAATCTGTTGTTCAATCGTAATGTTCTGAGTGcatgtcttttaatttaaagaggCTATTATGATACGAGGTGAGGAGATCTTGGAAGGTCAAAATATTGGCAAccaattttcttgtttattatACGTGACAAGGAAGGAACAGAACGAAAGAGCAAGCTCTCCATCTCTCATGATCTTGTTTTTGAAGTAGACCCAAATGCcttgctctaataccatgttaaatttagagaattgcAGAGGGAAAAAGCTTTTGGTTATTATATAAAACTATCCCtatttaaagaaacaaataactagaGAATCATGTATAATTGACTTAATATAATCCTTTCTAAATCAGCCACCCAAATATAGAAATAGATCGACGTGATCTAGGCAAGCTTTCCACGGATCCCATGCTAGTTGTGGGATCAAGGGCCAAGGAATGGTTGGGATTTTAACATATTGAAGGTTGATATTTACAGCAAtacaattttttgttcaaatctgATGATAAGCTGTTGTATTTTTCTGCACCATCCAGTGGCACCACAAAAGATGCTGTGGAAATATTGGTAAACAACTTCAACAATGTTTATCGTTGTGCTCTATGTTATCTTGCCTGCTTCCTTTCCAAATGCGTTGTTTGTGTTGGTTTTATGGTGAACATCCCTTGTTGCTTCTTTAATTCATTTGGTGGTTTTTGCCACCTCAACAATTGGTTTATCGAAACATAATTTTGTTGCCTTCAATAGTCTGTATGGGTTGGTTTTCCCAGCAGCTCGGTTAAAATTTATCTCAGTACTTTATCTTCTTCTAGTTAGTTGGCTTGACTCAATTGCATCCCTATTTGCAGCCTCCCGAAACAGACTTTTTCCGAAAAGAAGTTGGGcagttcaaattgaaaaaaaatccaaatatcttTTGGTAAATatagttcaaacatttgaaatgacaatttcttttatgtttgttttgcAAGTTCCTCTATTATATTATCTCTATAAACAAATGGAATGAAAATTAgcatctcaaacaaaaatttaatgtataATTATCAATCTTTCTCCTCCATATGTTATCCTTTTTAGTCATTGTGCCATCCTCTTGTGTGAATTCTGTGAGTTTATTagtaaatttgtatttatttcataatattttgttgtaaATGTCTTCTTGCTTAATCGGGCTATGATGATGTGCCCAAGCAGATGTCGCAAGGTGATCCTGGAAGGTCTAAATGCAGGCAACCGATTTCCTTGCTGTTTCATACTGCTTGTAttcattttgataattcatCAACAGCAGAtttaactttgtatttttttgccCAAGAGACAACGAGGATGGAAATCCCTGAGTTATTGGAAACCCTAGAAGGTATGATTGCTTTAGAGCTGAAGGGGCGGATTTGggatatgtatataaaaattttatgtagttGTTCTTTTGAACAGAAACGATGCcattttaggggctgtttggttacAAATGTATATAAACATATATCGATTGAGCAGATTGCACACGGTATCGATGCTTCGGCTTCTTGTGCTTGGATTGAAgtaaagttttgaaagagtCGCTCAAGGAAGTTTCTTCGCTTCCTTGGACGACGTTGTTCCTGTCGGATGGGTTGTCACGACAGGTGCTCGCCTCGAAGGTTGCTCACGCTGGTTCGCTTATCAGCATAATGAAGTCGGTGCAATGTGGCAGTTTTTGTAAGGTTGAATTACGATCCTGTACAGatcaggcacgaatcgtgaggaaaaatcaagttggaaacttccgaaatgaaatttgggaccatccgaactccgatttcagcaaacttatagtcaaactgaacatctcaatGTTCAAGAGACCTCTATCCTTTCGACTATGATCCTGCCGACcgaacaaacatgtctatgttgattattgtaactcccaccatgtaatgcactctatatgatgtacatttgtgacatcaagccaaggccttctcccaagggcctcatttgtaatcgactgcaaataatagtggattcattcaaactaggccccaggccctgtggttttcccttttttagggttttttccgtaaaaactctggtatctcttatgaatgctacaccctctctcttatctactTATGTGTTGGAttttcatacaatgctaagacgttaaacttcatatttctcttCCGCCGCAAATATTATAGGatgcaacaattattattatttttttctaattcacGGGAGCAAGAAGGAACAAAACGCAAGAACGAGCTATCATTGTCTTgcttattattatatcattgcCTTGGTTTTGTTTATTACAGAAAACTATCCCtatttaaagaaacaaataactagagaatcatgcataattgtcttaatataatccttcctaaatcagccactCAAATATAGATGGAGATTGGTGTCATATAGGCAAGCTTTCCACGGATCTCCATGGTGGTTGTGGGATCTAGGGCCAAGGAATGGCTGAGATTTAAAAACGTGATCTAGATGAGCCTCCCATGGATCTTCATGCTGGTCATGGGATCAAGGGCCAAgggatgatttatattttaacgTTCTGCTCTATGTTATCTTGCCTGATTTCTTTCCAAATGCGTTGCATGTGTTGGTTTTATGGTGAACATCCCTTGTTGCTTCTTTACTTCATTTGGTGGCAGGCTGGCAGCAATGGTTGAGATAGAGCTTTTGGCCACCTCAACAATTGGTTTATCgaaacataattttctttccttCAACAGTCTGTATGGGGTTGCTTTTCCCAACAACTCGGATGAAATTTATCTCAGTGCTGTATCTTTTTCTAACTAGTTGGTTTGACTCAATTGCACCCCTAGTAGAAGCCACCCGAAACAGATTCTTCCAGAAAAGAAGTTGGCAgttcaagttgaaaaaaaaaatcaaaaatcttTTGGTAAATATAGCTCAAACATTTGAAAGGacaatttcttttatgtttgttttgcAAGTTCCTCTTTTATATTATCTCTATAAACAATTGGAATGAAAATTAGcatcccaaacaaaaatttaatacataattattcatctttctCTTCCATCTGTTATCCTTTTTAGTCATTGTGCCATCCTCTTGTGTAAATTCTGTGAGCTTATCAATAAATTTGTAGATATATCATAATGTTTTGTTGTAAATATCTTCTTACTTGAAGAGGCAATGATGATTTGCCCAAGCAGATGTCGCAAGGTGATCCTGGAAGGTCTAAATGCAGGCAACCGATTTCCTTGCTGTTTCATACTGCATGTATTCATTTTGATAATTCGTCAACAGCAGCAGCAACGCTGGTTTGCTTATCAGCATAATGAAGTCGGTGCAATATGCCAGTTTTTGTATGGTTGGATTACAATCCTGTACAGGCTCTTGTCTGAGTTTACAGGTAAATATGTTGTTCAATCGTAATGTTCTGAGCGCATGTCTTTTAACTTAAAGAGGCTATGATGATACGCTCAAGTAGCCTGGCGAGGAGACCTTGGAAGGTCAAAATATTGGCAACCCATTTTCCTCTGCCTTGATTTTGTTTCTTCAACAATGTGATCCTGAAAGTTGATTTCAACATATCACAATAATGCCCAAAGAAAGCTATTGCGTACATTCTAATTCttagatgaatatgatgatctaAATAGGGCAAGTCTGAGCCTAATTTATTCTCTTTGTTTGGCCTTTGAGCTAGCGGTTTATAAgcatttttaatgaagatttacttttttaattgaCTCTGCTACATGCTACTTTTTAGTAACTACAACTGAACATATCTTTTTATGTAAAATCTCAGATAAGCCTTGCTGTTGTTACTAGTATATCATTGCCTTATCTTTAGTAACTACAacttatcttttattattattattattatt
>Dendrobium_catenatum_newGene_10397	Dendrobium_catenatum_newGene_10397.1
gctcattATTTGGATACGCATTCATATGTCAAACTCATCAAAGAGCATAAAAAACAAGGACATCAGAGCTGCAAAATCCccattatactaaaaaatttgctaacaaacaacataaaaaatgctGCTAACTCTCATCAAACTGATGAACTGCAAGTTCTTCGCTCAATAACCTTCAAACAAATCTCAGTTgcaaccaaacagcccaaaGACTATTTTCATATCTAATAGGGGAATTAAGTTGATGCGGCATGCATTAAAACAAtgggagagagtaattgagcataagTTACGAGTTACGACGTGATATAAATGTTTATCAAActcaatttgaattatggaaggATAAAAAATAACAGGAAATGTTTCGATCAACAAACTAAGGAAAATCTTGATTAAAAAGCCCACACAATTAACCATACATGCAATAAATCAATCACTATGCAAGGATGTTGTGGTGATTGCACAGTACAGTTATAGTACCTGTACAGGATTGTAATCCAACCATACAAAAACTGGCATATTGCACCGACTTCATTATGCTGATAAGCAAACCAGCTGCAAGAAAGAGCTCACAAAGATATCTTAATCcatttttttccaaacaaaagaaaattgagaatAACAAACTAGACACATCCATCTAAAAAGATGCTATCCTCACCGTTTAGCATTTTAGACTTTTTAGAGGAAAGACAGAAATCAGTGTGGTAAATAGTCAATGTTTAGGTGGTATGTATATAGCTACCACGTAATTTTTTAAGCCACATAAATCTGATGGCTgtcttaaatcatatttttctcaaaattttaagctaAAACCCACTCAAACTTATGGgatgaagtggagaaatgcatcaggcttgttggaaaattctataagatggtggtatggcccagaatgttggccattaaaagagaagcataatatattaagttaagtgttgcaaagatgaggatgctcaggtgaatgaggggctttactcttagagacgggtcatgaaatgagcatatacatgaaaaggttggagtaggtctagtagaagataagattagagagagtcgcatAAAATGGCGgacttccgatgacccggttaggagagtagatgtattagatttaacctatgttaagaaaggtagatgctagggctgcaagcgaaccaaacgttcgacgagttACTCGTTGCTCGAttcgattaaagctcatttgtgatcgtttaactaactaaacaaacaaacttgaacaatatttgtaatactcgatccttaaaaaaacaagcttgaacactaatgtgtttggttcatttatgttcatgaattgcttttattataaatttaatttcattttattttataaataaacaagcttgaacactaatgtgttcggttcatttatgttcatgaactattattataaatttaatttcattttattttatatcttcaatagaatgaatttgttcatgaacaagacATTCCACATATCTCAATGTTTGctaaattgtttgtttaagatgttcataaacaaatataagatgaatcatagatCGTTTGTTCGTGAACGAGCTCATTTGGTAGCTCGAAAATActagttatatatttatttatgatcttgctcatttgatagctcatAATACTTTTTAGAATTGTTCATGAACTTACTTGTTTGAGAGTgtaaaaaaattcgttaaatatgttcacgaacatagctcattaaggcttgtttgtttaaagctcgataagcactaaacgaaccgaatatgaactgaacatgaaccaaacatgaacaccattaatttaaacgaaccaaacatgaacacgaACAATAAggctcgaatcaaacacgaaccaaacttgaacaagctaataataaacgaactcaaacatgaccactcacatactcggctcggctcgatTCGTTTGTAGCCCTAGTAGAGGTAGActaaaaaagacttggctagaaaatattagaaatgaccttattttattatatctaaatgagattttgactcTTACCCaaacacaatggtgaaaaaggattcatgtaaccaaCCCCACgcagtgggataaaagcttgatgttgttgttgttgtgctGTTTATGCTAAAACCCAAATTTAGTAAAATCCTTGGGGGAGTAGGATTTAAGAAATGTACACTTCTCCTTatcattctctttctctccttcatttaaaccttaaatctttaagaaaaaaaaaactaccagACAATTTACTAGAACAAAACCACATTTAACTTCTATCATGCCAAACAATTTCCAAGAATTGGAGGAAGAAACAGGATGTATCACAAACGTAAgatatacatttcaaaaaaatattttgtttgacgCAACTTAAACTTAATCAAGATTAAATCTCAATTAAATCTGGCAGCCAAACATCCCCTAAGCTTTTCGATTATATAAAGACTTCTCCTGGCATTCTCTCTTGACATATATCAGATAGGAAAAAGATGCATCCGGGTCACATTAACCTGATTAATACATCATATTTCCCTCaagaaaaaaaggataataTAGTCTGTGGAACAAACTCAAAGAAACATCTCCCAGCAATTTACTAATGGAGTTATGCAGAGAGAATGCAAACCAGATTGCATGGTTAGATGTAAGCAAATACATAGCGAATTAACCATGATAATAATTGGAGAAATCCAAATATATCCTCTCAAATGCTCCCTTCAGTAATAAACAGAGGAAGCAGAGCATATCAGCAAGTAAAAGCTCATAGGATATCGCACACAGGTAAATGGAAGAAGAGTTGATTCCATTGCCTCCTTCAGATCCTAACTTCAAATCAAAGGCACAAGTAAAGAAAGAATGAGATAGTGAAACTTGAGTGAACAAGACCTTGACTGTAGCTGATTGCACCGTACAATAGTGTTAATTGTAGAGCATCAGAATTCAACCTttcaataatattcattttgtaGACGACATCCCGacacaattttctccttaaacaatataaaattgcAGATACAAACTTACAGCCGCACACCTAATGTCTGAAATCCTCATCTTTAGCCCAAAAATTTACAAAACCCTGAGAACAAAGAAGCAAGGAAATCGTGATGGGGCAAGCTAGAGAAGCCATCAACATTACCAACTGCAAGTGAGGGAGAAAGAGGACTCCGTGCAACTAGCAGATTTAAGTCAAATCCAGCAATGCCCAAATTTAGCCCATTTTTGccctaaatcccggatttcATAAGTCCAACTTTTTTACGGATTTCGAAAATCCGACCGAAGAAGAGCGCGAAAGGGGAAAAACATCATTGCCTTCGCCGCGAGCTCCCTGCGGTACGTCCGATCCGATAGTCCCAGGAACACCGTCGGAGGAGGCgtagaagttttaaaaatttcaatactCTGCTTCACACGAAGACGAATAAATGtagaagaggaaaagcaaaccctaaacACTATGGCAAATGACTCGTTCAAAGCTCTACCGCGCTCAAACCCGAAGAGGAAACTCTACGACGCTTGAACGACAACAAAGAAAGTGAAAAGCAAAGCCTTCCCTATTAGGATAAGATTAATTCTTAATTCCTTAATTAgacattaatttaataaacttaattg
>Dendrobium_catenatum_newGene_10398	Dendrobium_catenatum_newGene_10398.1
aaaaaatctttttagctGGATTTACCTTAAATCCTGCATAAAATCTCAAGgcaaatccgataccaaacggCCCCTTAggctagggtttgcttttcctcttcgCCTAGGATTTGCTTTTCCTCTTCGCCATTTATTCATTGCTGCTTCTGCTAGGTTTCGTATTCTTCGCTTGAAGTAGAGTTTTGAAAGAGTAGCTAAAGGAAGCATCTTTGCCTGCTTCGACGACGTTGTttctgtcggatcggaagtcacgACAGGAGCTCGCCGCGAAGGTAACGACATCTCTCCCGTTTAGAGCGATTGTTTGACTGAGTTTTGCTCAGTTAATGGCCCAAGAGACACCGAGGATGGAAATCCATTAGTTATTGGAAACCCTAGAAGGTATGATTGCTTTAGAGCTGAAGAAAAGGGCGGATTTGGGATATGCGTATAAAAATCTTCTGTGGTTGTTCTTTTGGGGATAAATAATGTCACTTTAGAGGCTGTTTGGTTGCAAATGTATATGAACATATAGCGATTGAGCAGATTGTACACGGTATTTCTGCTTCGGCTTACCGTGCTTGGATTGAAgtaaagttttgaaagagtCGCTAAAGGAAGCTTCTTCGCTTCATTGGACGACGTTGTTTCTGTCCGATGGGTTGTCACGACAGGAGCTCGCCGCTCTCTCCTGTTTAGCGAGCTTATTCGACTAATTCCTGTTCAGTAAATGAACATAAGAGGAAATGAGGATGGAAATCTGAGTTATTGGAAACCCTAGAAGGTATGATTGCTACAGACCTGACGAAAGCAGCGGATTTTAGATATTTGCATAAAAATCTCTGTTGGTATTCGCAATGAGGATGGAAAtctgattttagatattttggataaaaaaatctCTGTAGTTGTTCTTTTGGGGAGAGATGATGTCATTTTAACTGCTATTTtgttacaaatttatataaaccTATTGCAATCGAGCAGCTTGGATGGCATGCTGGTGGTATTCGCTGCATGCAACCGCTGTTGACATGCGCTTGTATTTTACGACTTCACTTTTGAGGGATTTATGTACACATCACTCAAAATTATctcatttacatatttaatatctcTACTTGATCTAAATATATCTACTAGCTGTGGTTTATATGTTGCTcgtaagggcatctccaacctaaaaactcattttttcactccaaaattaTCTGGCTTGAGCTGATGCTTTGCTTTGGTGTGATTTCATTAAAGTTATGGGACCACCAGGCCACCAGGTGATTATTCTTCCACATGCTTATTATGGATGGATTATTAGGTCTGTTTAGCAACAAGTTGGATTTAGGAAATTCAATGAATCTGGATTTACTAAATGCTGAGGGTGCTAAATCTTGCAATTTGTTTGGCAACAAAGATGTTATATACTGGTAAATTCTGTGAAACTGTTTGGCAATATAATTTAGGATTGAAAGAGGtaacttattaatttcaaatttagttaCTGTTAATAAGTTAcagttataaataatataattagtagtttgtttaattatcaaataatttaattaataattacaatactaattatttaatt
>Dendrobium_catenatum_newGene_10399	Dendrobium_catenatum_newGene_10399.1
CATATCCCTCTCCAATTCCCCAAATCCTGCTGGCTGTAAATCACAAAGCCCCAATctaggaaatctgaaatttcctCTCAGCTTTCCCTTAATTTATTCCCGTGGACAGCTCAAATCACTAACGGAAGAAATCCCCTTTTATCTCTAAATCCCGTATTAACTAAAATCTGCCAAAATCAGCTCTGTCTTGGGAATTAAAACcatttctttaattcttctttGCTGGCTGAAATTCTTCAATGCTGTCCCGTGGGCATTGCTGATCTGGAAGAGGTCTCTCACGTTCATGCATTGCTGGACTAAAGGCTAAAGCTTCCCTTTTAATTCCCCTTGCTCCCAAGCATAGAAACCTGAGAATTTCCTCTCAGATTTTGGTGAAAATCTGAGACCGTTATCAGATTTTAGAGAAAGAAGCTTGGAGTTTGCTTCCcttcccctctcaagagaaaatctgaGATTCTTCTCGGGTTTTGGGCAAAGAAATcagaatttatttcatattttggaGAGGAGATCCTCTCCGTAGCAAAGCCGGCATCTCCGTTCTACATCACTTTATGtcacagaatgttggccattaaaagagaagcataatattaagttaagtgttgcagacaTTAGGATGCTCAcgtggatgagtgtctttactcttTAGAGACAGGTCATGAAATGAGCATgtaagtgaaaaggttggagtagctcgagtggcaaataagatttagagagagtcgccttagatggtttggtcacataatatgacggccttccgacgactcggttaggagagtagatgtatttaTAACTGTAACTTATTGACAAtaactaaatttgaaattaataagttaCCGCTTTCAATCCTAAATTATGTTGCAAAACAATTTCACAGAGTTTACCAGTATATAACATCTCTGTTGCCAAACAATTTCCAAGGTTTAGCACCCATAACATTTAGTAAATCCAGATTCACTCAATTTCCTAAATCCTACTTGTTGCTAAACAACCCAAATAATCCATCCATAATAAGCATGTGGAAGAACAATCACTTGGTGGCCTGGTGGTCCCATAACTTTAATGAAATCAGCACCAAAGCATCAGCTCAAGCCAGATAATTCTGGAGtggaaaaatgagtttttcggttggagatgcccttacgAGCAACATATAAACCATAGCTAGTAGATAGATTCAGATCAGATAGacatgttaaatatgtaaatgagATAATTTTGAGTGATGTGTACGTAAATCCCCCaaaattgaaatcttaaaaTACAAGCGCATGTCAATAGCGGTTGCATGCAGCGAATACCAGCAGCATGCCATCCAAGCTGCTCAATTGCAACAAAATAGCAGTTAAAATGCCATCATCTCCCCCCAAAAGAACAACTACACAGATTTTTATGCAAATATCTAAAATCCGTCCCTTTCGTTAGCTCTGTAGCAATCATACATTCCAGGGTTTCCAATAACTCAGATTTCCATCCTCGTTGCCTCATGGCTTCATTTCCTGAATAGGAATTAGTCAAATAAGCTCACTAAATAGGAGAGAGATCGTTGCCGTGTGGCAACTTCGAGGCGAGCACCTGTCGTGACAACCCATCCGACAGGAACAACGTCGTCCAAGAAAGCGAAGAAACTTCCTTGAGCGactctttcaaaactttacTTCAATCCAAGCACAAGAAGCCGAAGCATCGATACCGTGTGCAATCTGCTCAATCGATATATGTTTATATACATTTGCAACCAAAGAGCCTCTAAAATGGCATCGTTTCTGTTCAAAAGAACaactacataaaatttttatatacatatccCAAATCCGCCCCTTCAGCTCTAAAGCAATCATACCTTCTAGGGTTTCCAATAACTCAAGGATTTCCATCCTCATTGTCTCTtgggcaaaaaaaaatacaaagttaaaTCTGCTGTTCACGAATTATCAAAATGAATACAAGCAGTATGAAACAGCAAGGAAATCGGTTGCCTGTAGACCTTCCAGGATCACCTTGCGACATCTGCTTGGGCACATCATCATAGCCCGATTAAGCAAGAAGACATTTACAACAAAACATTATGAAATAAGTACAAATTTACTGATAAACTCAAAGAATTCACACAAGAGGATGGCACAATGACTAAAAAGGATAACATATGGAGGagaaagatgaataattatacattaaatttttgtttgagatgcTAATTTTCATTCCATTTGTTTATAGAGATAATATAATAGAGGAACTTgcaaaacaaacataaaagaaattgtcatttcaaatgtttgaactatATTTACCAAAagatatttggaatttttttcaatttgaactgCCCAACTTCTTTTCGGAAAAAGTCTGTTTCGGGAGGCTGCAAATAGGGATGCAATTGACTCAAGCCAACTAGCTAGAAGAAGATAAAGTACTGAGATAAATTTCAACCGAGCTGTTGGGAAAACCAACCCATACAGACTATTGAAGGCAACAAAATTATGTTTCGATAAACCAATTGTTGAGGTGGCAAAAACCACCAAATGAACTAAAGAAGCAACAAGGGATGTTCACCATAAAACCAACACAAACAACGCATTTGGAAAGGAAGCAGGCAAGATAACATAGAGCACAACGATAAACATTGTTGAAGTTGTTTACCAATATTTCAACAGCATCTTTTGTAGTGCCACTAGATGGTGCAGAAAAATACAACATCTTATCATcagatttgaacaaaaatttgtaTTGCTGTAAATATCAACCTTCAATATGTTAAAATCCCAACCATTCATTGGCCCTTGATCCCACAACCAGCATGGGATCCGTGGAAAGCTTGCCTGGATCAAGCCGATCTATTTCTATATTTGGGTGGCTGATTTAGAAAGGATTATATTAAGGCAATTATACATGATTCtctagttatttgtttctttaaataGGGATAGTTTTATATAATAACCAAAAGCTTTTTCCCTCTgcaattctctaaatttaacatggtattagagcaagGCATTTGGGTCTACTTCAAAAACAAGATCATGAGAGATGGAGAGCTTGCTCTTTCGTTCTGTTCCTTCCTGCTCACGTATAATAAACAAGGCAATGATATGCTAGTAACAACAGCTAGGCTTAATAAATATCTTGGCATTTTCATGCATCTGAGATTACATAACAAGATAAGTTGTAGTTACTAAAACGTAGCATGTAGCAGAGTCACTTAAAAAAGtaaatcttcattaaaaatgcTTATACACCGCTAGCTCAAAGAGTCAATTAAATGAAAACACCCGTAAAAACTTTTAGCAGGTTCTTGCAGACTAAACAAACAGAATAAATGAGGCTCAGACTTGCCCTATTTAGATCATGATATTCATTTAAGAGTTAGAATGTAGCAATAGCTTTCTTTGGGTATTATCGTGACCTTTTGAAATCAACTTCCAGGAACACATTGTTGAACAAACAAAATCAAGGCAGAGGAAAATCCGTTGCCAATATTTTGACCTTCCAAGATCTCCTCGCCAATTTTTTGACTTGCCCTATTTagatcatcatattcatttaaGAATTAGAATGTACACAATAGCTTTCTTTGGGCATTATTGTGATATGTTGAAATCAACTTCCAGGAACACATTGTTGAAGAAACAAAATCAAGGCAGAGGAAAATCGGTTGCCAATATTTTGACCTTCCAAGATCTCCTCGCCTCGTATCATAATAGCCTCTTTAAGCTAAAAGACATGCACTCAGAACATTACGATTGAATATCAGATTTACCTGTAAATCAGACAGAATGCTATGCAAGCtgaaacaaaacaacaaatgcaatgacaagagcCTCGAAAATAGGTTGTATTAGTCATGCAGCCTTCTGAAATCATGACCGAAGCAtctatcaaatgaaaaaaataaaaacctcagAAATAAGAGAACATTAGAGGTGCaccattctaaatatttattttaactaaaattgtAAATGTATAGCAACAACAGTTGCCAGCTGAGGATTCCATCAACAGTCCATCCATGTTGCTCAATGGCATTAAACCTACTCTCACTTGAAACCAAACAAACTCTAAAATTGCCGTTCTTTCTAATTGAAAGTACAAACTATAATCTTCCAAGCTTTCAACTCAAGTCAAAATAGAACACTTTGATTTAGGCTTCCTCTAGGATGACTTTCTCGATGCTTcctgaagcagttttttagtaaaaaaatttaattttttactagaaagttgctatAATAAGCatcaagaaagccgtcccaaacgaagccttaggcttggtttgggacggcttttttactgtttcataaaacagctttttaatttttgtattaaaaaactgttataagaagcagaaagaaagtcgtcccaaacaaaaccttagagtTAACACCCTTCCTACACTTTACAGGTTGCATGAAATGTGAAATGGACCTAGAGTTTATTGTGTGTAAAAGAACGAAAGGTGGCTCGTAGACTCTATATGACAAAAATTAGTAGCATAAATAGGTCTGATCCAATGGCCATTAAGGGATATCATCTATTGGTAGGGTATAGCTTGTTCAATAGTACAACATGAAATAAAGATGAATTAGTTTCATAAGATGGTATGAACATGGTccaaaattcaagatttttgaaTGATTACTCCTTGTAATTTTCCTTGAGATCATAAGTATAAGCTGCTTCCCTTGTGTCAATTGGATGGAAGCATTAAAGCAATTAGCATATGGCATTTATATGACTCCAAAATGCATGAAATCTTACAAGGACAAacttatcaaataaagaaaCCATACCGCTTTATTATAAGCAATTGATGCTTCTTCAGTTGCCTCAACAAGATACTTTCTGCAAGCgatgaaaaaaatgatgattgaatttaaagccattaaaatttcatgtgatGAAAGTTATCATCAGCTTTCCGAATCCTGTGAAGAGCTGGCACAGACTCCTTTGTATAAGTATCACGCAACGATGTAGATTCAGTTATCGCAAAGCAAATCCAATTAAgaatcatttaagtaaaattatgcAAATCAATTGATAGAAAGACACGAATAAAGAAGGCTCAGAATTGCCCagttttcatcatcaaaataaaataaaggatgaTGGTGCATGCAATACGTTTGGTTTTGGGTCtgaagaaaaagatgaagatgatgaagaagaagataccATTGCTTTTGCTGTTGACGAATTATCAAAATGTATACAAGCAGTATAAAACAGCAAGGAAATCGGTTGCCTGCACTCAGGACCTCCAGGATCTCCTTGCGACATCTGCTTGGGCACATCATCATAGCCCCTTCAAGTAAGAAGAAATTTACAACAAAACATTATGATATAACTACAAATTTATTGATAAGATCACAGAATTCACACAAGAGGNNNNN
>Dendrobium_catenatum_newGene_10404	Dendrobium_catenatum_newGene_10404.1
GCTCGGGTGGTGGAAAAgtgggagagaagaagaagaagaagagatgtaGGAAATCCAAGAGCTCACCCGCAGGGGCTATTGGGTACTTCATttgagcctctcctaggcttcACCACTctctctagaactcacaaagagatcatgaGAAAAAGCtgaatttttcatatcaataatcattaTCCATTACAATGCAAGAGGCCTCGTATAAATAGgcccaaatgaaagaaaacaaaaaagactAAAGTGCTCTCGGGCTACAACATAGACTCAATTCCCCATAAGGGTAAAATAGGAAAACTTAAATGcacataaattagaaaatacatcaaaagtacAGACTTTGAGTCGTAGCCGTCGATCCACGACTACGTCGACGATACACATGACGAAATCTCTAACTGATGTCCTCAACATTCTCCCCATGTGGGAGAAAGCTCGACCTTGTCGAGTAAGCATCCCTGGAACTCTCATACCACTCCTGTAGAGTAGGGTCCAACCTCTGCAGCTAATCCCGGTCGATCCACGTGTTCTCCGCCTCCAATTTCTCTGCCCATTGAACTAGATACTTTTGGCAACAGGGTATCCCTCTTGCAACAAAACTCCTCCTATACCAATACCATACGCGTCACAGGCActtcaaaaactttagaaaaatcagGAAGACACATAACTGGGACCTTGACCATTCTCTTTTTGATCTCCTTGAATGCTTTAGTGGCAGATAAGGTTCAATGGAATTCTCCATTCTTTAGGCAGCCAGTTATTGGTGCCACTATCATGCTAAAATTCCTAATAAATCTCTAATAAAAGGTGGC
>Dendrobium_catenatum_newGene_10405	Dendrobium_catenatum_newGene_10405.2
ACAGTGCCTCTGTTGACAAGAACTATGGCAAGAAACTGTCAACCAACCTTGAAGCTACTCATTGTGTTTTACCACTTTTTCTCTTTATCTCTAACACTTTAGTTTTTTCTCACTGCTTTACACATTAGCAATGTATTTATTGAACTGTATTAGTtcattattaaacaattttttttacctgAACGTCAAACATAATGGAAAATTTAGACATATTTGGCGTATTTAATACAGTTTGTGTACATATTTAAAGCAGCAGGTGCTATTACAAAATCTTAATGTTATTAAATCTATGCTGTTTCTAATTAGAAAAACTGGAAAATGACTAGCTTTGGGTGTAAATGTAAGTGCCTTGGTTATGTATATGCGTTTTATTTGATTGCATTGGTTATGTATATTCATATTTGTTGACCCCTATAtgcaaaaacacaaaaaaaggtGAAATTGACAATGAAATtgcaaatcaaaatcaactcaaatttaattcttacCTCGGATATTCTGCTCTAAATGCTGTCTAAATCCCATAAATCCCGGCTGCTGAAGTCTCCTCGCGTAAATAAGTCACCTTGATCGCAGGTTACCTTGTTTGAATGCAGTGCCTCATCGTTAAAACAAGCCAGATGACATTTCGCTTTGCCACGAACAAAAAAAGAACGTCTTGTTTTCCTTCTTCCTCACACTCCCGTTCACAAATCCTGCAGCCGGCCAAAACCTTCACCTCCGATTAAACTCCTGCAGCTCTTGATCGACCAGCTCATAACCCGTTCGACCAAACCGTCAATTTACACCCGTTTCCTCCCCCAGCCACACACGAATGCATCCAAGCCTGTAGCAGTCAATCTCTCCAAGCCCTGTCCCATTCATACAGCCGACCGGCCCTCACAATAGTGACTTCTGATCAAACACACGGCCTGACCGGACGGATCCTCCAAACCACTCCAAGCAGCAGCATCTCACTCCCTTATCTTCCCTACTAGTTGTTCACGACACTTAGATCCATCCATTTGACGCCTCCATTTCTAGCATTTGCtttggattcattcaaattttttgtaagagAGATTCAATTTTAGAATCTTGACAAtagcttctaaaatatttatcaattaaacTAGCTAGCACCTGCGAATCTCACTAATCTGTTCTAATGATTGTTACAAACTTTTTAAGGTCAGCGAGATCTTTATCAACAAGTCCAATGTCTACTATAGGCTCATGTGCTGCAAATATTCAACATCCATGCAGAACATCAAGTGAAATGCCTCTTCTCACTGAAGACGGGGACTCATCATTAGTACCCTTGCTTGGCAGTCTGTCTTCTTCACATGCTGCAAGACCTTTGGGCATTAAAAACACGCGTTGTGTAGTGCGCTCTTGCTGGTCATTTACTTAGTAGTTAGGTATTGGgagttttttgtttcttttgtttacTTTTATAATTCTCAGGTCTCTTCAGCTGCTTCTTTTGTTGGATTATATGTTCTACAACTTCCGGTGAATGGTGTATTTGATGCAAACCTGATTCCAGTTGGTAGAAAGCTTTTGCAGCACGAGGCATTGGAATCATTTCATGGCGAACATGTTGGAAGCGGTGGAATAGGAAGTTTTTTAGGCTGGGCAATGGCAGGCATTTAAATGGGTGGCAGACTTCCTCAAATCTGGTTGAATATTAAACGAGGAAATGTCGAGgGGTTAAGTCTCTTTATGTTTATATTCGCTCTTGTGGGAAATTCAACATATGTTGGGAGATTACTTGTAAACAGCTTAGAATGGTCCAAAATCAAACCCAACCTTCCGTGGCTAGTTGATGCTGGCGGATGCGTGCTCCTTGATGCTTTTATTCTTATTCagtttatctattttaattatcGGAACGCAGCCCAGAAAGCTGCTGACATTGAAAGTGGTTGCCGGTCAATGATTGGAGCTCAGCATTTGGAGCAGAGTTCTTGAGtTTTATGAAGTagcaaaaaattgtccaaaacgAAGTCTTCATCTGGTTACAAGAAACCTTCAAATTACTCTTCAAAAGATTGAAGCCAAAAACTGGCATGCAACAACATGATCATTTAGATTCTTATTCTGAAGAAATGTTGCCGAGAGTAGAAAGACGATTTGAAGTAGtctctcttttttattcttatatatgtttggttcttcattattaattattcggtttcatttgggaaaattttcttattattttatgaagctgtttttaatataaatttttttttaattttaattatttctatcaaTGTATTAGAtggtttaataaataattgagaattcaaattgataatcTTGTAAacaattaaacttttttatgtgtattattataaataaaaatattttgttattgttgtgaTAGAAAACTTAAGGAGAGTGTTTTATGTTTCACCATTGTTTAAAAATTCAGCACTTTTAGTAGtgagaatagaaaatttgtacataaaaaattcagaaaGGGAAAATCACGGAGCCTGGCCTGTATggaaaattcattatatatttgaaaatacaaaaattttcccttcctcatagttgaagaagatgataatTATTTGACAATAAGATGTCTGTTTTAtctaagttttaagaattttttaagaatcttcattcaaaattttaaacttataaccaacgttttgaaaa
>Dendrobium_catenatum_newGene_10406	Dendrobium_catenatum_newGene_10406.1
ACTTCGTACACATTATCACCATCATCATAGGATTTGATTTCTCCACATGTGATTGCTCGGCAAATCTCTTTTTGAGGGTACTTCAGTACGATGAATCCCAGActcatttttgcaaaaataTCGTTCTTCTTTAATGAGTGAGGATTCCTTCGATACCAGAGGCTCAAGCAGAAATGACTTGTTGTTTGGAAGAACAGGTTTTATCTCgcttttgtaatattctttgGATGTTTATGATATTATACCTGGGAAATCTTAAATGTACTAATTCCCCGGAATCAACGTGTACGAAACCAGTCacaatttctttcttcttcgaGTTTTCCTATTGAATAAAATAGACTCGCTGGTCCACCCTTTTCTTTTGGGGAGGTACATAGAATATTACAAGCTCTTCAACATTATGCATCTCTCGAGGAATAACTTCTTTAAAGTGTTGTAGGTGAATACATATGACTACGAGTACACTATCTGAAATTCATAGGTTGTCTATTCTTTTGAAGAACAAATCATGTACCGCATTCATATAGATAGAGTCGTAGCATAATCATCATGAGTATTCAACTTCCCTACTCCATTTGGTAGTTGTGGTATACCCTCTGAGATTTGGTAGGTGtgacatcatcttcatccgtGTCACTAGCTAAGTGAGGTATGTATTTCCTTTTTTAGGAATGAAAAGTGCTTTGGAGAGAGTCAAcgttgccttctttctcccaacctgcttattattttcttgtttaggTTGTTTTGTAATTTCTGGGTCCGATGCCTGGGTCTCAAGAGAGCTTGATGACTTCAACTTCTTTGAAATGAACGTTGACGGGACTATATCGTATTCATGCAACCATGGACGACCAAGAAGCACCTTAAATGTGG
>Dendrobium_catenatum_newGene_10407	Dendrobium_catenatum_newGene_10407.1
TCatttatctaattaatcaattattatattcaattagTTAATTATCATTACAGATGGCTTCATTGAATCAataaagagtcgtcactctgtcCTTTGGCATAATCGATTTTCTGTTACAGGCTACAACCGAGATAACActaaaaatcatctttaaagGAAAGCCTATCAGCCCACCCTCCTACGtaggatattatattttaacagTCAATCCATTTTATAGTGTTAACAATCATCATTATTTGTTTATGCAAATACCACAATTAAAATGCAGTATGAAATAATCAATTCTGtttattacaagaaaaatatatataataatcaaaatcattgaaaattaaaatgtgatttaagttacttataaaaaaaaaacaaaacaaaattgataGATGAAAAAGCCCCGAATAATCTTCTCTCACTTTCCTCTCTCGTATTCGATAAGGCACGACActgaaattcatatttttcattaaaaaaatcatttcaaaaaaaaagaaaattttggattattacaATTTACCTACAatagaaaaatgtcgtccccgACATTCCCTTAAGGATTTGGGTACAAAATCAATACCAAAAAAATCCGTAAAATCAGAACTCAGGAAGTTGTATATTCACTCTTTTTAACACCATCTATttactttcattatttttgacaGAGACTATATTATATCCTATTCAAGAAATCAAGGGATTATATTCGACACTTTATATAGTCTTGGATTAAAATGGACCTCCAAAAAAAAGTTGGggatcattttaattattttagcaaaATTACTTCTTGTAGTTAGAACAAACATTGTGGTTTATGGCAagctaattttttcttatttcttggcTTTTATGCATTGCGTCCTTTTAATTGTGTGTGTGATCTGTCGTTTGGTTACAAATTGCACTTTTTTAAGTTTGTTCGTTGTTTTTCTGTCATTCTCTGTGTGATTGTTGAGGTCTAGGCATGTGCGTATGTAGGTGGCGATGATTAGCCCAGGCATATGGTGAGGGAATGTGCGTGATTTCCATGGATCCTATTACTGGTCTGTAATGTACCTTGGCTCCAATTGGACGAACGATGGTCTATGGGGATTATCAGAATTCAGTCTCAATTAAAATGACCACTCCATATAAACTAATACCACTTTTAAATAAACGATGAAACTCAGAATgGAGGAGCTTAAATGGAACGTGCAtcttatcaaaaaatatatgggTAGAGAGGTTTGCTTCTTTAACTGGGATTGAAAAGTATATTTCCACAACTggagtggttttttttttttaatctgacTTGTGCTCatgaaaaataacttttgatGCTAGAGATGAGGtgaaggatttgtttgggacgactgcCCGCACGTGATGCAACGCGTGCTGCAATCGCCCCAAACAAATAGCATGCAGGCATGGTCTAAATAGCTGGAATGACGCGGTGGTTGGAAGAACCCGACCGCCGCGCCAAATTGGCCTGAAATGGTAAAATGATACTCAATTCTCCAATTTAATTCTGGATAATAAAACTCATCCTGGTGAACTTCCGATTTCTTATTTAAAGCTAACTTAAGTCCcgttgaatttttgaaaattgtggCATGTAACTTTGATATGTGCATCTTTCTCCATTGAGTGGTAAATAAAAGATggttatatataatttacatttgtttaaatgttatttttatgctttaatatGATCTCAATTTTGAtgagatttctttttcttttcatgtgaattaatttttttaagaaaacagTTTGATTCTTTGACGTGCACTTTTTTGCTGGACAGAGGACTAGTAAACtgttaatataatatgaatggTTTGTTTGCCTTGACTAAATAAGATCATCTAAGGATGGCAGAATCAGCAAAACCTGACCTCATGAACTAATTTGGTtgataaaaattgaagaaatgtcTTTCTAGTAATcattggatgattaaaatttgTACTAGTTTAAACTTGAAGATCTGATGCATTTTTTATAGCTTACTCTTTTATTGGAGTGTTTTTTCTTGTTACAGGCCTTGTGGATTC
>Dendrobium_catenatum_newGene_10411	Dendrobium_catenatum_newGene_10411.3
GGAGACTCTTTTGGACTTTTGCTCATATTCACATAACAATTGCAAGATGGAGCCATCAAGTTGCAAAGTATTTTGGTAAGGGacacaaattaataaatatttcataagataCTCTTTTTGTCGATAGATGTTTCATAAGATACTCCTTTGCCGATAAATATTTCATGCCTAACCAGACCACCTTCTGTTGCCAAATAACTACTATCGTGCTTCTCAACATTCTTCTAATCCTGAACATATCTCAACAAAAATTTCTCTATCTTATCAACTTTCTTTTAcaacatttgaaacaaaattgcATCTCGTCTGATTTAGATGTATGATTATTTGCTTAACGTGAACTGTTTTGGTGATTATGATTGTCTTGTCAGCAATGTGTTTTGTTATCTTGTATTGCCATTACTTTGTTatagtttattgattttttttttctttttgagagAACTTGATTGTTTTCAATGGTTTTGTTGTAGATAATTTATGTATGTCATCTTGATTTTTTAAGGAAGGATTCCTTTTAGTATGAGTGCTCATCAACGAGACAGTTTGAATGAATCGAAACATGGGTTTTGGGGTGTTCTTGCTAGAAAAGCTAAATTACTTAAATACCTTCTTGAAGATGATAATGCATCTCATAAGTTTGAAACATTTGGAAGGGAGCAAACCAAGATGGTTGATAAAAAGTCTGCTAAGCAGGTAAGAATTTCATGACCTTATCAGCTATTGAGTTTTTATAGGGAACTTTCTTGACAAATGATGAATGACCAATTAAAGGGTTCAGTTGTTAGCATTACTTCTGCTCGAATAGTGCTATGAAGGGCTATAACTATTTAAcaagtttaatttattattcatttgagtttatttgttttaagttttgatgGTTGTCCTTTTGAATGGTGAAGGCATCTAATTTAGGACTATTCATAGGTTAAACTAGCTGTCCAATTCCATTATTTACCAATTGTTATCCTATCATAATTACTAGCAGCTTCATTTTCCATTCAGTTTGAACCATCTGCTTTCTCAATTCCTTGCCCACTGTCTTCCACCATATGAATAATAAGCAAAGAGAACAATCATTTGTTAAACATATGCACTATTTGCAACTTTGACAGCAAATCCGTCATACTATGTTCTACTGCTATGAAATAGTCCTGGTCAAACTTAGtcttaattttatgatattatgctatgttgtgaaaaataaattgacTGACTCCTTTGCAAAGATGGACATGCCTATGTTGTGAAAACTGGGAGGCGCACATATAGTACATAGTTTTTCGTTTCATACTTTCATTTGCTAAGTTATTATACGTCAAACCAAAAGAAAAGTATTaccaaatttatgtttaatgaatttCAACCTTAAGATTTCTAGTTATCATGTTTGTATTTGTGAATCACAGCCTTCATTAGTGTTTTTTGGGTAGATTGCTAGAGGACGACTACAATAGATATgactatcaattttttttctttagctctttttcatctcttttaaactttaaattctatcattattttattatttgaagatttatttaCTCTAAACAATCCGGGCTATGATTAGAAAGAGAGAGGAATGATTTGTGGGAATGGAAGCTCTagaaataatcaaactaatatGGAAGAGGATAGAATGGGAGGTGTTCTTGGGGATGTTGGAGGAGATGCCGCCAAAATGTCTTTGGCTTGGTGACTCCTCTCTTCCCTGATTTCACTTCTTTATCTGCATCTGTTTTATGGTTGATTGTTGGGGTTTCTTCCACaatgattgtttcttttaaaagatACACTTGATATGAGCCCACTCGCTCTGTTGTTGTTTAAGGACAGAATATTGAAATGTTGACTATCAGATTATGATATGCCAATGATTTCAAAGTCATGCCAAATGAAAAGCATTACCAAAAGAAagttttattcataattttgaaaatgttacaACTTTCAAATATATAGTTTCCATGTGGCTTCTACGGGATGGATTTTTGCAAGCTCTCCATTTCAATTGAAGTCCTTTAGTTTATCCTTCAACAACACCTCAACTCTCTAGAGCAGAGTCCTTTACATACTAGGGAATTGATGTGAGATGATTATTATCCATTACATATATGTTCATCATGTTTAGCATGTTTCATAAATCTGATAATGtcatattattttgtttcttaatAAGTATTAATGCATTTTAGGTATGTATTATGAGCCTTGACTTTATATAAAGGATTATAATATTGCACTAAGGAACCTGATCTATGATATGATGGTTTCTCTCCCTCTGAGACATTCACTTGGTGCATCCTTGGGGTTTCCAGTACTATTATGGTTTCCGTCAAGGTTACATTGTATTTGG
>Dendrobium_catenatum_newGene_10417	Dendrobium_catenatum_newGene_10417.2
ACCCCATCGGCCCCAAGCCTGCATCTTGAACCTCGGCGGGAGCCCCGGCgcgatttctattttaaagagAACGAGGAGCGGGGAAATATTAAAGATTTCAAGCTTGTTCCAGTCGAGGCATTGCAAAGTAATAATGAAATCCAGCTCCAAACAAGGTTTGAAGACCTGGAAGTCAAAGAAAAGAAGTTTCGAGGTGACTTACAATCATAAAATAGTACGAGGTAGAGAATTTGAGGAGACACCTCGGCATGGAGgaaagagaaagaagaagataataaCAGATTAAATTGACATGTATTTcatatgttatgttatgttaatatttatctttatttgaagtctaAACTTGAG
>Dendrobium_catenatum_newGene_1042	Dendrobium_catenatum_newGene_1042.2
ttaaaacttaattttttaatagtgaTTTATAGAAGCGGTTTGTCGCCGTTATTCTTTGTGCCCTAGCTCTCGCTCGACTATGTTCCGCGTTCGTCTCCCTGCGGCCATATAATCCACCGGGAAGTAACAGAGATTGTCGACGACGAGGCAGTGAAGGCAATTAGGGTGAATCATGAGATGGTCGAGATGATGTCATGTTGCCGCTTGGAGTTTCGTCTCTggtctcattttttttttcctcatttttccCATTTCGGAGAGGATTGTTAGTGAGGAACTGGGAGTTCTCACTGCTCTGCTTCTTTTAGTCGGCTAGGTCTTCATGATCCAGTAGAATCAGAGATCTTTGTTTGGCTGTGGGTTTAGATCCGGTGAGGCTTCTACGGTTCGCTGAATACTTCTTTGAAGTAATGTGCCTAGCTTTCGGTttgcaatgaaaatattttcagttTGCATTTTGAATTCGGAGCACGAATCAAAACGCTTGTGTAACAGAAACATTTCTTGTCTTGTTCTGTtgctaatttatgatttattgtgaGTTATGAATTTAGATGATTATTGCGCTTATTTTTGGAGCAGATTAGCAAAGGAGCATTTGGCTCCGCTCTTATCGTGAAGCACAAGgtggaaaagaaaaaGTATGTCCTGAAGAAATCAGACTTGCTCGGTAGATAGATAGGAACCGCAGGTTTGCATATCTGGAGGTAAAATCTTTGCTGTTGTGCACAGTTGATAAATGCATAGATTTCTATGCTTTGTAATGAGAACAATGCTCTTACAGCCATTGCATATAGatgttatttttctaaattcattacatgaaaatatatttaaatttttatttttccatgcTTATAGATGTTATTTTTCTGAATTCATTCATGTTGCGATAATACTTGATGAGCTGAATTTTAGCTTTGAGAGCAATATTTACTACTTGTAATAATGTCCACATCGAGctcaattctaatttttcttgaatGGCATCTCCAACCTCATGCTTGTTGCCATCAGCCAATCTCGCCCAGCCTCAGGCTTTGATACCAAAATTGATGTAGCAGGCAACAAAGAAGGGAATACAGAGAACTcttaaacacaaaacaaaaacgataaaaccaaaatttagcATATGGTATTCTACTTTTCTTGTTTTTAGACTCATATATATTACTATCAAAAGGGTTTGTGCTGCTTACTAAAAATAGAACCCAAAAGACTACAAAGGCGTGAGTGTACtggaataaaagaaaaatgaaattatagtaATTGGCAGTAAATAAAGTGTCaattaaccataaaaaaaaaatgtcaattaaCCAGTATTTGGGTAATTTGTCCTTGCATATGCAAGTGCATCACATCACATCAGAAAATCAACaagtaatatttttgatatagtAGATTGttggttcctatttttaaaaataaaagtgttgCATAAAAGTGCAcaaaattatagaggaattaagttaatatatcatattgttAGGATTTGGCCCAGAATTATGTTTGTATTTTCAATTAAACTTTCTTTAGGTTCTTGTGTAGCTTTTGTGTTGCCAATAGAGTCTAAAAATAGGTGCTATAGTCTATAATAAAAGGAAAGCAAATAAGCCAAACAATAAATATTAGTTCTGATTTCATCTCTCTCtaccctccctctctccctctatatTTAAGAAATGACATATCTTCCTCTAAGATCcaacaagtgatatcagagcctGGTAGAGGCGATCTTAAGGAAGGAGAAAGGTGTTCTTGAGGTGAATCAAGAAAGAGAGGACGTAGTCACTATCGGTGCTACTGTTGGCCGTGCTCAGGCAGATTTGTTCGTGTAAGGCGGACAAGAGGCTGGAGAGCGTATTCGAAATGGAGCACAAATGTGGGCTACACGTCTGGGAGTTTGGCTCGGTATCGGGTCGCATTGGAAGGCTTCGGGCGGGTTGCGTGGGTTGCACGAGCAGGACGGGCGAGCGAAGGTGAGCTTAAGCATTGGCGCAGGGCAGACGCGCACTGGGACTGTGCGGACGTGTGGGTGTCACAATTCAGAGCAATTTTTACCGCATGTCAGAGCAAGGGATGCGCTCGTGTGGGATAGGAGCGTGCGAGGCGTTGTGCGGACGTGTGGGTACAAGGCGCGTCGGTCTAAAGACTATGCAGGGCTCGGAGTCGGTGACTGTGCTTGAGTTGGGAAGAATGTGCAGGGCATGTAGTGCACAAGGGATCACGCGGGGCTCGGGTCACGTGCAAACGAGCAGAAGAAGGGAGGTCGTGGCAGTTGGGCGTACTGCAGGCTTCTTCACGCTGAAGCAGAGCACATGGCTGTTTAAGTGAACGAAGGAGGGAGACGAGGCCTGGAGGCGCGGGTGGATACGCGCAGAGTGGCCTTGATTGGAAGAACGAGATTAGATTGGGCCTGAGGCTGGGCGAGAGAGCGGAGCTGGGGTTGCAGGTCTGCAGTTGGGCCAAAGGGCATGGTTGTGGGCCTAAGGCTAACAAAGGGGTTTTCGCGACCTAGGAGTCAAACCAGGTGAGAGGAGAGGCTGGAAAGGAGACGAGAATGGGAGAGCAAGACTAAACCGATCACAGAGGTCTTGTGGCCTGGAGGAAGATATCGTGAAATCTAGGGGGCTTCTTGTGTGCATTCCCTGCAATTGATAGATCTTATCCATCGAATCAGAGGAGAAGATTGCAGAGGCTTTGCTTGTGCGAGAAATCGAATCTAGGGATTCAATTTTGATTAGGAGGTGGATTTCGGTCCATAGAAGTAGTTCTTAGTAGAACCAGGTGGAGCATTGGCTCTCTGTCCAGAGGCAAGAAAGTTGCTTGGAGATGCAACTGTGAAGGGACTCATGAGTGTATTCAAGAAACTTAGCTGTGATTACAAATTTGAGAGATGGATGAATTGATTCAGCTGTTAAGTAAACTCTAGaccaaggtggagattgttagGATTTAATCTAGacttatgtttgtatttttagttATACTTTCTTTAGGTTCTTGTGTAGCTTTTATGTTACCATTAAAGTCTAAAAATAAGTGTTATAGTCTGTAATAAGCGGCAGAGCTAATAAGTCAAGCAATAAATATTAGTTCTGATTTCAtctctctcttccctccctctctccttctACATTCAAGAAAGCACATATCTTCCTCCAAGATCCAacacatatattaaaattatgagagaAAATATTTGAGCATAAGTTACCAAGTGAtactaatttttctcaaaatgaatttggattcatgtcgacTGTTGATTATGTATgttatggaagctatacatttattgagagatttgatggagaagtaaaGAGAAAAGTGGAtctacatatatatttattaatttagagaaagcattatgataaagttccaagagaaatgctttggagagttctagaaaataaaggagctaataatgcttatataggAGTTATTAGTTATATTCtaacataaggtggtttgactaagtattttcctattttagtcaGTCGATTACATCTTGGattagctttaagcccatatcttttttgctttagtcatgaatgttcttaatAGATATTTGTAAAAGGAagtaccctagtgtatgctttttgtagaagatattcttcttattgataagactagagagagaatTGAAGAAAAACTCGAATTATCGAGGTTAACATTgaagtttaaaggttttcatttgagtagaactaaaattgaatatatggaatgtaattttagtagtaatagattcAATAGGGATATTTTGACTTTGGGTgataaagtcattaaaaagagcatatgttttagatatcctgagtttattgttcaaagtgatggtgaaataattGAGATATTACAATCCAGGTTACTTTTGGAGAGCTATGGACTACTGTGCTGGAATTTCATGGAGGGATATTACAATCCGACAATGATGAGCTAGGCCATTCCCCTTTATTGCCATGGATGGCCTACTTGGCAACCTGGCTTGAAATCTATCTTGATGTTGGCTGCTGGAGGTTCTGTGAAGGCCTTTCTCCTATGCTGTTGCAACGTTATGCTCTAGATCTTAGGCTACCTGATCCTCCGGCGCGGTTTTCGTGAGCTTATCACTGATCTTATGATGTTTTGGGGTTTTGGTCTTTTTTCTTTCTGAGTCCTTATGATTgtttacttgtaatttttcgTTCATTCTAATATATGGGCTTTCTGCCCCgggtttacccaaaaaaaaaaaaattgagatattaGTAGTAGAATTCATGTTTGAtcgttgaaatggaggaatgcttTGGACTAGTTGTGTGATTGAAAAatacccctcaaatttaagggaaaattctataagatggtggtgagacatgcaatgatTTTTagcgtagaatgttggccattaaaagagaagcataaaattaagttatgtgttgtagagatgagaatgctcaggtggttgagtggctttactcttagagacaaaatgcgaaataagtatatacgtgaaatagttggagtagctccagtggtagataatattagagaaaatcGCATTACATagtttgatcataaaaaatgtcggccttccgatgacttgGTTCAAAGAGCAGATGTATTAGATCCGAGATATGTTCAGAATAAATGGAGATAGACATAAAAAGgcttgattaaaaattattagaaatgatagtttttaattagatataaaagagaatttgactcttaatagat
>Dendrobium_catenatum_newGene_10432	Dendrobium_catenatum_newGene_10432.1
TTAGAACTTTGATTACGTATAAAATAATCTGATACGAATTATCTGTCTCTTTCCCCTCTTCAGATCAACccctttttctcctttttctccggATCTCTAATGTCCTCTGAAATTCCTGCAACTCGCCCTTTGAATCGAAGATGAGGAACGCATTCTGAGCCACGGAAATTGGGGTGGAAAATGCCGTGGTGGGGAAGAGAAAGGGATGGGATCGAGCAGATTCAGAGTGGCGGTCCGCCATTTGGCCAGATTCGAATCCTCGTTGTTGGGGACTCAGGCGTGGGAAAAACCTCTCTTGTGCATCTAATTCTTAAAGGTTGTTCAATTGCTCATCCACGTCCAACAGTTGGCTGTGCAGTTGGTGTAAAGCATATTAGCTATGGAAGTGCAAGCATGTCATCTAACAACTTAAAAGGGGATGGGGAGAATGACTTCTTTGTTGAGCTTTGGGATATCTCTGGACATGATCGGTACAAAGACTTCCGACACCTTTTTTATACCCAAATTAATGGTGTTATATTTGTCCATGATCTCTCTCAAAGGAGGACGAAGGCTAGCTTGCAGAACTGGGCTGCAGAGATTGCATCAACTGGGACATTTTCAGTTCCTCTTGGATCTGGTGGTCCTGGAGGCCTACCTGTTCCTTATCTTATTATTGCCAACAAAACTGACATATCTTCAAATCAACGCCATGCAAGCAGTGGCAATCTAGTTGATGTTGCTCGAATGTGGGTTGAGAAGCAAGGCCTTCTTTCATCTAGTGAGGAACTTCCACTGATAGATAGCTTTCCTGGCAGCTCAAGCCTTCTTGCGGCTGCTAAAGAAGCAAGATATGACAAAGAAGctgtaatgaaattttttaaacagTTGATTAGAAGAAGGTACTTCCCTGATGAACAACCTGCACCTAGTCCATGGCCTGTTCCTCCAGTCCCAAATTCAGAACATCTTGATAATCAGTTTTATAGCAGTTTCAGGGTTGATAAACCAGTGCTTCATTCTCAAAGAACCTATGCACATAGCTATTCTTTTCAGAGATTTTCAGAAATCAGATCTGATGAATCAGACAGTTCTAAACTTGAAATAGCTGAAATAAACTACTGAATGCTGGCATTAATTATCAAGTGTGAAAGGCTTTTTTAGCATATAAGGAGTCTGTATAAACCTGTGCACAGTTGTGTATATATGCCACATATCAGCTTCTGATTGTCTGGTTGCATCTGCTGCATCTTCCTCATTTGCTTACAGTAATTTCTCAAAGAAGAAAGACATCTCAGAAGAGTTCATCCAAATCCAACCA
>Dendrobium_catenatum_newGene_10434	Dendrobium_catenatum_newGene_10434.10
ATTCTAACTGTAACGCGTCAGTCATATAAATTCAGGCTGTGTTTCTTTTTGGACGGAGGTGTTGGTGGGAAAAAAATGGAGACAGAACCTAGACCTCGAGCAGTGTTCATGGCCTTCGGCACTAAAGGCGACGTCTTTCCTCTTGCGGCTATTGCCGCTGCTCTTGCAAATGACCAGAAACACTACCATGTGGTGTTCATCAGCCATGCAGAGCATCAGAATTTAATCTATCATCTGAAAGCCAAAAATGTTTCCTATATATCAGTTTCAACTCCATCAGTACTTTCTGCACATCAGTTTGACGCCGTATCAGATGATCCCAAGTCCCCATCCTTTGCGATGTACAAGATGAAGATTAAAACCGAACATAAACAAGAGTGCTTATCTGCTGTTGCAAAAGTTTTTGGAGATGGTCCTTGCTTAAAGGGAAGGCTGGAGTATTGCAGAATTATATCAAATACAATGTGTGGTTGCTGCTCCTTATGTTGTTCCCTATAGCGCTCCTTCTTCATTTGAACGCTGTTTCAAAAAGGAGTTCACtcttttatacaaatattttcatgaagCTTATGCTAATGATATCTGCTGGAATGATGTTATCCACTGGATGTGGCCACTCTTCACGGAAGAATGGGGTTCATGGAGAAGTGAATGTTTACATCTAGGCTCTCTTCCTTTTACGGATCCTGTAACCAATCTACCAATGTGGCACATGAGGAAAAAATCATCATTGCTGCTGTAAGAATCCTAAATTTCAACACTTGTGAGGCATAAATTGCTTATAATTTCAATATCTGTGTGATTTATCttgttttttatcatatcaGAACTGAATTATACACCTTGGATCCATTTTTTAAGATTGACTGAATTTGTGATCAAATGAGGAACCACACAATTATTTTTTACCATCACACTGTGATCCAGGAGGCTCTtagaaaaattgtaaaattaacCTTGAAGGATAAAATTGAATTGAGCTGGGATTTAATTGCAAAATTGCCCTTTGAATTTCCAGTAAGGGGGGTGGCCAAGGAGGGTAGAAAGAGAAATGCTCTTCAAGAGAATCAAATCACTCCACCAATTTTTCATACTTATCTAAAGGGCCGACCACTTTTAATGGAGAGAATCTAGGTGTTGCTAGTTATTTTTAAGGATTAGTTCCTATTTTTCTAgcttctttgaattcaaatagattgatgtattttttatttctataaataaagatCAAGTCTGTAATctgaaattaagtttttattatatgaaaattgatTCCTATTATTCTATGATTTCCTTTTCTTCAAATACTGGTTATATTTCTCCTTTCCCTCTATCAATCCGTTTTCAGATTCCTTCAGTTAGAACTTAGAACCAAaaatttcctctattttttgCCTGCACCAGCCGGCAACCTAGCTCTAGGCCAATTCAATGCATGTACACTACTAGCCACCAGCACGACAAGTACAAGGAAGGAGACAACTATTTAACTGCTGTCCTTTTCTTGTTTTACCCATAAAAGTGAGAAAAGATCAAGGGGAAACCCATTGCCCCTCAATGTATGCTGTAGAAAGTAAAAAATCTGTCTTAGATTTAACCTATCAGTACAATGAATCCTCCACACCACAAATTGGGATCACACCAACGGTACAACGTATGAATTTATAATTGTGATAATTGGGGAAGTTTACTCAGaacttttacttattttttgttgcaacaacataaaataatatacttcCATGATTTTATTCATATGAACACATTGAACTAATCATTGTGCTTGATTTTTAGCTGTTGGAATCTTTTTGGCTCCAGTATCAAATAAACTAGATAGCATACAACTCATCTTTTTTCAGAAAGCTTGATGGGCTGAACAACTTCAGATTGAAAAGTTTGAAATACTCTCTGATCCCACTACTACATCTTGGTAatatAGGCTGTGTTCTATTGCTAATTTTAAGGGAAGAGATGATAAAATCCTTAGAAGAAGTAGCTGCTACTCATCGAAATTGATAACTCCATGCACCCAAATTCATTTTCTTCGTAGTATTTCATAGCACCCAATAATTAgtgtaaaatttattgaatttataaagATGTAATATATGCAATagtgtaatttttaaaattttcactataCAGGTCACTCTAGccgacaatttttttatttttttatttttgtttgttaaattGTGGAGGTTAGTTTTTGCTCCACAAAGAAAATACTTTCACTTACTTAGTAGTGGGATGCCGAGTTATATTTGTATTAGAGGAATTAAAGTTGCAATTCTTCACAATCAAATCATTGTGAAATATGCAGTTGCATCAAGAGATATTTGCCATCAATTGAATGAATATGTATTAAATTCTGTGTGTTtttgtgcattgatcttcttttaaattttctatttttccctCTCTATGTTTAAATAGGTTCACACTAGCAAATGATGGTATGTAGTAATGGCTATTAACTACTTGTATATTTAGTATAACAACCAAACCGTACATAAAATATGAGCAGCTTGGCTCTGGAGGTTGAATATAAATGATAAGGTGCTtgtaaatcaataataataatttttagccCCATTTATTGTTGAGGGCTTAATAGTAGTCAGTGAAACTTAAATATGGACTACATCaagttttttcaatttttgaactatgaACCAGCAACTCCTTCCAGTTTTCCTCTACACCAAGGCAACGAGTGGAAGTAGGTTAACGGCAGATAGGTAATTGAAATTCAGAGTTGGTTTTTTTATCTGAAGTTTTACTTTCTGGTCTGCTAATTTGAGCAAGTTTGATGGCTTGGCCATGAGCTTTTTCCTGCCACTCttgaattcaaaaaaagattttttgttttgtcaGAAAGCTGCCACAActtatttgtttataaatttcttatcgTCTTTCAGAATATTTTGTGATTAGAGTtcttttaaacaattaaatctGCTTGTTATCCAACTTAAAGAAATTATAGTACTtacaataactaaaaaaaaaacttttctctaCGGTAACTCTACTTTTACGTTTATAAATAGTCATAGCAACCCCAAATGAATTGAatgttattatattaatatccTTGCATTTTCTAGTttgagttgttttatttttaattggctAAAATACTGCTAACATTTGTGAGTTTGTATTTTAATGATCAGATATGGGTTCAGCAAGGAGATTGTGGAATGCCCGGGGTACTGGCCATCAAATGCTCATGTGTGTGGATTTTGGTTTCTACCTCTAGAATGGCAATTTTCGTGCAGTAGATGCAGGGAAATGCTGTCCTCAACTTCCTCTAAATGCTTAATCAAGAAAAGCGAGCTCTGTGCAAATCATGCTGATTTACAAAGCTTTCTCATGGATGAATCTAGTTCACGGTTATCCATTTTTATTGGACTAAGTTCTATTGGAAGCATGGGCTTCATTAGAAATCCCGTGGCATTTCTTTCAGTTCTTGAAGCTGTTATAAAGAGCACAAGTTACAGATTTATCCTTTTCTCAGCAGGATATGAGCCATTAGATGCTGCCATACGTTTATTTTCTGGCACCTCACCAAGTTCAGAGAATCTATCCAATCCAAATTGTGGGAAAGATTGCAGACTTATTTTTAGTGATAGGCTCCTTTGTTTTTCTGGAACCGCTCCATACATCTGGCTGTTCCCAAGGTGTGCAGCTGTAGTTCATCATGGAGGCAGCGGAACCACTGCTGCAGCACTTCATGCTGGTGTTCCCCAGATCCTCTGTCCTTTCATACTAGATCAGTTTTATTGGGCTGAGAGATTATGTTGGTTGGGAGTTGCACCAGAGCCATTAGAGAGACAAAATCTTGTTCCAGATAACAATGATGCCACAAGCGTCAAGAAAGCTGCAGATAAGTTAACCAAGGCTATAAATTTGGCCTTATCTTCCACAATGAAGGAGCAAGCACTGAAGATTGCTGAAAGTTTATCAGTTGAGGATGGTGTTGCAGAGGCTCTCAGGATCCTCAGGGAACAGGTGATTAATCCGGCTAGAGATGGAATAATCTGTCATAATCAAGgGGGGCCTAAATGCAGTGAAAGTCTGACAAAGCAATGAACATTTCAAAGCAACTGCTGGAGATATATATGATGTAAGAGATGTTGATGCTTGTATTTAACTGAAGTGTCGGTTGTATGTTTATTgctttttgaatgatttaggtctcgtttgggacgtctttcttactactttttaaagcaattttttagtaaacgaagtcttaatttgAACTCATAGGCTCCGTTCGGAATAGCTTTTttagtactttctaaaatagctttttagtaagaaaaattttaaaactag
>Dendrobium_catenatum_newGene_10438	Dendrobium_catenatum_newGene_10438.1
GTGGGGTAGAAGAAATCTAATCTCAAACTAGTAATTTGCTTGCAGGAGAAGAATAAAAGTTGGAAAATCCCGCCGTTTGGAAACTGGGAATACTTCGACGAGATGTCCCTATCGCACTGCTTTGATTCGGCGAGCCAGCCGGGTTTGATTCGACCCAGTTTCTTCGGCGACGAAGATCTCTTCAAACTGCAAGTGGCCATGCCTGACAAATCTGCTCACCCCTACTGCAGCCATTGTCGCCGAAAGGTGAGGAAAGGCCATGGAGTTGGAGTGGAGAAACCTTTCTCGAAGGAGCAGCAGCAACAGAAGAAACAGTCCCAGAAGAAACAGGGGACTGTGGGCGATTCCACAGCAACCATGCCGAGGACTCGTAGAGCTCCCATGGCAGTCGACGAGGACCTGTACAAGATTCCCCCTGAGCTCCTCTATCAAAAGCCCGACAAGaggCAGAGGGTGCTGAGGAATTTGTTGTGGGGATGTATGGCCGGCCTCAACTGCATTCGCTAAGCTAAAGCTTGGTGTTGAACGATGGCATCATTCGGCTTGTTCTTTTGCCTGCTTCCTTCTTTCCTCTTGACCATCCAAAGTTCATggattttgtatttaaaatatggaGCTTAAGCTATATATCTGTTCATCTTTCCTGAGAAAAAATGCTGATTAGTACTTATggaagctctctctctctctctctccctctctgtaTGATGTTGTTATTGAAA
>Dendrobium_catenatum_newGene_10442	Dendrobium_catenatum_newGene_10442.1
TGCGCGGGCGACCCCATAAATGCTTATAGGTCGGCGCTCTTTCACGGCCGGCAGCTCTTCGaagtcttctccttcttcctcgtCACGCCAGCACTGGTTGTCCATTCGCTGCTATGGTTTACATCGATTCTTGGGACGATTTCGTGGAGCGATCCGTCCAGATATTCCGCGACGATCCCCATTCTACTCGATATGTGATGAAGTATCGACACTGCGATGGGAAGCTGGTTCTTAAGGTCACCGACAATCGGGTGGTGAGAATGATTTCAATCTCG
>Dendrobium_catenatum_newGene_10454	Dendrobium_catenatum_newGene_10454.1
CCATATATAAGATATTGTTACAATGGAAGAAAGATTCCAGCATGCTTTTCTTGCGGTCTTGTATAATTTACCAGTCACACATGCCTATCTTTGCAGGTGATAACAATTTTGGTGATGACAGACTTCTTTATGCTCATGGCCAACTTTGGCTTCAGCAACATCATATAATGGGGCGTGCTGTAGGGTTTTTACCATACGTTGGATGGGTTACCATTATCATGACTGAAAAGCCAATTATCAAGGTATGGAATCTTC
>Dendrobium_catenatum_newGene_10456	Dendrobium_catenatum_newGene_10456.1
TTACCGCCCAAGAATCATCACATTAAAGTAATGCATGTTCTCTTACGATGATGGTGACTGATCCCCGGAGCTGGCTCACTAAGAAGATGTTGCATTTCCTTGATAATCCTATGGGAAAATTTGCTATTGTCCATCTCCTCAATTAGGGTTTGCTCTTTCGCGAGTGAAGGGGACATGATGAAGAGAATTGATTTGATTGCCTCGAGGATTCACCTCAGGATGCtcaacaaagaaataaagaaaatgcagaAAATGAATCAACAAAGACGAGCAAAATCATTGAAGAAGCTCCCCCCTCCCCCTGTCACTCGCGGAAGAGAAAACCCTAATTGAGGATATGGCAAATAGCAGTTTGCCCTGTATGATtataaagtaaatgtagtgccGCCTTAGTGAGCTAGTTCCAGGGATCCATTGTCGCCTTCGGAAGAGAACATACGATTCTTTAATGTGATGATTATTCGGTTGTCAAAATCACCATATGATGGCGGAGTTCTAAAGAAAGAACATTTTCTCCATGAAGAATATCCAATAGCTGCTATGAATGTCctcttttttactaaaatatatcATCTCAACATTGATAAGCTAGGTTGGATATGTCTAGATTTTTGAAGGAAATGTGGACTCCTGTCGAATAGATTACAACATTTATTTTGAGCATCCAAGCCCTTATGAGTGTTCCAAACCTAAATGACACACATTCTAACAATATTGCTAAAAATTTGAAGCAAACATAGTTGAAGCTTTTGAGACAGCTAAGGAATAGACGCGCTTATATGCAAGcg
>Dendrobium_catenatum_newGene_10459	Dendrobium_catenatum_newGene_10459.4
TGGTCCTACGCAGCATTGAGGCGGCAGGCAAAGGCCCTCAACGaaacaaactctcccccctCTGGGAAGGTCCGTACCTAGTAGCAGCTATGGTGAAGCCAGGGACTTTCAAATTAAAGGATGCTGAAGGGAAGATGCTTCCTCAAACTTGGAATATCGATAACCTCCGCAAATACTATCAGTTGAGCGTGATCGTGTCGTTTGTTTCAGAATGTTTTATGTATTTAGTGTTTACTGTATGTATCTTTAATTTCGAACGTTGTTTGTGATGTTTATAGTTTCCTTCTCCCTTAAACTGTCTTCGGGAGCTATGTTCTTCGTTTAATATCAGTAAAGACTTTGAGTTATGAACTTTAATACGTTTGATTCGAGCAATAGATGACTATTATTCAATTGTTAGttgatcaatcccagggggattcgatccgacctcttccacacaggttaacgtcatcgagcagggctctgactcacaacctcggataggtcttatatccttggtggattctcccgacctcttccacacaggttaacatcatcgagcagggctctgacacacaacctcggataggtcttacatccttggtggattctcccgacctcttccacacaggttaacgtcatcgagcagggct
>Dendrobium_catenatum_newGene_10461	Dendrobium_catenatum_newGene_10461.1
gagccctgctcgatgacgttaacctgtgtggaagaggtcgggagaatccaccaaggatgtaagacctatccgaggttgtgtgtcagagccctgctcgatgatgttaacctgtgtggaagaggtcgggagaatccaccaaggatataagacctatccgaggttgtgagtcagagccctgctcgatgacgttaacctgtgtggaagaggtcggatcgaatccccctgggattgatcaaCTAACAATTGAATAATAGTCATCTATTGCTCGAATCAAACGTATTAAAGTTCATAACTCAAAGTCTTTACTGATATTAAACGAAGAACATAGCTCCCGAAGACAGTTTAAGGGAGAAGGAAACTATAAACATCACAAACAACGTTCGAAATTAAAGATACATACAGTAAACACTAAATACATAAAACATTCTGAAACAAACGACACGATCACGCTCAACTGATAGTATTTGCGGAGGTTATCGATATTCCAAGTTTGAGGAAGCATCTTCCCTTCAGCATCCTTTAATTTGAAAGTCCCTGGCTTCACCATAGCTGCTACTAGGTACGGACCTTCCCAGaggggggagagtttgtttCGTTGAGGGCCTTTGCCTGCCGCCTCAATGCTGCGTAGGACCA
>Dendrobium_catenatum_newGene_10462	Dendrobium_catenatum_newGene_10462.1
TATAGTCTGTGCAAGTTCACGAATTCAAACTTGCAGAACCAAAATAAGAAGATAGAGAGAAGTCGACGTAGCTTTGCTGCAGGGTTAAAACTCCAAACTATGGTTTCTCCTTCGGTTAACTTTCTCCGCGCGGAAACGCATAAATACCTACCATtgcctctcctctctctctcttcctgtCTCTCTCAAATGTATCTTCTCCAATTTGCAATGATGGAGGAAAAGGCGATTGAACCCTATTGGCCTCGTTTCCGATCCAAATCTGTGGTGTTGACGCACGCCGCTGCTGATATGGAATCCGATTCCGGCGATTCTGCCTTTGTGATTAGCTTCGGATCGTATGTTATCTATCAAATGGTCGGTCCTTATCAATGCTCTTTCCTTTCCATGCTTCTTCTGCTTCTTGTTTTGTGAGGATGGTGGCTGTTCTTCTTTTGGTTATCTTTTGCTTGTTCTTTTCCTGATTATGATCAGGTTTGAAATTGTGCGTTTGAATCCAATTAGTGTAGTCGAGTTGTTTGCTttctttttagggtttatttcaAGGTTTGAATGATTTGGATCTTGAGGTATTATATGCGCAGCGGTGTATGGATGAGAATGATATGCCAACAATTTTCAACAATATGTTTTTTTCACGCTAAATTAAGCTCAGAAGGCTCATAGTTGGGAGAATGTGTTGGCTACAACTTTGTCATGTCTACACTTGAAATCTTCCTAACGAAGCACATACTGtccataaatcaaaatctatgGCGCATTGCGAGAGAATAAAGTTCCCAGAAAAGCTATGGCTGAAGTTACCGTTAGTCAGCCCCCATT
>Dendrobium_catenatum_newGene_10465	Dendrobium_catenatum_newGene_10465.1
tattgttattattgctATTGTAGCCTAGTTTGTCCTATCGGTTGAGAATTTAGGCTTTCAATCAAAAGATCTTGAGTTTGAAGCTTGTAAATATGGTGTTGCGAATTTGTGATTTagaattcccaaaaaaaataattaatgagctaaatcTATGCTATCCCGCAGGCAGGTGCACCAAAATACCCGGTTTACACAGGGAGAAGAGATGGCTTACAGTCCACAGCACAATCAGTTGATCTACCACCGCCAGATGTGACCTGGAAACAAGCACTAGCATACTTCGAATCCAAGGGTCTTGATGTTCTCGACCTTGGAACTCTTCTAgGAGCACATTCAGTGGGGATGACACACTGCAGCAACATACAGGACAGGCTCTACAACTTCAACGGCACAGGTCGGCCTGACAGTTCAATGGACCCAAACTTCCTTGCCCAGCTGAAGAAGAAATGCCCACCTGGaagcaaggaaaataaaaaggttTATTTGAATCCAGCTTCTGGTAGAAACTACAGTTTTGAGAGCTCCTATTACAAAAGGGTGCTGAAGCACCAAGCAGTGTTTACAGAGGATCAGCAGATGATCACGACCTCAGATGGCATCAGAATTGCACACGAATTTGCAGCAGGATTTGAAGATCTGCGCAAGTTCTTTGCGCTTTCCATGACTCGAATGGGCGGGCTGGGAGTTCTTACAGGGAAGCAAGGTGAGATCCGTCGGAGTTGCCGGTACACAAATGCTAACAATCCACACCTGAAGTAAGGTTGAATCGAAGTCCTGCAACTATTATGTTACCCGGCTTGAAAATATGCTATGTTTTGGTGGTTGTTGTATTGGCCTTGGTTGGGAGCTTAACCTTAATTAGTTATGCATAAGCAactataaatgaataaaaataaccATGTTCTCAGCTAATTCTACCTTAAGAGATATTTTGTTTACTGTTTAA
>Dendrobium_catenatum_newGene_10466	Dendrobium_catenatum_newGene_10466.1
GGCCAAAGCTAGTCCTACAGCTACTGCTACTCCTGCTACAAGTATGGGGTTCCACATGTGCGAACTTGTTCGACTTGAGCGCACGTGTGGCCCCTCTGAATGGCCTGATGCTCCATTACTACAAGTACAACACAAGCTGCACCCATGCAGAGGAGTTTGTTCAGcttatggtgaacagtgcatgGAAGGCTGATCGCTCAGTCACCGCCGCCCTCCTCCGCCTCCTTTACTCCGACTGCCTTGTTACgGGGTGCGATGCATCGATCCTTTTGGATGGGGATAATACAGAGAAGTATGCTATTCAGAACCAGGGGCTAAGGACCAACGGCTTATATCTCATTGATGATATTAAGAAGGTG
>Dendrobium_catenatum_newGene_10468	Dendrobium_catenatum_newGene_10468.1
ccACTTTATAATATCTCtaatgaagtgtaattttacaTCAATATGTTTTGAACGTTCATGAAACAGAATTTTTCATGAGATGAATTGCACTTTGATCATCACAAAAacttgttactttttttttttttcaaaacccaACTCATCAAGAAGGTCATGGAGCCATAAGCCTTCTTTTATACCTTCAGTTGCAACAGTGAATTGAGTTTTTGTTGAAGACTGTTGACCTGTTgtaccgaaaaaaaaaaaaaaaagagaaaatcaaaataaaatcaaatccctTACCTGCCACACAATCCAGCGCCGCTCGTCGCAGGTCGAGGCCATACCTCGCTCCATTTCTCCCCACGAATGCCGCACGAGTCGTTAAAAGGCTCGAGGCAACGAGGCCTTCGGCCTCCTCtgcaagctctctctctctcgatttccctctcccgctctctccctctctcgttCGACGAAGCTCCTTCCACGACATTCCCTTCTTGTCTGGATCGGAAGTCACAACAcgttgatcggaagcaacgggcgggagctcgctggctgcagaggcaactttctccctttctacGGCTTCTTCAGCTCCTTCAGGGCTGTTCGACTTAGCCCCTTCGCCGACTTTCCCTTCCAGTCGGACCGGaagttcaacattttgatcgggagAAGCAACGGGAACTCGCTGTGAAGTTGACTGCCTCCCTCTCACGCGCTTCTTGGGCTTGGCTTCCCCAACGACTTTCCCTATCCATTTGATCGGAAACAGGACAGGAGCCCGCTTGCTGtgtagGTAGATTGTTGTGTACTAACGAATCTACTGCTATCGTTTGCAATTACTTGCATTTACCACGAGCTCATTGCTCTTGCCTACAGACGGCATATCGTGCTGTGCAAGCTTTGTTGAATTACTTTGTAAGTCAACAATACACGTTTAAGAATCACTATCCGTAGTATACTGGTGAACTGCGTTCAACATGATGACCTCTAGTGCTACTTATATGTGCTTGTACTTGCTGAAATTCTTTTGTATTCGCTTGTAGACGGCACATTGTGTACATCACAGGTTTCCTACAAGGGCTTGTAGATGTTTGCATCTGCTATGTATCACCTACTTTTGCTTGTAGAGGACCAATGTATTTTCCCGCAGTTAAATGATGTTAATTACATGACTGCATTTTCTTCGAGCTCTTTGAACACACCCTGGCTTTCAATTCATTGCATATTAAGTCCCCCTGCTACTTGCAAGGTTTAATGCACTTGGTTGTATATTGATGTTGACTGC
>Dendrobium_catenatum_newGene_10469	Dendrobium_catenatum_newGene_10469.7
AGACGTTCGTCCCTTAACCGCTAGTAGGAACTTCCTAGGAGCTGCAGACAATAGCTAGAAATGCCCACCGAATCTCCCGCCTTCCTCCGCGCTGCGCGACCGCGAGGTCTTGCCGAGGCGTTAGATGCCGGGGCCAGCCTGGCCGTGGCATGGCTGCCGATGGCCAGAGTATTAAACCAGGTACCATAAATACTATATTCTGATCGAAGTAAATGCAGGCCTATCCTCTCGCTTGACGGGAGAAAAAGTAAAACGATGAAAGGTGGAAGGTTAAACAGCATTGAGTACCGCAAAACTAACATTCCATCTCCCCAGTCCGCACCTAAATCTATTCAATGCACGGGGCCCCTGGATCCGTAAAAGCAACTCTCTGCCCGGCTCCTAGGCTCGTCCAGACCTTTCTTCCCTCCCTCGTCTCAATGGCTTACATAAACTCCTCCGCTCCCAACCATTTTCAACTCCTTTCTTCAGCCATCTCCTCTCTCCGTCCATCCTGATGGGGGCCTTAGCTTTGTCGCCTCGCGTCTCTTCATTCAACCTCCATGCTAAACCGTATTAGGAGATGAATAATTCATTGTGCTTTCCTCTTCGACGATGTTGTCATTGGCGGCAAATCAGTGGAGGGACGATTGGCCCctttattttgcttctttttgcACGAACACCCCAGGGGATAACCCAGCCTAATCAATTTCAGTTTTTGCTTGCATGATTCGGCTTATTATACggttattttgaatactttgaTACTCCAAGTTCATTTCAAGATTCATGTCATTCCCCAGGTTCCAGCCAGCCTAAATATGGTTTTTAGGAGTCCATTAAGCTTTGTATCTTATATAAAATATGCTAATTTTCGATATGTTTGGAAATCTGAgggatttatattattttaaggcTTTAATTTGAACAACGAAAGTGGCTTTCAATTGCTTTGTAGGTGGATGGCTGGGTTATTTCTCATATGACACCATGCGATATGTTGAGAGGAGAAGGCTTCCATTTTCGAGCGCTCCAAAGGATGATAGGAACCTCCCTGACATCAACTTAGGTTTATATAATGATGTGATAGTGTTTGATCATGTCGAGAAGGTATCGCAGTTGttttctttcaaactttgaTAACGTAAATTTACTGTGTGGTGTTATTTCTTGGTAATATTTGACTTCGTACctaatttatccttttttttttctttcttctttttattttcctcatttCTTAACcttttcaattaataaattgtttaaattttgaaatcgtCCAGATACATATTGAAATGATCCCCAGCAGAAACTTTTTCTTTCAGATTGGATGtgctaattattattatgcttgCTTTGATAACTACTAAAGAAAAGAACAGAGAACGAGACACAGAGAAGtggaagaagaataaaatggAATTGATATATTAACGCAGGTGTACAGTGATCTATATATAAGCTGTCTAGAGATAAGAATTGATCAAGTGCATACACGTGTAGAGTGCAGATAATAagtaaagaatttaaagattgcAGGATCCTTGTGCTGACATGGATATACTGTTAATAGGCCCCCTCAAACTGGTGCATCTGAAGGTGTAACTAGTTTGTTTCCCAATTGTTGAAATCAAGAGATAGACAGAGCTTTTGTGAACACGTCGGCTATTTGGTCTTTGGTAGAGATGTGATGTATAGTGACTTCATTATTCTTGATGCAGTCTCGTATGAAGTGACAATCGACTTTGATGTGTTTTGTTCGAGCATGGAAGACGGGGTTATTGGCCAAGGCTGTTGCTGAAGTGTTGTCACAAAATAGTGGTATTGGTTGCGAAACAGAGCAGTTAAGTTCGTTATGTAGTCAACAAATCCATATGATTTCAGCGGAGGCCAAAGCTAGCGCACGGTACTCTGCTTCAGTAGAAGATCTAGCGACTACTATTTGTTTCTTTACACTCCAAGAAATGAGGGATGAGCCGAGGTAATTGCAATAACCGGAGATTGATTTACGATCTGTGGAGATACCGGCCAAGTCGGAATCTGTATAAGATTGAAGACGTATTGAGTCACGAAATATTGGTAGACCGATATGACACGTACTTTGAATGTATTGAAGTAGTCATTTAAGAGCTTCAAAGTGAGCATTGGATGGATTCTGCATGTGTTGGCAGACTTTATTTACTGCGAAAGAAATATAGAGTCTAGTGAGAGTAAGATAGTGAAGGGATCCAGCTAGTTGACGATAGAGTGTGGGGTTGGGGAAGGCGGTTGAAGTGGAGGGTTTGGAAGAAGATTTAACCGGGGATGGAGTTGCGACGGGTTTGCATGCGGACATACATGCTTTGAGTAAGATAAATTCAACAAACCTGGTTTGATTTAAGTGTATGCCGTAAGAGGTGTGAATAGCTTGAATGCCGAGAAAGTGAGAAATTGAGCCAAGGTTTAGCATACGAAATCGATTGTGGAGTTTTTGTAGGAGATCTTGGATGGATGATTGAGAGTTACCTGTTAGGAGTATATCGTCCACATAGACAAGGAGATACATGAGGATGTTGGATTGATTATAGATTAGTGAAGACGGGTCAGAGTCACTGGTTTTGAAGCCGAGGGAGTGCAGATGACTGGAAAGGGTAGCAAACCACTAATGAGGTGATTGCTTTAGACCATAGAGAGCCTTTTTCAGTTTGCAAACGTAGTTAGGATGTATGGTGTCAAGGAAGCCAGGTGGTTGTTTCATGTAAATAGTATGGTTTAAGTGACCGTGAAGGAAAGTATTAGACACGTCCAACTGATGAATTTGCCAGTTGTGATGAAAAGCAATATAGAGGAGAATCCGAATAGTTGGCATTTTCGCTACCGGACTGAACGTGTTCGTATAGCAAGTCCGTATTTCTTGATTGAAGCCTTGGGCGACTAGGCGAGCCTTGTATCTGGCTATAGTGCCATTAGCTAGGAATTTTGTACGAAACGTCCAGCGACAACCAAGAAGATTTTGCGAGGAGTGTGGGGGGACAAGTTCCCACGTTCCTTGGGATTGGAGAGCTTGAAATTCGTCAGACATGGCCGTTCACCAGTGTTCAAATTTGTTGGCCTCGGTGTAGGTTGTAGGATCGGTGAGATTTTGTTAATGTAAGAGGTTGAATATGGTTTTAGGTTTGAGATTTCTAGTTTTAAGATTAGTTTGGATGTGATGAGTTGGTTTCGGGATGGGTGGAGTAGTACTGGTATGCAAGGAAGAACCGGATGTGATATTGTTTTGAAGTTGAGGAGAAGGTGATCGGTTACGGGAAGATTGAGTGAGCTAGGTAGTGTCGGGTGAAGAGTTAGCTGGAATGGATGGATTGCATCTAGAGGTAGGAACAAGTAGAAGGGGAGGCAACTATTGAGAGGATGGTATGGAGTTgacagaattttgaatttgattgaaagggAATATGTCTTCATTGAAAATTATGTGCCTAGATACGTAGATTTTTCCCGTATGGGGATGAAGACAGCGATACCCTTTTTGAGTAGTAGCTTATTCGATAAAGACACAAGGTAACGAAAAAGGGGATAGTTTGGACTTGGTGTAAGGACGCAGCCAAGGATAACATAAACATCCAAAATTTTTCAAGTGagaatatgaattaatttatcGTATAGTTTGGCATAAGGACTGAGGTTGTCGAGAGTGGTGGTCGGTAACCTATTAATGAGGTATGTAGCTGTGTGAAGTGCCTCGATCAAAGTGAGGAATGAAGATTGGCTTCAAAGAGAAGACGAATGGTTTCTAGAATATGCCTATGTTTTCTTTCGGCAATGCCGTTTTGCGTTGGAGTGTAAGGACACGAGTATTGATGATTGATACCCCAGTGAGTGCAGagagttttgaatttattattaatatattctcCACCACCGTCAGATCTGAACGTGAGAATGTGTTTATTAAATTGGCATGCAAtcattttgttgaatttgacaAACTTAGAGAAAACTTTGTATTTATGACGAATTGGATAGATCCAAcaaaatcttgagaaatcatctaTAAACGATACGCAGTAATGATAGCCTTGCATTGATATTTGGGGAGATAGGCCCCATACGTCCGAATGCATGTTCAAAAATACATGAAGTAGTGGTTTTAGATGGAGAAAAAGGGATGCGATGGCATTTTGCCAGTTTATAGGAATTACAAAACTGAGAAGATGAACTAAAACATTTGTTGGGTAGACTTTTCTTTAGACTATGCTGCGTGCTAGAATTGGGGTGGCCGAGCCTACGATGCTAGAGATTAGGAATGGTTTGTCTGGAAAGCAGAGCTAGAGTGTTGTTGGAGGCGGAGAGTTGAAGAGGATAGAGTCCGTCAATACACGGACCCTGAAGAAGAAGGTGGCCGGTTTTCATGTCATGAATTTTGAAACCGTTAGAGGAAAACATGATACTACATTGGTTGTCAGATGTTAAGCGATGAATGGATATAAGGTTAAATGAAAGGTTGGTACatgataaagattttgtaaattgaGATTACCAGCCGGGATGGGTAGTATTCCTTTACCGGAGTGTTGGACTGGAAGATTATGTCCGTTGCCAAGAATAACTTGATTATTTCCTATGTAATATTTGGGTGACGCAAGATTGATAGATAAGATGTAAGGTGATTGGTAGCACCACTTTCACGAAACCAATCAGAGTTGGTTGTGGACTCAGTGGGTGAAAAGAGGGCAGGTTTTTGAGCATCTTCACTGTAGGATGAATCGTGACGATGCCAACAACGAAGAGCAGAATGTCCTTTATTGAAGCAAATCTGACAAGTAACGTTGGAGGAAGAATTCCTCTCGGACCGACCGGGATAGCTTTGAGTTGATCGGCCTCAGTTGCTGCGACCGCGATTAGATGTATTTCGACATCTTCCATGACCACGATAAGCTGTAAGGGCCATCTGGGTTTCAGTTACTTGAAGATTGTGGAGATCGCGAGTGATTTCGTTAGCAAGATTATGTTCTTCGGTACTGAGGAGGGTATAAAGATCATCTAGCGAGATGGGATTTAGATTGGTGCCTATAGCAGTTTTAAAAGCTTGATATTGCGCTGGAAGTCCATTCAACGTATAGAGTATGACGTCCTCAGGATCTAGGGGATTACCAGTGGCGGTAATAGCATCAACCTTCGCTTTGATGTTAAGGAGGTATTGGGTCATGCTTTGATCTTTCATTGAGGTGTGATGAAGTTCGTTTTTAAGGTAGATGAGACGAGATTGCGTAGTGGACTAAAGGCGACGAGCGAGCGTTTCCCCGATTTGGGCGCAGTGTTCTAAAGCAAGAACATAGGGCAAGATTGTGGGGGAGATAACCGAGTAAAGTGCAACGGCTAGGTTTTGATCTATAAGAATCCAAGTATGATAGGTGTAGGGATTTGAATCAGATGAATCTTGAGGGGACGGACAGTTGCAAGAACCATCAAGAAAGGTTTCAAATCCATATGCAcggaaaattttaagaatttgtgAGCTCCAGATGGGGTAGTTGTTGGAACCAGGAGTAgtggaaatgatgtttttgaTGTTCCTAACCAGGAATTTGATTTGAGAGGGAATCGGTAGAACCTTGAGTGCGGGAGGTAGGATTAGATGTTGTAGCAGGCGAAACTGAGGAGGACTCCATGGGAGGGAGGGGAGCGACGAAAAGAACTAGGTATCACAGAGTaacctgctctgataccatgataaCTACTAAAGAACAGAGAACGAGACacagagaagaggaagaagaataaaatggAATTCATATATTAACGCAGGTGTACAGTGATCTATATATAAGCTGTCTAGAGATAAGAATTAATCAAGTTCATACACGTGTAGAGTGCAGATAATAagtaaagaatttaaagattgcAGGATTCTTGTGCTGACGTGGATATACAGTTAATATGCTTGAGTTACTATATGCTGTTGGCATTTCCATGTTTATTCTCTATCTAAGCAAAGTGAAGTCATCTTTCTATGCTacaagttaatatttaaaaggtTGTAGAAAGATGAATTGTGTATTGTCAGACGTCTCTTCCAAGTATTTTTCATTAGCTAAAGAAGGTTATTTATATTCTTCTAAGATGCTTTGTGAATAAGATATTGTCTTAAGCAATTGACACCTTCATTCCCTGGGGCTTGAACGATGCTAGTGCTTGTTGCCTTTGCGTATGCAAGAAGCAATTGTACAAACGCCTTCTTTTCTGCTCGATTGGTATGGTTCCAATCTGGTTTGCAGTTTCATTACTCATAAAATTCATCTTTACTAAATCCAATGTGTATAAGGACCCccaaagttttatattttgttatggAAGCACGAGGCACAAGAAgtgaaagattttaaaatatatgggAAATAGGTGTCTTCAAAATTGGATCAGTAATGGGACAAGCtgagaaaaatatgaatgcTTTCTTCTCCAACTCTAAAACGGATATTACTGTcgttttgtttaaaaattcttaaaaaggtTTATAAGTCTTAATATGACCCTAATGTTGAATGACGTGGGGCCATAATCACTACCATTGTTGAGGTATGCTATCAGTTCAATGCTCGAGCTTGtgagaattttagaaaatctgagtatttgtgattgaaaatttgataacTTTTTAGAAAATGTTGACATCTTTTATGTTAAGATTTTTCTGTATGCAATACAGCAAaagatgttaatttttattcGTTAACTTCTAGAATTCTTTCCCGATGCTTCATGGTGTAGGCTCTGTGCTTTAACAGCTACTATAGCAGCTGGGAACATGAAATTGTCTTGGTGTGTATTCACCTTCATACACATTCGGTttatgggcaaattattgcatccggtcaccggacgcggagataggtccggatattaataaaatattattttaaattaagcacaggtaaagcgcaggtaaagtgcaggtaaagtgcaagtaaagcgcagtcaaaagcgcaggtcaaagcgcagtcaaaagcgcaaccaaagcgcaagtcaaaagcgcaggtgacgtggcaaatttttattggatgtccaaACCTATTTTCcgggtccggtgaccggatgcaataatttgcccggTTTATGACCCTGGATGTGCATATACGTAACCAACTGCTCATTCTGCAAGTAGTTGGGAACATGACTTTCCATTatcacacaactctccttggcctattggttgaaagcttaggcttccaactaagaggtccaaggttcgagtccatgtgtatgcgttgtgtgtgtgagtttgccttaaatggcctaaatgtcccaaaaaaaaaagactttccATTATCTGCTGCATGTCGTCTCAATGTGTCaccatttaaaatgaatatttagatttttactGAACTGTTTGTTTTACCTTTAACAGTGGTTTCTTATGATACAGTGGTCATGAGACCGAGCGGTACTTTCCCTTGCCCTGTGATGGAGGGGAGCTGGCCAAATATTTTGACCCTATAAAAATGgttatttatgatatttgcCTAATTGAACTTCCTTGTTTGTTTGTCCCTAGAAAGCTTATGTGATTCATTGGGTGCATTTGCGTCACTACTCTTCTATTGAGGATGCTTATCAGAATGGCAGAAATAGATTGGAAGCTATGTTGTCACGATTACAGAATATGGAACTTCCAAGGTTGTCTACTGGATCAGTCAAATTTCATACTAGCCACTTTGGCGCTCCATTGAAAAGATCAACAATCACCGCAGAAGAATACAAGCAGGCTGTTTTGCAAGCAAAAGAACACATTTTTGCGGGTGACATTTTTCAGGTTGTTTTAAGCCAAAGATTTGAAAGACGTACATTTGCGACTCCCTTTGAAGTTTATCGAGCATTAAGAATAGTAAATCCAAGTCCATATATGGCTTATGTACAAGCAAGGGGATGTATACTTGTAGCATCAAGCCCTGAAATCCTCACACGTGTAAAGAAGagGAAGATTGTTAACCGGCCCCTTGCTGGAACTGTTAGAAGAGGAATGTCAGAGAAAGCGGATAAGATGCAAGAACAGCTGCTATTGATAGATGAGAAAGAACGTGCTGAACACATAATGCTTGTAGATTTAGGACGGAATGATGTTGGAAAGGTCTCAAAATTTGGTTCAGTTAAAGTGGATAAACTGATGAACATTGAAAGATATTCTCATGTGATGCATATCAGCTCAACGATTAGTGGAGAATTGTTTGATCATCTTAACAGCTGGGATGCTTTAAGAGCTGCATTGCCAGTGGGAACAGTCAGCGGGGCTCCGAAGGTCTGACTTTATATggGTGAGAGCCATGGAACTTATTGATAAATTGGAGGTCAGACGACGAGGCCCTTATAGCGGTGGGTTTGGTGGGATATCATTTAATGGGGACATGGACATTGCTCTTGCTCTCAGGACCATGGTCTTTCCAACTGCTAATCGCTACAACAGCAGGTATTCATTCAATAACTTGAATTGGCGGCAGGAATGGGTGGCTGACCTCCAGGCTGGAGCTGGGATTGTGGCAGATAGCAATCCTGATGAAGAGCAGAGAGAGTGCGAGAATAAGGTTGCAGCTCTTGCCTTTGCTATTGATCTTGCAGAAAACACGTTTGTGAAGTTATAGGTATGTCATGCCTGCAATGTTTTATTGTCTTTAGGCTacagaaaaaacaattatttaggGAGCTTTATTCTTAACTTTAGCTGAGTGATCTATAAGAATAATGTTTTACCCCaaataaaaaactgaaaaacGAAACATTTAAATTGTGCTAATGACTTATTGTAAAACATCTAAACGGG
>Dendrobium_catenatum_newGene_10470	Dendrobium_catenatum_newGene_10470.1
GCAGGAACCATGGATAGAGAATAAGGGGTAGAAGATCGAGATAAAGTTTTAGAGGGGAAGGAGAAGGAGGTTAACTTGCAAGCTTGTGAAAACCTATAGATTTACATTCCAAAAATCAGTCAAACTCTTACTCTAATTGTAGGAAAACATCCACTATATAtagggaagaaaagaaaaaaacatttaatgcAATGTAATAAATACACCACCCAAACAACCACTAGGATTTCCTCAAAAACTACAGCAATTAGAAAGCAAAAAAGCAATAGTAAATGGTGGAAAATCGAAGCAAAAATAGTTGCCAAAAGGGGGAAACTAAAGCATCACACGGCAACCAATGGGGGAGAAACTAAAGCATCAACAAGGGGAATATGAAGCATTATTCGACAACTAGGGGGGACCCGAaactttgcctacatcaattgcCCTCTGATTGAGAGATCTCATCCCCTGATGAGATAGCTTAAGAACTTCTATGACACGTCGAATGAATAACATCCAATTCTTGTATTAAAGCCGCATACTttctttgaataatttatttttcttgattaaaCTGATCTTGAAGAAGACGCtttctattttcatatttttctacacACAAATTCATTTTCTCCTAAATTTTGTATAGTTCATTCTGGATTTGATCGGTAGAACTTCCTTTGGTGGGACCCATGCCATCCGCTTgttgGAATTTTGTCTTCAAGATTAGTTGGATGATTTTAACCAACTACAAATTCTACTTATGTCCACGGTTTCCATtccatttgtatctttttttctcaaaaattttgtaagttgaAGGTTGTAATCGCGTCGATATGTCATGTTTCGtgtttatctataaaaaaatgtcTTTTAAGTTGCGATCTTAcgtttatatttatattttaagaaaggaaGATCTGATTAGTTTGCAATCTTTAAATTTGGTTGCATCAAGAGTTTAGGCTTGCTTAGAGTTTGgagttttctttgttttgtttggatttcaattttaggAGTTTGGTGCTTAGTTGGTGTGTGTTGTATTTAGGTTGATTAGTGTGAACAAcgatttttctattattttattctttaatttaaaagtatgtAACTTCACCAGAGTGGCTCTCCTCGTAGTACTGCTacttacatttttaattttgttttgttttaatttaaattttaaattaaaattaattgtttagctcatcaattaaaatgtattttaaaatttactcaattaattaaatttaaatttatttgctcaattaaattaattaatttgtttattaattaaaagatttagttttaaattaattagagttTGTTTTCATTTCgt
>Dendrobium_catenatum_newGene_10471	Dendrobium_catenatum_newGene_10471.2
CGATTTGTTTGCATAGCCATAGGTCGATGCGCGCGTCCAAAAAAAGCACCCGAGCGTTTGAAGCCTCCGAAAACCCTCACACCATTGTCAGAAACGAAGAAACACTTGTTGGGAGTGGAAGCAGTCCATCTCGAATTTGAATGGCAGCGTCCTTCTCCTTCAACCCTTCTTCCAACTCTTCCTCATCATCCTCCCAGTCTCCGggattctctttctctctttcctcTAGCTCTTTAGCATCTTCATCTTCCCCGTTCTCCTTCTCTTCTGCCGCCTCTTCTACCTTTTCATCCTCCGCTACCGCTACCGCTGCCTCCGCCAACCAGACCCCATCCTTCTCCTTCGGCTCCGCCGTCACCTCGGCTTCGCAGTCCAACCCGTTCGATTCCTCGTTTTCCTCCGCTGCATTCTCCTTCAACTCATCGTCATCCGTCTTTAGCTCCTCATCAAACCCTAACTTATCTATGGCGGCTACTAGCAGCTTGCTCGCCGTATCATCTGCATCCAAACCCTTCTCATACTCCTTCAGCTCGACCTCCACTCCTGCTTCGGCCGCAGTAACtacctcctcttcctcccccACATCTTACTTCAGCTTTTCTTCCGGTCCAGCCTCGTCATTCTCCTTCAATAGTTCCTCGTCGACTACGCTTTCTTCCTTTCCTACCCTTGTATCTGACTTCTCTTCAAACATGTCATCCGCCAATGTTGCAGCAGCTCCTGCAACTTCTTCCATCACAAATCCTAACATTGGAGGTGGCTCATCGCCGCCCCTCTTCGGATTTGGGGCATCCACCGCTTCCGCTACTTTGCCTGCCTTAGGGGTGTCGTCCTCTGCTTCTGCCCAGTCATTCCCAGTGTCGCCTTTGTTCGCTGCGGCTAGTTCCACAGCGGCTTCTCTTCTCACCTCAAGCTCGGGAGCAACCAATCCTTTTGGCAGCGCGGCTTTATCATCAACAGCGACCACCCCATTCTTTCCTTCCATCATTCAATCTTCCTCTGCCATTTCATCAAGCACAACCACGGGAACTCTCTTCCCCAATCAGTTACCGTCATCTTCAACATCTTCATTCTCATTTGGAAGTGCTCTGTCCTCGTCCAGCTCATCTAGTTCTGCTCCATCTACCCAAACTGTCTTGTCATCAACTGCCACTAATACGACCTCTTCCTCTGCTCTAAATTTGCAACCTGCTGTTTCTTTTGGGAGTTCTGCTTCCCAGCCCTCTTTTGGCTTCGGTATCATTGCTCCCACAGCTAATTCAGCCGACTCTTCGGTTCCTCTCTTCTCCAGCGCCGCGGCTGCAAAGTCTTTCTCATTACCCTttggttcttcttccttttcagcaGCATTGGCAACTTCAACAGGTGCTACTTCCAATGTTATTGCATTTGCAACTGCTTCAGCTACTCCTGCTTCCTCCACTTTGTTTTCTACTCAATCTTCTGCTTCTGTTGCATCTACTCCATCTATTCCTCCTTTGGGAGCTTCCGCCTCTTCTGCAATGCAGTCAGCTGCtacagcagcagcagcagcagctgTAAGTTCGGCGACTGCATCCACAAGTTCTTTGCCAAGCTTGAGCTTGTCATCAAGTTCTGCTGTTTCAACCACTTCATCAGCATCAACAGCGTTTCCATTACAGCCCTCATCAGCTCTTGCTTTTGGTTCTACGTCAGCAGCTGTAAATATATTTGGATCCAGTTCTGCTACAACACAAGCATCGTCTCCAGCTACTGCTATTGTTGGCTCAGTGTGTATATTCTACTTCAGGTAGTTTGGCTATATCTCAGGCGCCAAAGTTACCCTCCGAAATTGCTGGAAAGACTGTTGAGGAGG
>Dendrobium_catenatum_newGene_10475	Dendrobium_catenatum_newGene_10475.1
AGGAAGGGGAAGGAGCATTTCGCAGAATCATCTCGCTCCAGCTGCCAGGTTTCATCTTTAACGCATGTATTACTCTTGAATCTTGTAGAATGATAACTCTAATGCCAAACTTGTCAGCCGCAACGCAATAGAGTACAGACAAAAGAAGCAGAACACCAACAATAGCTCTCCGATGAAAAGCATCCAGCTGGTAGCCTTTAACTAGAACACGCACACcgaaccctaaaccctaaaacggGCAGAAAGAAAGACGTCGGGGTTTTAAAACTGAATAATAAGCCTCCATAGTCGGGGCAGAATCTCGAAATTTGGAGAAACAATAAGCGCTTCTAACGGCAGAAGCAATGTGCGCAATGGTTAGCCACTGTGGCTGTCGCCTACTTCGTTCTCTTCCTTTGTATGAGCTTAATTCTATGAAGAATGTCATAAATTGATTGACCAGTTAGATACATGGCAGATCTAGCAAAGATACTTCTGTTAGTTCGGGCATATGTCTCTTCCTCCCTCTTTATTTTAAGACTCAAGATTTGGAACTTCACAAAATTTTTGATTGAAGGAGTTTAAGCATATAAGAAGCGATTTTGAATGCACAAAGTATCAGATTCTTTTAGTTGGCCTTCCTCTGGATGCTGAAGGGGTGGACATGTTTACCGTAGAAGAGGAGCGCCGGAAGAAAgGTGATATTCTGATAAGGTAATGGCTTCTCACCTTCCCCTTCTAGTGGTGGTGCTCCCTCCTAAACTCTTCTTAGTGTATTAAAGACCAGCATTCGGCCTTTGCCAGAGGGTTGCATGCACTCTCTCCCCACCTCTTCCTTTGAAATCCCATCCACTTCACCCCAACATCCATAAAGCCCTCTTAGTTAGGGAGATCTATAAATCTGATCTCTCCTCTTCACAAATCTTAACGTTTTTCCTTCTATTCCCTCCACCTTTTGTTCAATTCTTGAGGTTCTATCCCCTAACGCAAACCTTCAGGAAGTGAGAATGTTGCCGCTTCATAATGGCCCCTGTCCTCCATCTTAGAAAGGAAGCCCTAATTGGAATGATCTATTATGTGCCCACGGTGCAAGGAGTTCAAAAATTTCCCTAGCCTTCATGTAAAGTGATGAACAGAAATTACTATTCTCTACAAAAGATCTATTCGAAAGAGGAAAAGAGTGGAAGCTACCTCTCATCGGGCATGCTGCAGATAGCAACCTTACTATGAATCTCTCCTCACTATAGTGAAAAGCAATGGAACTTTTAAAGGTAAAAGGGCTGATCAGAAAAGCTCCAACTCCACCGCTTTATGTCCTTATCATGCATCTTGAAACTTAAGAGGGCTCCATGATTCAAATTTAGACCTTATTTGTCAGTTGGAGATTCAGTTGAATATTGAGTTTCTTCATTAAGAGAAGAATGCTGCTATTTCCTAATGAAAAAGGTTATGATAATTTCTGTTGCTTATCGGAGAAGAATTtgcataaaatgaaataaatctcatatcTTGGTCACTTCTCTTTTGACTGCCTCTCAACTGAATCATATAGAGATTTTGTTCTCTAGCACAATTaattttatggtgaattttgtcTATGttgtaaatgaaattttaggcaagaaatctccttggCA
>Dendrobium_catenatum_newGene_10479	Dendrobium_catenatum_newGene_10479.2
AGAAGGCAGTGGGGTTCGGTCGTGGGCTCGGGATAGAGCACGATCGGCTACAGGGAGGtgttctctccttctctctttctctctctctctctctgtctctctctctctctctaccgaCGGGAGTTCGGCACAGGCAGAGGTGGTCGGGAGTTGGTCGGAGCAGTGAGGGAGGAAGAGTCGTGTGGGTAGCGAACGGGAGAGGAGAGTCGTGGAAGGAAGTCGCGTGAAAGAGTCGAGCAGCCCCTCGCTATTTAACGACGATTTGGGCGCTCGATCGAGGCGAGCTCGCGGCTTTTGAGCAGGATTTCACGGGACAGAGACTGAACGGCGCCGAACAGTGGGATTTCGGCAGGTTTCGTGGATCCGAAAgGATGGGAGAAATGGTGATGAAAAGGAAACACGATCTACAGGAACTGGTGGTCCGCACATAACCCAAGAACTCCTATCTCCTGAAATATGCCCATTACAAGCATTATCTACATGTATTTATAGACCAACGTTGTAACATAATAGGCTACACTCAATTGAAGAAAGCGCTACTCCTATATAGCCATATAAGttactatacaaaattattctagACTGAAGTTAATAGAATTAACCAGCTCAGCTCCGATGTCATTCTACCTGGGTAGGAGGAAGTTCAGGCTCGTAGTGAGATGATAAATTAGCAACAAGAAGGAGAATAGCAACTAGTTTAGTTGGCTAAATTGGTCTGGATAGGTCCACCCGGTGTCAATTTGCTACCAATCCTCAATCTCTCAAGAGTAGCTTAAGCAGATGGAATACTTGTGATTGTGAAAGCAGTTTGGGACATTTGTGTTTCTTTTAATAATCTAGagaataaaataagagaataatgATCCAATCCATTAAGTAGATATTtacttgcaattttttttaacaatgatGGTGAGCATAATAGTTTTCTTGTTTGAAACATTATGAGTGAATAGATTCGGTTGGACATTTGGTTTGCTCTTATCATCATTATTCACAG
>Dendrobium_catenatum_newGene_10487	Dendrobium_catenatum_newGene_10487.1
TGAAATCAGAATAATGTTATGCATGTGACAAAGCTATGGCTGAGGGCCCTCATGTCCTTGATCTTGTCTCCCTCACCACATAAGAATATCAGATTATTTCATCTCAACCTTATAAAAAGAGGAATCAAACTATGTAGTTGGCAAATACTTCAGCAAAAAAGCTTCAAGTTGCATAATTTGTTTGGAAAAATGGGCTCTTGGgtttgtagaattgcttctcCTTTTAAAAAGGTCTGCACCATCTTCATCTCCTCAAGAGAGAAAAGGCACCAAACTGGGCATGGTGGCTACTATAGCATGAATCTCCAACGCGAGATCATGGAGTGCCCATATGAGGATGTGCATGTGATGTGGTCAATCATCAATACGACGACGGGTAGAGAGGAatttatgatcatgaaaaataaaaaacatt
>Dendrobium_catenatum_newGene_10489	Dendrobium_catenatum_newGene_10489.1
ATGACTTGCGACTATATGGGATCGACAAGAGCTGAGGATATCGGGTTGGGATCGaagatgagagggagagagcgtCGGCTTGGAGGAGTTTTCAGGAGACAGAGATGGGAGCTGGTTCGGTCGGGTATATAACAATCAATCTTGCTTGTAGCAGAGAGGAGATCATCAGATAGATCTTGAGGGAGATCGGAAGGGGGATTCAGCTTTGGAGGAGTGTGGTATggatctccctctctctctctctctctctctctctctccctccctctctccttctctttctctgtGTGGACCAAAAAAATGAGGAGGTCGGGCAAGGGTCGAGTGCAGGAGAAAAGGCAGAGGTTGGATCTTGAGGAAGGATTCGACTAAGTTGTGGAGGTTGAGGTCGGGATTTTTACGTACGGGAGAAATGAAGGAATAAACAATGGGGGAGAGGGAGGAGCTCGGGAGGAAGGATGATCGGAGGTTTGTAGGGGTTTCGTGTGTGGGAAGATGGAGTAGCCAGCCGGCTCCGCttcatttgcattttaaatatgagGATGGTCCTCCTCGAGAAGGATTTGAGCATGAATCACAGAGAAGTGACG
>Dendrobium_catenatum_newGene_10490	Dendrobium_catenatum_newGene_10490.1
taaaaaaaaatagtgctaCATTCAAAGTCATGCTTGGATATCATGGTTGAGCGAAATCATATGTTTGTTTGCAAAGATATTTATGGATATGCTAAAACATATACTATATAGTCGTATGTTTTTGTTGATTGGCTTTCATGTATTTCACGTATGTGTGAATAAACTTGTAAAATGTCGTATGTCTCATGTGCAACTCCCCTTACTCATGctaatatgatttcaaatatcttaTGTTTGGTAGTTGTTTGCTAGCCATTAGAGGAAAGAATCTTCatgtttcatatgtatgatttcATTTGACGATTCGAATACGCACATTACCTTATATGCCACCATCACTTGTTTGTATACTTTTCACCCACATGCTATCTTTCTTTTTCCTATgcatttgagataaattttaaagtcacaaattttgttcacttgcaTCTCTTTAATGAATGGCATCTACGCTCACCCATGtccttctctttttgttttgtCTTATGAGGTACCTTCGGAATTATGTACATGTTGGTTGATGGGTCATTTGCACGGGAACTTTTGAGTGGGCGCGCCCGGGTCAGGTACATCTTGATAGTCCTGTAGAGGCTCCTCATTGTATTTCCGAATGGTTACACATTAGCACACACATTTGACTGCTTTTACTTTCCCACCCAAATATAATTGCTAGGATGTTTAGTTAGCCGGCCATAAGTTAGTCCACTAACGAAGCTTTGGCCTTGTGGGCCAAAGCTTGCCCCCTTGTCATGAAACCTAGAGACTCTTatggtcatttaggcctgtagtgTAGGCCACCCATGTGTGTCATATGCATCGTTTTTTttcacacgaagtgggcatcgcTAGGATGGTTTTTtcttgggttttaaaaatatttaaataattataaatattgtttccttaatgatttttttgggcCTCTAAATGTCTCTCACAAgcatgataagaaaaatatacaaaaatgaaataaaatatgagctCTAGTATGTTAGGTAGCTTCTTTTGATTAGCTTCATGATTGCAACCCCTTAACCAACATGCAACTTTAAAAGTCCTTAACTAGTCGAATAGAagcctaaaatttataaaatacatcTCTTATCAACTATTAACTAAATCGTTTATAATAATCTACATTAATTAAGGTGAAACTAAATTAAGATCATTAAAATCTCTTCGACCAATCTTCTAGTGTTTAACAAAGCATTAagacattaatatttgaacttaaaCTAAAGTTTCTTAATTGTAAGCAACCCAAAATAAACCTATTGGAGGAGGAAAGGAATTTCAAGATATGCCTTAGTGCCTTAACCTATATGGAATTTACATTCACCTTTGTGCTATGCAAACGTCTATGTAAATTGCCccttttttagaaaagattaaATCAATCTTTAGCGACCTAAACCAACTACCTTAGTCACCCAAGTGTTATAACTTAAATCAGGTAGAACTCATGTACATCTCTATAGGTAGCGTGTCATTCCACTCTCATGTCagcctttaaaaataaatttaccttAGACATAGGAAGCTTAGGATTTTCTTTTCATGGTGGGTAATGGGCCCATCTTAGTGGTGTCACCCTTAGCCATTCCTCGAGTCTTAGATTATTACCAAGGGAAGGAATAACCAACCCTTGCcatcttttaataatttcagCCTTAATTAGGAGTAGGATTGAGGATGGGCCATTTGCCCCTCAATTCTTTATAATCTTAGCATAGGCTAGGGCCTAAGTCTTTAGGCTCTTGATAAtttaataactcaaattttaatctcaaaattaagttttaattaattcatctcAAATGATTAAGGACTTAAATGAAAACTTGATggttaataaattaaacaataagAACTCGACCTTGTAACTCAAACCACTCACCTAATTTGGGGTAGTTAGGTACACCTTTTTGCACACACTTAGGTGCTGGATAGGACACTTCTTTTATAGGCATCCTAGGGTAGGGTGTAGATAGGATAACCCTTTTacactttctttcttttataatttgcaTATGTGATGATGTGATGTTTGTTTCTGgcttagtttattttctttggttattttcttttcctttttgattgatgagtgggcacttgcccttaagtggttagatctctttttagaaatatcttctgcaggtggccatgtTCCTAATGGGTAATATAAAAATGCTATCATCATAAATATGCTCTTTAATAGGTACTGCGAGGAATGCTAAAAAGCCTCCTTGGGAATATGGCCCTAAGGACTAGGTTCTGGATgatgtatgatttttattataactgtgctaatatgtattttttgtaggGAGTCaatgtaacttttttttatttatataagatgtAATTTGATctaaagtgttgtgaaagtttaaaaatgagatatttttgatgTGTTAGGGATCCAAAGCGAAAAGAAAATCCTTTATAGGGAATTTCTTCTCATTTGGATATCTTATTGGATGGTGCAACACAAGGAGCCTGAAGGGAAAGAAgctaaagataaataaaatatctcattttttaagACTTGCGTCATTCCATAGGGATAGAATCcaggttgttgtcggtggagcctgGCCACCACTATTTTTCTGTACTTTGGCTGTATATTGAatggcacttgccatggactTTGGAGACTCTATTTTGCTGGCTTGTTGTGTTTACTTTGTTTGCGCATTAGAACTGCATactttttcctaggtttcttaAATCACTTTGTTTGGGTGTGGCTCGGACGGAGTCAACGTTAGGCTCTTTAGgatgttaaattttctataaag
>Dendrobium_catenatum_newGene_10495	Dendrobium_catenatum_newGene_10495.2
ACCAGCGGCTGTGTGTCGCTCTGCGCCGGCCCTGAGAGCATTGTCGGTGCCACAGCAGCAGGGGAGTGCTCAGGCGTCGGATGCTGTGAGGCTGCGGTTCCCTATGGGAGAAGGCATCTCAGCCTTGCAGCAAGAAGTATTTTTGGCTACGTCAATGTCTCGCCTTTTTCGAACTGCAGTTATTCCTTCCTGTCGGAAAACGGAGGGCACCAGTTTAAGGTGGAGGATTTAAGGGATTTCAACAGTAGAGCGAGCATATCTACGAGGCTGGACTGGGCGGTTGGGGAAGGTGATGGGTGCTCGAGCGCTTACCTATGCGGGGAAAATGGCTACTGCGTGCCTTCGCCGAGAGGAAGCGGGTATCTCTGTAATTGTTTACAGGGGTTTAAGGGGAACCCATACCTAAATGGTTCCTATGGCTGCCAAGATGCTGATTAGGCTGGAGATCCAATCTCTAGAAAGTCTACATCTGGCTATTGCTCATTTTTGAGAGACACAATCATATTCTGGACGGTCAAAAAGCAACACATGATAGCAAGATCATCAACATAATCCGAGTACCGTGCACTGGCAACTCTTACATCGGACATTATCTAGCTTCATAGGCTTCTCACAGATTTTGGCATGCCTCAAGATTATCCTACAGAAATATGTTAATGAATGCCTCAACACTGATACTAGCCCATGCGTACCCGAAGCTCGATGCCAGAATTTGGTCTCTGGGTACAAATGTTCTTGCCCGTTTGGTAGAACTGGCGATGGAACGAAGAATCGCTCCGGTTGCAGAAATATTTTTCCGATTGTAGAAGCCATTCTAGGAACGGCTCTGGTGATTGGAGTGATACTTGTTTTTGGGCTCTGGATCTACTTTGCATCAAAGCAGAGATCCCTCATCAAACTAAGGGAACAATACTTCAGACAGAATGGTGGACTTTTGCTGAAACATCAAATCTCCACCCGAGAAGGATTTGCTGACAACACCAGAATCTTCTCATCGGAAGAGCTACAGCGAGCCACCGCAGGTTACAGTGATAACCGAATCATCGGCACTGGTAGCAACGGCACAGTCTATAAGGGCATCCTCGATGACCAAGTGACGGTCTCCGTAATGAAGTCCCGAGCACTGGAGCGCTCCCAGATCGATCAGTTCATCAACGAGGTCTTCATCCTCTCACATATCAACCACAGAAACGTTGTAAGGCTCCTCGGCTGCTGCCTTGAAACTAAAGTTCCAATGCTCATCTTCGAGTTCGTAGCCAATGGAACTCTGTACAAGCAACTGCATGAAAGGGACTATGGTAGACGGCTGCAATGGAAGGATAGAGTGAGGATTGCTATTGAGACAGCAGAAGCGCTTGCTTACCTGCACTCGGTCGCATCCATGTCAATCTTCCACCGAGATATTAACTCGTCGAATATTTTGTTGGATGATAACTTCACTGCAAAGATCTCAGATTTCGGTATCTCAACAATGGTTCCTATGGACCACACAAAGGTGCCTATTTTGGTGCGGGGGACGTTTGGATATTTGGATCCCGACTACTTTCAGACGAGCCAGTTGACTGCGAAGAGCGGCGTATACAGCTTTGGTGTTGTGCTAGTTGAGCTTCTGACGGGTGAAAAGCCGGTTTCGTTTGAGAGATCGAAGGAAGATAGCAATCTGGCAATGTACTTTTTGTCTTCTCTCAACTGCAAGGATCTTTGGGAATTCATTGACGTGGAAGTGATGAGAGAAGGGAACTTCGAGCAGGTGAGCGCGGTTGCAGAGCTTGCAAGGAAGTGCTTGCTGTTGAGAGGGGAGAAGCAGCCGACCACAAAGGAAGTGGCTCAGGAGCTTGCTCTTGTAGCTGGGTGTTGGAAGAATGAGGGTAATGGTGAAATTGAGGAAGAAAAAGTAGCGAGATAGGAAGTTTGATTGGTAATGAAGCAAATAGGAATATGCTAGATTTGCCGAACTGTTAAGTCATGCTGAAGAAACTGTATTAACATTGCTATGCTTTGGAAGTAACGTACATACCTATTCTTATGTAAAAGAGGTGTATGTAGAGAGTTATAAAAGGTGATGTACTATGCGT
>Dendrobium_catenatum_newGene_10496	Dendrobium_catenatum_newGene_10496.1
TTTAGGGATGAGGTCGAAGAAGCATgccaaagggagaaagttaaccTCACAACCGTGAGCTCATGTCGTTGCCTCCGACCAAagtgtcgtaacttccgatcgactggaagggaaagtcgtcacTAGGGCGGGGTCGGATAGCGCGCGACAGGGAGAAAGTTCTTGcacagcgagcgagctcccgtGTTGCCTCCAaccaaaatgtcgtaacttccgatcgactggaagggaaagtcgtcgctGGGGCGAGGTCAGTCGGCCACGGAGAAGCCAAAGAAGCGTACGCAAGGGAGAAAGGACCTTCGCAGCAAGTGTAGCTCCCATTGTCGCCTCCGATAAAAGTTGTAACTTCCGACCCGACTGGAGGTGAAGTTGcagaaggagcgaagtcgagtAGCGACGAGGGAGGGAAAGAACGGGAGCAAGagagaggccgaaggcctccTCTCTTTGGCTATTTAACGACGCTAGGTCGTGCGACGTGGGAGGAGCGTCGTGGATGTGCGAGCAACGTGCGATGGATGGTTTTGGACAGGTggtaaaatggaaaatacaaaagaaaccACAAACATACTGCAGAAAACAAAAGTTGCTTCAACTGAGGACACcatcttgaaaagaaaagacaagTGGACAGCACATAATTTAGTTTGGCATTTTGGATGAAATGCTGGGCATAAGGTTTCTGAAAGGAAATatgttcattcattttaaagcaattttcagGTTATGTCGCCGATTGTCTGGACAAAAAGTCAAAGGAATGGAGAAAACTATGAAAATCAATTTACCATATTATATCAGGAAAATTACGAGTACTAGAACTGGAAAACCGAGATAGTGAGTAAATTTTGAATGGATAAAGTTGCCgtcatttaaatagaaaaagttGAAGTTATTTTCTCACCTTATCAGCATTCTTATTTGATTCTTCAACAGCTTTTGATAACTCTTGCACACGTTGTTCATACATATCCGGTCTTGGAGAGTTGGCATCTTCAGACACATACCCTTCACTGTATTTTGCAACAGAATTATGTGTTTTTGAGTTTGCAAGGATAGTGGCATCCTTTATATGTGCTTGAAGAgtaaaacaaatttcttctc
>Dendrobium_catenatum_newGene_105	Dendrobium_catenatum_newGene_105.1
ATTATGCTAACTACTTGTTTTGTTCTTGGTAGCAATATGCTGGGATCAATGGTTTCCAGAGGCTGCAAGGGCTATGGTTCTTCAAGGTGCAGAGATACTGTTTTACCCAACTGCTATAGGATCAGAACCACAAGATTCAGAACTAGATTCTCGCGAACACTGGAAGCGAGTAATGTGTGGTCATGCTGGAGCCAACTTGGTTCCACTTGTAGCCTCTAATAGAATAGGCAAGGAAACCATTGAAACAGAACATGGTGATACCACAATAAAGTTCTATGGAAATTCATTCATAGCAGGTATTTCTATTGCAT
>Dendrobium_catenatum_newGene_10505	Dendrobium_catenatum_newGene_10505.9
ATAGGCATCGAGCAGCAAGCCGGTATGcgatgatttcaaaaaaaaaaaaatggaaggcATTAACGAGCATTTGATTCATGCCTTTCCGGTCGCTTGGAGCCGTTGAAACGAGCCCCCACTGCCCCTGTTCTGTCCAGGTGGGCCGAGCTCCTGCCCCGTCCCTAGGGTTGGCGTACACAACAGGAGGCGGAAGCCCAGGTGGGCCGAGCTCCTGCCCCTGTTCTGTCGCCCCTCCTCTATTCGCTTAAGCCGCCTCCCTCTCTCGGTCTTCTCCAGTTCGCGAATCACAGGAGACTGAATTCCCCTCTCACTCTCCAGCCCTTGGTTTCGCACGTTGGAGCCGAGCCCGACGCCAGCCTATTCAGTCCCATTCGCAAACTGCAGCGACTTTAGGCGCCGATCCGTCGATCCATTGTCCTAGCCGAACTCCTCCCAGGCAGGTATATCtctttccccttcttcttcttcttctctttattcTCTCCACCTtgcccttcttcttcttccatttctttcttcctttccatGTTTTGAAAACTTCTGATGGCAAATGGATGGGGAGGTTTGTTGGCAATGTTTGGATAGAAGTTGCGTTGTTCTCATAGTTCTTGCTAGAAGAATTAAAATCATGACTCTGTAATCATTTATGCTAAAATGACGGAGTTCTGGGTTACTCCATAGAGATGTGATTCCCCTCTTCATGCATATGTTTCATGtttaagttgtttttttttcttgctgaAATTCTACTCTATGGCTTAAACgtttttttagaatgaattgCTCTTAGTTTGGTTTTAGAGGAAAATATGCTGAGAtccttatagttttttttttttatataagaaaaaaaaaagcttctttttttatcagAAATTTGTACTTGGATATAGAAAGTTGCTAGATGTTATTTTCATTGTAATATGATTTGTTCTAAATGCAAGAATCGTTGAAATCAGTGTTTTCTTTCAAAGGGGTTTTAGAAGGAGAAAGGAACACAATGTATTCCTTGGGTTTTAACACCAAGTGGAGTTTGATAGTCTTGTTGTCTGGCATGGAGATGCGTAATTGTTTTAACTCTAATTCTTAAAGATACATGGTTTCATGAATAGTGGATATGGTTGGATGGGTTTCCCTTCTTAGGGGAATGTGGAAGTTCTGTTTAGCACTTGAGACTCCTTTTGCTAGCATGacattatgaatattattcaaatatttgtgcaAGTGTATAGTGGGCTTGTCAATGTTTCTTTCGTCGAGGTCGTTTCGTTTTTTTTATGCGATCTGAAATGATTAAACGAGCTTGCATTGTTATTGTTTTGGATCAAGATATCCTACAGAATGAAGCCCTTGCCTAAGAGATGACCTAGATTAATCTTGAATGTTTCTTCCTCAAAAATTTGAGGAGATCTATATAGCTTTATTTTGATGAGTGGATACATTGCCGATTCGTTGTGATTCATTTCCTGTACTTGCCATTTAAGAAATTGGCGTTTCAGATTAATTTGAGATGTAATATTCTTTGTTATACTATCATACCATGACATCTTATTATCTATGAGTTCTTGAAATCATTAAGCTCATGAATCtatgcaacaacaacatcaagcctttatcccactacgtggggtcggctacatgaatcctttttctccattgtgtcctattaaaagtcaaattctcatttaaatctaataaagaaaggtcattcctaatattttataaccaagtctttttaggtctacccctacctttcttaacataagtcaaatttaatacctctactctcctaaccgggtcatcggaaggctgccgttttatgtgaccaaaccatctaaggcgactctctaattttatcttctactggagctactccaaccttttcacgtatgtGCTCCATttcgtattctatctctaagggtaaagccactcatccacctgagcatcctcatctctgccacacttaacttagtattatgcttctcttttaatggccaacattcggcaccataaagcattgcaggcctcactaccatcttataaaattttcccttaagtttgaggggtacatttctatcacataacaagaacgatgcattcctccacttcaaccatctaacttgaattctgctgataatatccccatctatttcaccatcactctgaacaatagatccaagatatctaaaacgtgtactcttattaatgacttgatcgcccaaagtcacaatcccctcactaggtctattactactaagattacactctatatattccgttttagatctactcaagagaaaatctttagactctaaggttgacctccataattcaagtttaccttaaactccttctctagtcttatcaacaagaagaatatttttgaaaaaaaatgttttgataaatgaaAGGGAAGGTGCTTAAAATAAGTGTACTGTTCTTGAGAGGATGGATGTATTCCTTATGTTCATCATTCTATTTGTTATAGCCATGACATGGCCTCAATCAAGCAAGTGTGTGAACCATGACTTTTATGATAATTTGCATTgtggggtacatttctatcacataacaatcccgatgcattcctccacttcaaccatctaacttgaattctgctgataatatccccatctatttcaccatcactctgaacaatagatccaagatatctaaaacgtttactcttattaatgacttgatcgcctaaagtcacaatgccctcactaggtctattactactaagattacactccatatattctgttttagatctacttaagagaaaattaaacctttagactctaaggttgacctccataattcaagtttaccttcaactccctctctagtcttatcaacaagaagaatatttttgaaaaaaaaatgttttgataaatgaaAGGGAAGGTGCTTAAAATAAGTGTACTGTGCTTGAGAGGATGGATGTATTCCTTATGTTCATCATTCTATTTGTTACAGCCATGACATGGCCTCAATCAAGCAAGTGTGTGAACCATGACTTTTATGATGATCTGCTTTGTGTGACTTCGCAACTAATGCATGCAAAGTATTTGTGATAAtgcctattaaaagaaaagagaaagggaTTTCTGAGCAAGATGCTTTTGATCATACCAAATCTTCATATAACTTCATCATTGCATAATTAGTATTTCATTGGAGATATCGGTTTATGAATGACATGTTTGGTTACTTATGAGATGtaactaaaaatgaaaaaaaaaaaattgtgttgtcTTTGTTGGTGGCAAGATGCTTTGGTTGAGATACTTGTTGATTCAAGATCTCTAGACATTTGCCGATGATAAATTTGTATGTAGGAGAATTGAATGTGATGAATATCATTTCGAGATTGGATGTGTTGATATGGTCGGACACTTGATGACATATTGCTTATATTGTACATCATACCATCCGAAGTCTCATATGGGGGTAGTTAGAGATTCTTTGCTTTACGGATCATGACATTGGTATATCTTCCTTATGATTATCGAAATTTTGTTGCCTCTTGGCTTTGTAAGCTTGTGAATGTAAATCtcgtgatatatatatatatatatatcaatagcTGGAAGCTTTCTTAGACCACTTGATACATATGATGTAGAGTTGGAGAGCAACCATGAGCTTCATAGTTGTTAACTTATATCATGGGAAGCATGCTTAGTTACAAGGTTAATGGATGATGAGATATCTTTATGCTTATTCAAAAGATGTTTCTTCTTCACTTGTTGGGTATTTATGCGAAAGATATGATTGGAAAGTAtcacttctttgtgaaaatttCTACAgtttttatggatttctttctcACTGGTTTTGTGGGAAACGAGTGCGGATTTTGAGAGCTTTCTCACTGTTTTTATACAAGAACCCCTATGGCACTTGGgtgaatattttatcatttttatgtgGAAATTCCTACAGCTTTTACGGAGCTTTTCTCACTGCTTTTTGTGAGAAATGAGTGTAGTTTTTGAGTGGTTTTCTCACTGATTTTTACACAGGAATTTCTACAGCATTTAGGAGGAACCTTTTTTGCTTTCCTAAGAAAATTCctatttcttttgtattttatttttctctatttttttgtgaGAAACGAATGCTGATTTTGATGGGTTTTATACTCCAAACTGATTTGGAGATGAGCTTGATGCATACTTTCATGAGTTTTATActccaaattgatttgaagatGAGTTGTAGTGCTTTGGTGCAAGTTGGAGCTCTACATTGGTAGTATCTCATAAAGTTCATGGTTATAGTTAtgctttcaaattaaagatcttCATGAGCATATGTTATTTTGTTTGAGGGATTCCACTGCCATTtgatatttcttatatatacttgcttacaatttttttttttgaattaaagctTTCTTTGAATTCTCAGTGGCATGTAACAAGAATGTTGGAAAATGGTTTGTAAGCTTTAAGAAGATATCCTtgtgttttgagatttttttttttaagtcagcGAAACTTTCTACCCCTACTTTtatagaaatctaaaaaaaggtACATGTGAAAGGACTTGtgagttttcttttctttttctttctttaagaCTTTgcttaattatcatatatttggGGATTTTACTAGTACTAAGGAAGTATGCtgcttttttactttctttcatAGATTTGGACGAAATTTTGGTTATGATGAAATGTCGATCTTTTGCATGTTTTGGAAGTTTGTGAAACTTTCTTGTTGAAGAGTTTTAATAAATCTACCCCACGCCAAAAAGATAAGAGCACTTGATTGTTTCGTTTTGTGTCAAAAGAGTTATGGGTGGATCGCTGATATAGAGTTTTATgtgttgttttatttgaaagtttttcatAAGTCGTTTtgggatttaagattttttttattagctttGTGTAGCAAAGTCTCTTTATGTCTTTTTGGAGCAAAATGATATTTAGTGTGGATTGCCTATCTCTTGTTCGTGTTTTCTTCTAGTAGGATTTTGGATAAATGTGGAATGAAAgcttattttgagttttggttttgAGAACTTATTCCCTTTTGTCACTTTGAGCTTTTTTTAGAGGATAGTTAAGTTATTTGAGTTGGGTTTTTATTTAAGTGTTTTGTTTGGAGCGTGGGGACAACAAAGGACATTAAAAACACCTTCCCTATTCACATCATATTAAATTGGGATGAAGGGTGTTTTAGAGGCATACTTGACTTCAAAGAGGTATGcccaacaataaaaatatctacattcctttcattattttgatcttgcatttctttctttttattgcattttatcatcattctcttctttacttttagtctttttgttgcttttcttacttgtgatttaaaatcaaatgccTTGCAAAATGAGAAAACCCAAATGGCAAGTAACCCACCCGATGTGCAAATAACTAAAATGTACGttcttatttaatttgcatttcttatttttactattatttgcTTATCATATAGAACGTGCTTTAATATAATCTCTTTTATGTGTCTTTCGAGGTGCTTCTTTTGGAGAGCAAAGGAGAAGGAGCTTTGGAGCACTAGGCGAAGGAGCATGGACAGTCGGATCCGAGCATCAATCACCCCATTCAGTCTGATGGGGGCGCTACGGGtggaaccaccgggtcatagccccGGTGCTATCTTTCTTGTTTTTGCATTTCGTTTCTGGATCTCTACTCTTTTGGCTTCAATGGATATCTACTATTTCGGCTTCAAAGTTAGgtaatgaattttgaatactattttatttgtgaCTGAAATTTACTTTTGAAGTATTCCAACTGAAAGGTTCAAACTAAATTTAGcttctaaaatttaatcatttaggAATGTTGTTAGGgcttaaaatccttaaaaaattgaattctatGACTGCTCTTATTTGATATTGATAGCAATATTTTTTCTTCCCATATTATACAACATATGACATATATGAAAAAACTTGATCATATAAAGTGAACATGATTATTCATGTTCCAATAGagcattttgatgataaattaaAGCATGATGATAGTAGAGGAAATCAAAACCACTTTTTGTCCATCTCTTTTTAACTCAAAGTTGATGAAccagttcttttttttttttcttcagtcTTTTCTTCACCACATGTCAGCTTCCATAAGGAATCTAGATTCTTCATAAGGTAATAATTATAGTGTTATGCGTTCTCTAAAGCATGCTTGTTAGCtttctttctgattttttatttttttctaaattctttACACTTGAGCCTGTGGAGTTGCCATACtataaacttaaatatcttTCCTTTCGACTTTTGTTGCTAACTTctgagtttatttttatgttccTTTTTCATGTAGGCTAGGTGCTCTGTACTTGTTGCATCAAGCCCTGAAATTATCATTTGGAAGTTAAATGTTGAACTGTGTGTTGGTCTCTTCATTTGGAAGTTATCATGGGCATCTTAGCACCTATAATATAAGTCGACAAAGAGAATGCCATCCTAAAACACTCCTTCAGATTAGTGATGAGATATGGAGATATTCATAGTCATGATTTGGAACTTTTTTATTCCATTTACCACACTACAttttcattttgtactaataatgcttatattgcATTTATGGCATTTCTTTGAGGTTCTTGAGATCTCTTTAACTATGTATTGTTCGATGATTCCGCCATTCAGTGTTACTTCTATCCTCATTGTTTTATTTAAACTCGATGGGCTTTTGGGCTTTTAGCAGATATCAATctcagttttttattatttagattatttttcctttgttcggtg
>Dendrobium_catenatum_newGene_10506	Dendrobium_catenatum_newGene_10506.2
ttGGTGTCTAATGCATTTTTCCTCCATTTATTAGCAATtgttatcaatataaaatagcTCAAATTAATCCATTAAATTTGGAGTCTTGCAATTTCATAATTTCAAGGaagatatgtgatgttttgacAGCgagaaacttttaaatttttagggaaaatagaatttgaaatgcAACAGCTATTCAAAGTCTTCCACCCAATGTCTTCTATCTTCAAGCTCTTGAGCTTATTAGAAGGGAAAGAGGGAAACTCTTTCAACTTCGGGTTTCACTCACCATCtttaactaaaatatcaaaCTACCTTCCTTCTACATCCTCCATACTATCTCCTTGAATATGAGATGGCTAAGTGAAACCAAATGCAATCCACATTCAGATTAAATCATCTTTATTAAACTCAtgaaaacaaaatgcaaaataaatttgtataggATTTGGCAGACATATATAACTTACTcttaagatgaaaaatatataatcctGACACAATGTTGTAATACTTAAATTGCTTCCTAAAATTGTCATCACTTGCCTTTCATCCAAGTTAGAATTTAGAACCTCACCAATGACCTTTGCTGATAGTGAAGTTCCTGTAAGGTTTTTAGCTCTCTCCAATActgattgttaattttttatgatcattatgGTTATCTACATcagaaaatttatgataattaagaAGCTACAAACACTCTGATGCGTCTTTAAcgttaaaacaacaaataaacatttgagttatcttttttttagcttaagagcaattttttactaattacaatttaatttttaaacaatagAACATTTAGTTGTAGTTAACATGCAATGTTTAGAACTTtagtattttcaaatatttatatgattatttggGTATCATCACATTTCACATATCATCAAAAGACACAACTTATCATTTATGTTTCTTAGTTTCAATCTTTCCTAATCTTTTTATCATCTTGAACCTTTTGTTACgttgatatatatatagctGTTGTAAGAAGGTAAAACGtcgatatatatattttactatcACTATATTAGGAAGCTTTGGTTTCTCTATTTAGTTCTTGTTCTTTTGTCTGCTTGCAACTACTTTCTTTTGTCTCTTGCTACTGAACCATCATAAATATAtgtgtaaattttgatttgtgattTCTTTTCTCTTACATACTTTTAGAGTAAATCGGGTATTCCCTCGAG
>Dendrobium_catenatum_newGene_10509	Dendrobium_catenatum_newGene_10509.1
ACTTATTTTCTCTTTAGAGTATTACTTATGCTCGATTCCCCTCAAGCAATAgcgcctcttaagtggggcccaatCAAGTGCGGGTCAGGAGTTTTCTGGGGTGGGTGTCTCTTCTAGGTCAGTCGAGGATTAGTCATGCCGCTAGGGTGGGTTTCTCTTCTAGGTCAGTCGAGGATTAGTCATGCCACCATGCGCCCTTTCGGGTGTGACAGCGGGTGGATACCTCgttcccaaaaaataaaaataaataaaaaagaatatagagAGATGATGTGGTTAAGACCCTCCTAGAGGAATTTGGTTTCCCAATTACACAACCCATGATTATAAACTGTATCAATCGTGTTGTCATCTTCATC
>Dendrobium_catenatum_newGene_1051	Dendrobium_catenatum_newGene_1051.1
GAAATAACTGTTTGGCATGCATTTTATTCTCTTGATATCTTTATGCCGTCATCTCTTGattgggagccactctcccattcatgTTGTTGTCttgttcacttgtttgggagccgCTATCCCACTCAAGTGGTTGTTTTTGTTCACTTGCTTGGGAGCCACTATCCCATGCATGTTGTTAGTTTTGTTTACCTGTTTGGaagccactctcccattcaagttgttgTTTCTATGCTTGCTTATTTGAGAACCAATATCCCATGCAAGTTGTTAGTTTTGTTCACCTATTTGGGAGCCACTATCCCATTCAGGTTGTGAGCTTTGTacacttgtttgggagccactatCCCATTCAGGTTCTGATTCCATTTCTTAGTTGGGTTCATCCcctttgatatttatatatgtgaTTGTTCTGTTGTATCCTTTCTCATATTGGTGTCATACTATCTTTGCCTTGATTTTGCATGTGAGTATTCATCTTCATTTTATGTCGTTCCCCTTCAACGGACAGACCCGTAGAAGAGATTTTCTAGTCGATACTCTTGTGGACTCCTATGTTCAGGAGGTTCCTTTTTGCCACTCCCTTTCCTCTTCGTACCACCTTTAGACCCACAGTCGGGTGGTCGTTGAGTGTTCTTTATCCTCTCCTGATCACCTCGTGCTTATGCACTAGGTGGTCGTTGAGTGTTTCTGTC
>Dendrobium_catenatum_newGene_10515	Dendrobium_catenatum_newGene_10515.11
GCGACATGAGATATCAATAGCACATTACTCTATTATGACTTATGcatagaagaaattgaattggGTAATAGACCTTCCACCCATTTCAGTAAGAAAGGTTGGACAAATCTTATGACAAAATTTAGTTCTCGGACTGGAAGATCGTATGATCGTACACACCTAAAGAATAAGTGGGATCAATTGAAGAAGGATTGGAAGTTGTGGAAAGAGCTGTTGTGTGGGGAGACTGGATTAGGGTGGAATCCAATAAAACGGACTATAGATGCTTCTAATGAATGATGGAATGATAAAATACAGATATTactaagtaaaatttttaaaatacattcatATCACAGTATAATATATGTAGGCTTGATAGATAAATGTTTTCACTTATGTAGGTCATACCTGCAACAAGAAAGTTTAGGTTCAACGGAATACCACCAGAACTcgaacaaaaacttaaaattatgtttagtCGCATTGTCGCAACTGGCAATAAGTATGGATTCCAAACTCTGGTATTTTACCCTCCGAAGTAACTAATGACCATCACAATTCATCTGAGGAAAATGACCTCCAAGATGATGACCCACATACAGAAATAGGTCACAAAGAAGATGCTATATTTCCAATAGCTTCCCAAAGATCTCAAAGTTCAACCACATTCCTAAAAAGGAAGAGAGTTAAATCAGTTAGGTTAGCAGGGAAGCAActatttctaaatcatattgaAAGTTTAGTTAATGTTGTGCAATCAGTAAGCTCTACTATAGCAACCTCAACGTCGCAACGTAGAACAGTTACAATACTTGATGCAGTCGTAGAGATATCAGCCATACCTGAAATATATGATGATTTGGAATTCTATGCTTTTGCAATTAAGTTCTTAAAAGATAGAAATAGTATAGAGAGTTTTATGGGAATCCCAAGTGAGCGAAAAACTTGGTGGCTTCGACGATGCTTCAACAAAAGTTCAAATTAGACTTCAAtagaaatatcttttatttGGTTATGTATTACCTTTTGTTCTTCTGTTCcgaatcatgttttttttttttttttgatgttgttgaacttGTCAAAAACCTACAACATCTATGCAGTGTTGGGAAATTTTATGCATTACTCTTATAGGCATACATAAATTCTGTAACTTAACATGATTTCCTCTGTTTTTTTCATATGAATctaagttcattaaaaaaaaaatttcagactATACCATGAACAGTATTCAGGCAAAGTAGAATAGCTACTGAAAATATAATCCCAGTGTCTTCGCggataatatataaatattctcTTCTCATACATAACTGCCTAAGAGGAAATGTTGGAAACTAAGCTCCGTTCATTTCCTGATGAGATTGGGTACATTTGAAAACTGCAACAGATTTTTCAAATGTAGACCTCACATGCTGGCATAATAAAATCAGATCTTGGAAATATTCTTTCAGCACATCCTTTGCTGAATCAcctgttttcaaattaaattacaagaagaaaattttttatatcagtTTCATTCATATTAACAATTTTAgctaaaataaatgttaataaaCCAGATTACCTTTTAGTACATCTGTGGTAAAAAATACAAGCAAAATGGTCATTgaatagatatatattttttatgaaaaacctcctaatattttcttttcaaggCACCCAAATCTTTTCAAGGAGAACCTCCTCAAAGCATACGGGAAGTTGAAGATTATTTCTGAGTATTTATTGATGTTCCCATGTGGCCATTTCTACTTTATGTTACAACTAAAAGTTAAATAAGAAAGAGGAGTTTTGCAGTTATTATTGCTGAAAAAATCCATTTGGATCAGTTTGATAGTAATTCAACATTGCCTGTATATTTTTCGTGCCATGTTGGGTACATATTCAGTTTAGTCGAGTCGGGTTCATGTTGAAATCTTCCACCTATTTCATAAATATGGGTACATATTCAGTTTAGTCGAGTCGGGTTCACAGATTCATGTTGAAATCTTCCACCTATTTCATAAATATGTAAGTAATAAATCAAAGCTATTGAAAAAAACCATGTACCCAGTGCACTGCAATAGTTGAGAAGCAATCAGCCTTCATTAGATGGATCCTTTTCACTCAGAAGGTAAAATCTTTGATTCCCATTGGAAGTTATCAATGCCATCCAACAAACTGTAGCTAGATTTGAGTGCATTTTAAGTAGAATGGCTACTTAAAATATGATTCCTATAAGAATACGAATTGTTTTCTGATCTCTTCATTGccaatttacatttaatttactGCTGCAATTAGTTTCAATCCAGCTCATGAATTCTCATTCAGTTGTATGTGATTCAATGTTTTTGCAGATAACCAGGACTCTATTTGGCGCATAGCAGTACATTTTTTTTGGTCCATCCACTGGTAAGAAAGTTTGTTTGTGATTGTTgctgaatcaatttttttctctaccAGTGGGTCGTTCTGACTTTATTTCTTAACATGACTTTATTGCTGTAATTAGTTTCCAAATTATCTTTAGCTTAGAATTCCTGACTTTAATACAAACTGCAATCATCAGATATCAACTTGGTTTTTTCTCAAATTACAAACAATATAACTATTTACTCAAcgtttttattagtttttcccATAAAGATTGAATCATTGAATTGtttgtaaattttgtttttttgtttttaatgtaaacaaaaaatcaatgtCTTTCGAGAATGGAAACTGTTCAAATGATGAGCTAGAAGAAGAAGTTTGGTCAGATCATGAGAACAAgacaatttttcaatttaataatatcatactAGGTTCAAACTTTCTAATGTACGATTACTACTCACtgtacttaaataaaaaatcatgcatgACGTCTAACCAAACTGGAGGCAAATGGATAAGTGAGTTAATGTTCGGGCATTCAGttagattttataatatttttagaatgttCCAGATCATTTTCAACGACTTGGTATGTTTGCTTGAAGAAAAACACGGCATATATGGATCTCGTAGGACAAACATTAGAGAAGTTCTTGCAATAACTTTATTCATTTTAGGGCAAAATGAATCCATTCAATCAACCTCTTAAAAATTCCAACATTCTACATAAACAATAAGTAGATACTTTTGTGTTGGACTTGAAGCATTATCACGACTGTCATTGGAAATTATTTCacctaaaaataagaaatttcataatattccAGTGCAGATCCGTAGGGATATAAGATATATGCCATATTTCAGATATTGTATTGGAGCAATTGATGGAACTCATGTTGATGCAAGAATTCCTGTGAAAGATCAAATTCCTTTCATAGGACGGCATcataaaattactcaaaatCTAATTGCTACTTGTGATTTCGACATGTGTTTTACATTTGTTTCAGCAGGATGGAAAGGTTCTGCACATTATGCTCGCATTTTTAAACATGATGTgacaaatcctaaatttaattttccaaaacCACCAACAGATTTTGTTCGAGAAAGTTAACCAATAAGGGGTTACAGGGAAGTATTCAATAAGAGACATTCCTCATTACGAAGTATCATTGAGCGTGCATTTTGTGtgtggaaaaaaaaatggagaattCTACATGATATGTCAAATAACGCATTCAAGAAACAATGTCAAATAATTATAGGTACAATGACATTGCATAATTTTATGCGAAGACATAACTCACGGGTCGATCCTGATTTTGATGAGTATGAGAAGGATGAAAACTTTGGTTTTTCTGACTGTAGTCTAGACAGAGTTCCAGAACcagatgaagaaaatgtttgtGTTGACGAACAGGCTGATGGTGAAGGTGTAACTGAGATGAAAGAAGTTAGAGATAATATCACAAAACAATTGTACAACTTTAGTATGTAGTATAGTTAtc
>Dendrobium_catenatum_newGene_10520	Dendrobium_catenatum_newGene_10520.2
CCCCGATCTTCTGAAGATTTTCTCCAAGAAAATGACGGAGATATCCTCTCTCATGCTACCTGCCGTCGTTCTTTCCGTCTTCCTCCTCACCATCTTCTCCAATGGACAAGAATCTCCGCAGTTAGGTATGCATCTCAATCCTCCTTCCCCTGTTCTTCTTTTCAATTCTTTATTACATCTCTTCTGTTTGCTGTTCTTATCTCCATTTCGATGTCTTGGATGCCATGGCAGGGCAACCCGATTACATGCGGTTCACATTCGACGCGTCCATGTTCCCCTTCGAGGCATACTACGACTACATCGTGGTGGGCGGCGGCACCGCCGGCTGCCCCCTTGCTGCCACACTCTCGGAGTCTCGCCAAGTCCTACTACTCGAGCGTGGCGGCGCACCGCAGGAATTCCCTTCCCTTGCTAGCCAAGAAGGCTTCCTTCGCGCCCTCGTGGACACCGACGCGCCGGACTCCCCTGCCCAATCCTTCGTCTCTGAAGACGGCGTTACGAATTCCCGCGGCCGCGTCCTCGGCGGCAGCAGCGCAATTAACGCCGGTTTCTACAGCCGCGCCCACCCCGCATTCTTCGATTCATCCACCGTCTCCTGGGACATGGCCCTCGTCAACGACTCCTACGACTGGGTTGAACGCGGCGTCGCATTTCGCCCCCATATCCGAAGCTGGCAATCCGCCGTCCGCGACGGCCTACTCGACGCCAACATCACCCCTTACAACGGCTTCTCCGTCCACCACCTCCCCGGCACCAAGATCGGCGCTTCTACCTTCGACTCTTTCGGCCGCCGTCACTCCGCCGCCGACCTTCTCAACTTCGCTTCTCCAGACAACATCCGCGTCGCCCTCCGCGCTTCCGTCGACCGCATCCTCTTTAATTCCCCATACGGTACGTGCCTCTTTTCCCGCTTTTCTTCCCCACCTCTTCCTTTTATTGAAGAATCCAAATCCGATGCACAGGGTTGTCATCACAGCGGCGGAGCCAGGCTACGTCGGCGATCGGCGTCGTCTACCGGGACAGGTACGGCCGACACCACTATGCGAAGACGAGACCTGGAGGGGAGGTTATATTATCCGCAGGGGCACTGGGATCCCCACAGCTTTTGCTTCTCAGCGGGATTGGGCCGCGCCCGTACCTCTCCTCATGGGGAATCCCCGTCGTCGCTCACCATCCCAACGTCGGGCAGTTCCTATACGACAACCCGAGGAACGGCATCTCCATCGTCCCCCCTGTTCCTCTCGATCATTCCCTCATACAGGTGGTGGGCATCCCTTCCGATGGCTCCTCCTTCATCGAGGCGGCCTCCAATGTCGTCCCCTTCCGCTCCCCGACCCACTCAGTCTTCCTCCACAACCCTTCATCTCCTATCTACCTCACCGTCGCCACCCTCTTCGAGAAGATCCCCGGTCCTTCCTCCGTCGGCTTCCTCCGCCTCGACACCCTCGACGTCCGCGACACCCCCGTCGTACGATTCAACTACTTCTCGAGCCCGGACGACCTTGCTCGCTGCGTGGTTGGGCTCCGGCGGATCGGTCAGGTTCTTGACGGCCGCGCCATGGACGAGTTTCGCATCCCCGAGTGGTGGATCGGCGGTGCCGGGAGGGAGTTCCGCTACGTCGGTGCTTCCCTTCCGCGCAATCGTTCCGACGACGCCGCTATGGAGGACTTCTGCCGCCGCACCGTGTCGACCATATGGCACTACCATGGCGGCTGCGTGGTCGGAAAAGTGGTGAACGGAGATCACAGGGTAATGGGGATCGGTTCTCTCCGGGTTGTCGACGGCTCCACCTTCTCTGCCTCGCCCGGAACCAACCCCCAGGCTACTCTCATGATGATGGGAAGGTATATGGGGAGGAAGATAATCGAAGAGAGGAGGAGGATCAAGAGAGGTAGGAGATCGCCGAGCACTTCTCATGCTTGGGAGGAAAcgatgagaaagaaaaatgggTGAAAGTGGAAAGATAAGCAGCTTCTGCCAGG
>Dendrobium_catenatum_newGene_10521	Dendrobium_catenatum_newGene_10521.3
GTAATGTTTTTGTGCATTGATCATTTTATGTTAGCAATTGTTTTATGAAGTTAATCAATTGATCTATATTTCGGAGAAATCTCTGATCGTTTTGTTTGGATTTCATTCCCGGCATTTCTTTTCCCCTCACATTTTCATGGTCTCGATTCTTTGTTTGGTTGTATATTCAAAAGGTGGGTCTAGACTGTCGGTTAGTTGCATTCTTGTTGAACTGGACGTTATCAAGAAATATCCTAAATTTGTTTGGCTTAGTCCGGAGAAGTAAATGTATATTCAAAAGGTGGTTTTTGAAGATTTTCCGAACTTTTGTTTTCATTGCAAAACTTTGGGTCATAAAAAAGctgaatgttatatatatatccttcaTGGGTAGTGGAATGCCAGGTGCGCAAGATAGACTAATATAGTGACGGATGAAACCATTTCATCTCAAAAGCTTAGGTCAACTGGCTGGAGACTCAACTAATATATAAACATCTAATTTAGTTGCTTCACATCCAACATGAGCCTGTCTAATCAGCAGCTGAAGAAGCAATCACAATCTTATCCAAAATATTTGAGTTCAGCTTCATGTATCCTCATTCTCAATTGgccaaatttttagaagaagcAGGTAGGATCGGAGTATTAGCAATAGGAGTATGTTTCCGAGAAAATTTAGATACAAGAGAAGATGGCGTAATGGAATGGCGCATTCAGAATGAGCCGAATAAAACGGCGCATTCAGAATGCACCGAACAAAACGGTATcgaaaaaatctaaaaatcaaaccatatcgaaaaaaagtcaaatctaaaaatcaaacCATATCGAAAAAATCGATTGATTCAGTTTGGTTTGCTTTAGTTTGCTTTAGGATTGAGATTTTTTCAAATCgattatatttagttttgttttggtttaagatcaaactaaaaaaattcaccCAATCCGCTTTAGCAAATAGGTTTAAGACACTAAAAAATATGtctttcatctattttttaaacaaatcttAGGCACAACTAACAATTCAtacatttttgtttatgttttagcATTCAATATAGAGatttaatgcttttaaaataaattaattgtataaataaaaGTAGTTTGTTGGCGTTTAGacataatagaaatatataataaagtatttttcattcttaaattcAACACTCATGTAAGTGTATTTGTTACTATCTAATTGAAACAGCATGAAAGCCTTATAGGAaggaagtaaattttttatcttcctttGCGTGTAGGTTTAGCTAGCGATGTTTAAGTGTTGTATGATAATTTGTAAGACGGAGCATGCAAAATGGCTGCATAActatcttttgttatttttagatGGAGAACAAAGAAATATCTTGTTGATGCACTAATTAGAGATGTCTCTTCCCTAGAGTTAAACTTATTTGTATGttcctttttataaaaatatcaagaatTGGGTAAATGAccttttttcatataatatttttcatattaacaAGTAATCCTCCCTatgtcttatttatttatttatttatttagtcgTGTAAACATTCattaatcttccaaaattttcctttgACTAAAGGAACATCTCTCTTCTTACTTGGTCATGTTTTCCTCTCTATCTTGTAGGTATAGTACTGAAAGAAACACCTTTGAAGTGCACATATAATCATCTAATGTGTTTGATATTTATCCATGTATTCGCATTTCCCCTTTAAACTCTATTCATGATTTaccatttgaattttgtttgctatttgttcttaaaattgaaatcttgttTCAATAAAAGATGACTTTTGAATCTTAAGTTgcgaattaaaaatattgatataagaTTGGCATTACTTCAACTAATTCATTCAAGTCAAGAACTGGTACTTTCTCATGTCTACTTCAAATATTGaaactatttattgattttgtcgCTTCTCATCTTTATTCCTAGAGCTAATTGGCCGAAATTTGACTTCACCCAAATTTACAATATTACGAGCTTATATAAtagtattatgaaatttatatgaGAGATGAAATGAGGAATTTTCAATGCATGAAATTTCCtacaggtttttttttttgtgtaaatttaaGAGCAAACTAGAAATTGTGCTCACAAAGGAAAATGAGATCTTGGAGCAATTGCGGGAGTTGTATATGTTCTATTTTGCAACCATTGCAATTTCGGTGACCCCAACGGCAGGATTTTATggctaaggttttgtttgagata
>Dendrobium_catenatum_newGene_10523	Dendrobium_catenatum_newGene_10523.1
CTCTTGAATAGTTgaatggttaaatttttttactttgtgaCATGAAAATGCTGCAACTTGAACGTCACATCATCTTGTTTCTCCTTTTGAAATCTGGCCAGTAGCCTGTTGcgttatttttacttttttaggtAATTATTGATGCAAAGTGTTGCATGATCTGATTTGATTTATATGCATGTGGAAGTGATGGACTACAGGCTACAGCTGGTTGTGGATACCGGAAGCGGAATCATAAGGACAAGTGGATGGCAGgctatcaaataatttaatcctaaaTGGCTTTTACCTATCGAGCACGGCTATTTGGAGGCTGAATGTCTAGAAAAGACATGGAGGATCAAGCAAGAAACTATCCTTCAAGAAGTAGATATTATTGGTTCAAGGAAACCATTCGATATGGTCTTGAAAGATTTAGGTCTGTACATATTGGATTATACATTGAGTGGCCGATATATGCTTGTTGGAGGTCGAAAGGGCCATTTGGCTATGATAGATATGATTACTATGGATCTCATAAAAGAATTTCAGGCTGTGGCCCCACGAATGGCTCATTATAAGAACTTGAAGAGCTAGGTAGCATATGGATGATTTCCTGTTGAAAACGCCTCATCTATATTCTTCTTGGTCATCTATCTTGTCATGGAATTGGTTAGGGAAACAGTGCGTGACGTGGTTTTCCTACATAATGAACAATTTTTCGCAGTCGCCCAGAAGACAATTTCATGAGTGGTTGTCAAGCAAAGCTAGGCCAAAACCAAGGAGTCCGTCTTGGTCATCTCAAGAAGAAGATCCTGGTCAGCTGCTAGAGGCAAAGCATACTGCAGCCGAGCAAAAAAGGTTATACTTAAGTTACaaatcatcttttctttttc
>Dendrobium_catenatum_newGene_10524	Dendrobium_catenatum_newGene_10524.1
GATTTATGTTTTGACAGGCTTTTATGAGTGCAATGTGTGCTAGAGATATCTTGTgtagcttatatatatatatatatattgTTTGTTATACACTTTATTGGATATACCATattatatgctttaaattttctattattcttattaCTCTTATAAGCCTCCAATTTACAAGTCATTTGCATTTTTTGGATTGCTTTTAAAGTGGCgaataatttgataaaactGCAATAGAGGACCAATCATAAACTGATTGATGCACTCTAT
>Dendrobium_catenatum_newGene_10525	Dendrobium_catenatum_newGene_10525.2
GGTTACGGCTAAGGCCGCCGATCTCGCGGTGGCAGTTGCATCCGCCGCTTAGGCTCACTGTTTCCTTAGAGAAGAAAAGAGATGTGGGAGAATCACGCTGCGCCTACCTCTCTTTTTTCTCAGATCTGATTTCTTTCCCGGCCAGAAGGATCATACTGACATTGCAGTTGTGAAAATTTTCCAGTCCGAGCGGATCCTCCAGATGAAAATTTACTATGCCAAGAACCACCCgctccttcttcttccccttcagTGTCGGAACCACGAAGCTGCAACGGTAATGTACACTTTACAAAAGAATTAGCAGAAAGAGTTAAGACTCCCCCTCTTACAGATAGTGTGGCCTGTGCTTGAGTAAGCTTTCATCATGGAAATGGCGGCTTAACCAGCAATCACTCTTCTTGAGATCAGAGAATGTCATCTCCTATTTCTCTTTGCTGCTTCTACTAAAGTAGCTTTAAGAAGCCTCCGAGCAATTCCCCGCAGGAATTCAGTTAAAATGGAACTAATCATCTCCATGAatgaaagcaacaaaaagttGATCTTCAGCTGAGAGATTTATTGGCCCATTTGAGAACCAAAAACTAAGATCTCTATTCTTACAGGCTCTGGGCTTTTGTTGCCAAGTTTCTGGATGCTGATTTTGTTGAGAAGGAGAGATGGAGATGTGTGGCTCTTAACCAGAAAATGATTGAATTGTAGACTGAGGAATGACCAAGAATCCATTATTTTACTGCTCCACCTTTTCAAACTTTGCAGATGGGGGACAATATGGGAGCATTCAAATTTCCTATTCATTCATTCTTTATAAATGATGTGCAATGTTGCAGAAGTCAATTGAATGGTTTaaagttcaatatttttttgaaatcattaaagatgGTAGCTGAGAGTAGTAACAAATGTCAAACAATTTATGTCATGCAATCGTTTcatatattttacttcattattGTAGTTTCTTGGACcgagtatttttttattagaaagttgttttaagaagcagtaagaaagttgtcacgAATGAAACCTAAGTCACTCAAAGTAGCCAAAGCTGACACATTGCTCGACTTG
>Dendrobium_catenatum_newGene_10529	Dendrobium_catenatum_newGene_10529.1
GGATTAGAGAAGAGATTAGGGGTAGGAGGTAAAACAGAGTCAGGAGGATTCACTACAGGATGGCAAATATGAAGAAACAGTTTTGTGCATTCCAATTTTTTATGACCCACCACCTTACAATGCTGACAAAAGCTTGGAACACCTTCAAAAACTACCTTTTGAACATATCCAACTTTCTCCGGCCCCAACCACACCGAATCCGGTAGAGATTTAGAGATATCAATTTCAATCAAGAGACGAGCGATTGAGGGACGCGATCCCACAGCCGTAGCGTTATCAGTTTGAATTGGTCGCCCAAAAATCGAtcccaaaccaaataaaattttaagagaaaaaaggTGAGGACGCAAGCCCGGAAAAGAAACCCACACGGGAACGATTGGCGACTCCTCCGACAGGTCGAGGAGAGGCGAccatttgatgattttcatgaaacagCCGGAAACAAAATAAGAACGGTGCGCAAAAATTCTCccataatccaaatcattatcAAGCTTAATCAACACATTCGTTTGGTCTAACAACGTGACTGAAAAACCACCGGAAAGTTTAAGGTTGAAGAAAAATCTACGAATGGAATCCAAAACCGGCCGCTTCAGAGGGAACTTACCATCCAAAGCAAATTCAAAAGGTTTAGCAAGATGAAAAAATTCCTCTTCCGAAAACCATAACGCCGGCAAACCACGAATGGTAGACACGCGACACTCCGGAAAACCACCCTCAACTGAACCGGAAAGCACATCTTTGAAGGATTTAGAGTACTTACCCTCTAGAAATCTTGGATCCAACCTCTTATTAGCCATGAAAATGCAAGCACACCGGCGAACTCACAAGCGGCGGCTAGGCTTCACGAAGGGAAACCCTAGCAGACACACCCGAGAAAGCATCGCGC
>Dendrobium_catenatum_newGene_10534	Dendrobium_catenatum_newGene_10534.5
tttggagaaattattctgtgcggtctCCGGACTTATCTCTACGAGGGCGATGACGATGAAATCAAACACGAAAAGTGATCTTACCCCGGGTTAAGAATTATTCCAATGATGCTTTAGATATTGCGATGGTGCAGGAGCAGCTTGGATGGCCCGCTCATCTAAGGGAAACCGCTGTGTCTATGCGTCTCCGTAAGAGAAAAGTGGTGCCGGAGCAGCTTGGATGGCCCGCTAATCTATGGGAAATCGCTGCGTCTGCGCGTCGCTGTTATAGAACAGCAATACAAGAGTTATGCAATGATGCTGCACCCCAAAATAAATCTCTCTAACTCGGTTAAGTGGCTGTTTAATTCAGGATTTTTTAAATCGAGCTAAATCCTGAAAGCTgtttttgattattaattaatttgaattattatttatttattaattatattatattcttattaaatttttatataattagttaaattaaataaatgtattcCTGTATTATTCTTCTCTGGCTATGCTCTTTTGTGGTAGAAATTATTCGGTGGGGTGTCCGGACTTAGCGCGTAACTCCAATGAAATCGCTGCAGCCCGAACTACCCAGCTCAGaggtggagaaattattgtatGCGGAATTCAAATACATTTGAATTCTAATTACAGCCTGCCACATCAGCAGATGCACTTCGGAGCAGTGCATCCAGTGACATGGATTTCGCACACAATAATATCTCC
>Dendrobium_catenatum_newGene_10538	Dendrobium_catenatum_newGene_10538.1
GAAGATTCCGGTGAAGGAGATACAAACCACTCACAAGAGGCATAGCAAGTTATACCGGCTGATGACTGAGAGCTTCTAGTCATCAGACGACTGCTAAACACTCAATACGAACCTGAACATAAATGGTTGAGGCATAACATCTTCAGGACTAGATGCACCATCCAAGATTTATCACATCATTACGACCTAATGGAGCTCTCCAATCAAGAGATAGATGTGTATCAATTACAACAAGCCAGCAACATATAAGAAGAACCCGTGGGAACTACTCCTCCCCTTCAAAATGAAGTTCCATCTTCTCAAGACCGGGGGAATGACGCAGGAGCTGCTGCTGTCTAAACAGGAAATAAATCATGCACTCAAACGAACCTAGGCCGGCCACTAACAGGCTTTCGGTTCTGTTCCCTGCTACTGGTTTGGTTTGGTTCAGGTTTTCCTGCTTTTGGGTCTAGTGTGTGTTGTCTTAATAATGTCTATAAATAGAGTCCATGTCTTAAGGGGAGGGTAGAGAGTTTGTAAGCAGAAATTCTGCATTTTCCCTGGGATGGAGGGTTGTAACCTGGCTTGGCAAACCAGGGGGTGAATCTGCCGCAATAAAactaagttttcttttatttcctaTTCTGTAGTATGTTC
>Dendrobium_catenatum_newGene_10539	Dendrobium_catenatum_newGene_10539.1
CGACGAAGGAGGAagtgttttatttctttttagtaCGTAGATGTGCCAAGTGATTTAGTCTCCTTAGAAGTTGCAAGCAGGCTCTTTCAAAGGGTTGTTTCATTTATCAGGCGGAGTCGGAACTGCACCAAGTGTCGGAAGGGATGCTGGTTCGTGACAAGAAGCCAAGAAAGCATCTGATAGAGGTTGTCGGAGGCAAAGCAGCAGGCGTTCGCATGGAAGAAAGGTCGAGTAGGCCAGAGGCGAGATCGGGCCTGGTGCTTCTTGATTGAAGAAAAGGTTCGTTTGGTCGCTGCAAATGCCACGGAAGAAAGGCCGAGTAGGCCAGAGGCGAGATCGGGCCTGATGCTTCTTGATTCAAGAAAAGGTTCGTTTGGTCGCTGCAAATGCCACGGACACAGACGAGCACCGGACTCGCGTGAGGCAGAGTGTGCGGCAGTTGGAGGCGTGGAGCTTCCTAGTTTCCTTGTCCGTTGCCGAGTCGCCGGTGTCATTTGTGATGCCTAAGACCTCCTTCGTCGCCCCTAGTCTTCGCCGACGGTGATCGGATCTCTTTGTTCCGCCTCCGTCTACGACAGAACTTGCTTTCTCTCGATCGCTACTGATGTCATTTCTCTAAAGCCGACTAAAATTTGACCAAGCAAATTAAAGAACCGTAGAACTACAGCTAGCTTTTGCCGATTCATCCTTCATAGCCATTAGCATACACCCTGTTTTCAAAAAGCTTCGCGTCAAACCAAGAAATCCACGTCCTCTCCTTTACTTTGCTCGCCGAAGACAATTCTTGAAGACCAACTCAAAACAGCAAGCATTCAATCCTAGGCGGGTTCCAAGAAAACAATTCCTGAGGCTAAGGGATTTTTTGGGACAGTGAATGCATCAACATTCTTGTCTCTCCGGCCAACCAAATACAACAGAATTTTTGCAAGTCAAAAACGATGCCACCCGTAAGAGGACCATAGCCGGACCACAACAAGTTTCAATTGGTGGTACTTTTAAATTCTTAGCAAGTTTACAGCAAGCACATTGTCAAGAAAAATAGAGCAAGATGCCTCCTCGACGAATGTTGTAGCAAGCAGAAATTGAAAATCTTCAACAAGAAATTGTTCAACTCCAGCAGCGACTATCAAGGCTTAAATGGAGGAAAGGCACTGAATGCGTACGAACGGACGACGACGAGGGCATTTCAGATAATCAAATCTCTTCTACCCACAAAGATGCGTTTGAAGGGCCACCTCGTCAGTCTTCCACCGCACCCTCGATCAAGTTCAACtttaaaggatttgaagatTCATTGCTGAAATCGTCGTCTGTGCCTCTCTATGATGAGCCCGTGTATGACGTGTATGATGACGACATGATTGGTGGAGTTCTTGATCTTGAGCAACTTGCATATGATGTTAATGACGATAGTAAGAGGGAAGGCCAGCATAACATCAAAGATGGTTCTTTTCTATCATTTGAACTCGTCAACTCCACACCATGGAGGACATCAAATGAATCTATTAAGTTTCCTCAACTGAAGAAAGAACCACTGATGCTcttaaacttacaatcaaaatcACCATCTATTGTTCATTCACTCCCAAAGTCAAACATGGAGTTCCTAGACTTGTAATTTCATGATCTTCCAGTGGACCGCTCTAAGATCAGCATTTCATACTCAGATGCGGCTCCGGCAGGTAGCAGTTCTGCAAATAGCATATTGGGGATATGCTTACAAACGGGGGAGATCAACAACATTCTAGTAAAGGCAACTCAGAAGATTGATAATTACATGACTAGTGACCAGGTAATCAAAACAACGACTTCACCCGTGCCCTTGCATGCTATTCTCATGTGGGAAGTTAGCCATGGTAGCTCATCTTATGAATTCTCTGTCAAAGATCCTGAAGATGTTCTTAGTGCATAGACATGGGAATATCCAGATCGATTTagccaaccaaacccacctccttATGGCGACCAACTGGACATCTTCCTATAAGCCTGAGTTCCTCCTACCTTGGTAGTATGACGTTGGAGCTGAGCCGCTTATCCATGATAACTTCAGGctagttttatttcatttggtaaCTTATATGGCTACATACGATTAGTGCTCTCTTGTTTTGAGTGTAGCCAATTATGGGCTACATTTGTCTATAAATAGGTACCCTTTACTTGTAATAGAGATTATATTTGaaag
>Dendrobium_catenatum_newGene_10543	Dendrobium_catenatum_newGene_10543.1
ATTCGCGAACATTTGGATGGGATCAATCAGCTGAGGATGAGGCAGTCCAGGCAACAGAAAACTTGAAGCTTCACCATTCCTCCAGCTCAGGCCGATGCCACAGAAGAAGTTACTTTGCACAAAATCAACAGAAACATGTACCAGGTACCAGCCGACCAGGAAGGCTGCCACTGCTCGCAGACTCCACCTGCTCTGGTTGGGGATATCCTCAAGCCCTTAAACATATGAATCCCCTTGCAGACTCCGAACTCCGACGTCGCCTACAGGGAGGGCATTCTCCGATGCCATTGACCATGGAATGCACGGAGAAGGACTTATCGTCCATGGCAGTGAAGCAGAATCGAAGTGGATATCAGGATAGTACTTCCGGGCGAGGTCAGGGAGATGGTAGCCCTTGCGGGCTGAGATGCCGATCTGGCGGAGCTGGTGTGGTGTGAGGGCGAGGACCGAATCCGATGACTTCAGGTAGTTGCTAGAAAGTGGAAGGATACTTGCTAGCAGACGATGCTGCGAGCTAGAAAGTGGAAGGGGGTCTCGAGATTACGAAAGCCGATGACTTCGAGGGCAGGCAGGGGATCGGCGGCGCGTAGGAGGTGGGGAGGGGAATCGAACAGCCCGGGGGGAGAGAAGGCGCAGGGGAGGCGGCGGAGGAGGATACGAGACTATGTCATAGACGTGGGTACGGAAGCGTCGGAGATGTGAAGACGGCTACGGGCAAGGACACGGAGATTTTTT
>Dendrobium_catenatum_newGene_10544	Dendrobium_catenatum_newGene_10544.1
CTCCGACGCTTCCGTACCCACGTCTATGACATAGTCCTCTATCTCCTCCGTCGAATCTCTAGCCAACGATCAATTGAAGATGCTCGTATCCTCCTCCGCCGCCTCCCCTGCGCCTTCTCTCCCCCCGGGCTGTTCGATTCCCCTCCCCACCTCCTACGCGCCGCCGATCCCCTGCCTGCCCTCGAAGTCATCGGCTTTCGTAATCTCGAGACCCCCTTCCACTTTCTAGCTCGCAGCATCGTCTGCTAGCAAGTATCCTTCCACTTTCTAGCAACTACCTGAAGTCATCGGATTCGGTCCTCGCCCTCACACCACACCAGCTCCGCCAGATCGGCATCTCAGCCCGCAAGGGCTACCATCTCCCTGACCTCGCCCGGAAGTACTATCCTGATATCCACTTCGATTCTGCTTCACTGCCATGGACGATAAGTCCTTCTCCGTGCATTCCATGGTCAATGGCATCGGAGAATGCCCTCCCTGTAGGCGACGTCGGAGTTCGGAGTCTGCAAGGGGATTCATATGTTTAAGGGCTTGAGGATATCCCCAACCAGAGCAGGTGGAGTCTGCGAGCAGTGGCAGCCTTCCTGGTCGGCTGGTACCTGGTACATGTTTCTGTTGATTTTGTGCAAAGTAACTTCTTCTGTGGCATCGGCCTGAGCTGGAGGAATGGTGAAGCTTCAAGTTTTCTGTTGCCTGGACTGCCTCATCCTCAGCTGATTGATCCCATCCAAATGTTCGCGAATCTTGGGTTGGTCGATCGGATTGCTTTGTAGCAGATGAAGGTTCGGTCGATCCAGAGTTGTAGGTACGTGGTGCGGATGAGTGGTTCTTGGCCGAGCGGTATTGGCCTTTGCCGCGGTAAGTACCGGAGTTCTGTGCGTAGAGCGCAGTTGTATCGAATGTCGCCGAGATatccttttgattttcttgttgGATATTAATCTCTTCGCTGCATAAGAGGGAATAAAGAGTATCAAGATCGATGGGTTGTAGTGACGTATCGCTGTCTTGAAGGAGTTGTATGTAGAAGGTAATCCGTTGAGAATATAGAGGATAATGTCCTTGGTGTCGAGTTGTGATCCGGAGACGGCGATATTGTCCACAAGATTCTTGATCTGCATAAGAACCACTTGGGATGGAATAATAACTTCATACAAGATTAATATGACATATGTCAACACATAATTGATttgcaaatttcttttctttagcaAAACATGTtctaaatatgtttaatttgatattgttgttgaatTAATCATGTTATAAGTTAATCATATACTCTAATTGATGTTGTTGAGATATGATAAAGCAGATTTTTGGAGTACTTGCATAATTTGTTACTTCACAGGTGTTCACTTCAATGCGGTATAGAAGCA
>Dendrobium_catenatum_newGene_10545	Dendrobium_catenatum_newGene_10545.2
taaattataaatgaaagttatagaataataaaaaacgAAGACCGTTTCGGGCATTGTAGCGCCGGAGGTGACGAGGGGTCAAGTTCTTAAACGGCTATAGAGAGAATGGCAGGGTGGAAGTAGAGGACAAAGTAAAAGGGCAAACAGTGTACTGTTCTTCTAACAACGCTCCATCCCCATGGAAAAGCTGCGGAGCTCGCGGCCATGGAGGAGGCCGATTAATGGGTCCTCAATATTAGCGGGGTCCGATTATAACACGGCGTCCTTCTCTGTGCAGCTAGATGATTATTCTGAGATATTCGACGCTGCAGCCTCTGCCTCTTCAATCCCTGTTCTTGACCTTTCTGTGACTGAAAGCGGTTTCGAGATGGTGGGCGACGCCGGCGCCGGTGGGTGCAGAGCCGGCGTTGACTATTCTGATATATTCGGGAGTTTTGGCGGTGGAGGCTTCGCGGTTTCGTACGAGGAGTTGTTCGCCGAGCCGAAGAGTTCGGGGGTTTCTTCTTCGGAGAACAGGACTCGATGGGATTTATTGTCTGAACAACAGAAGAAAAAAGCCTCAGAACACCCACTGAAAGTTTATACTGAGAATAATGAGCCAATTTTGGAGAAGAACCATCATTCATCATTTCCTAAACAGTCAAATGATAATGGTTCAAAGAATTTCAGCATGGCGTACCACACAATTAGCAGGgaaaaatttgatgatgttgtaAGTGATAAAGATGCAAGTGATCCTGTACATGAGAGTAAAAACAAAACAGTTAACAGACAAACCGTTGTCAACACAGGTACCAAGGCTTCAGCCTACTTTCCCTCTACCTCAAAGAATTTTTCGGTTAATCCCATGGAGTCTAATTCTGCTTCCCTGCTAGATGTTCCAGCAGATGAGAAACACAATTCACAATCTTATAGCTACCATTCAACATCAAGTGGCTATGTGCCGTTACATGATGTTGCATACTTGAAGGTATCAGAAATTAGTCTACAAACAAATCCTTTTAAAGGGGCGCCACCTTCAAGACCGCCTCCTAAGCTATCTATGAAGCCAGAGCACCCGAAAGCCTTGTCTGCAGATTCCAGATTTGAAACAGAAGAAAGAAGCTCTCTGAAATCTGAGGCAAATGACCAACTGAATTTCACCAGTGAAGCTACCAATATCCATAAAATTGATGAATCTATGAAAGGCATCGCTTTTTCACCTGATGCTGAAGTGGATCCTAGTTCAGCTGCTGCAGTTTCTATAGCTGCTATAAAAGAGGCAATGGAGCAAGCTCAGGCTCGACTAACAAGGGCAAAGAAATTGATGGATAGAAAACGTGAAAAATCACACTGGAAGGTTGGTCCGCTTCGAACTATGGGTAGTAAGGAAGATGGAACTGCTGGCAATGACGTAGAACTGAAAAGTAGGAGCAAAGTGATTGATGCAAATAACTTGCTTAAGGATAGTAACACGATTAGTGAATCTACAGCTGTGGAAAGGGAAGAAATCAGGAGTGCAGGGAAAATACCTTTGAGCCACGGGGAGATAAAAATGCAACTTTTTTCATATAGAAAGGACCAACAACAGGTGCGTAAAGAGAATGCATCCAAATCATTTGTGGAAAGAGAAGAACTCAAAACTGTAGAGAAAATACCTTTGAATCATGAGGAGAGAAAAATGCAACTTCCTTCGTACAAAAAGGACCAACAACTGGTGAGGAAAGAGAATGCATCTAAATCATCTGAATTGGAGTGTGAAATAGTTGAAATTGCTGGGGAATGGAAGACAGATAAGGATTATTATAAGCTGCCAAGGAATGGTAGTTTGTTGAATACAGTCAATGATGTCAGCATTCAAGAAGATGAAAAAACAGCAAAATCAGCCATCTGTTCTGATGaagacaaagaaaaatataataaagattcCGAACAAGCTATTGAAGTTGAAGAGAAACAGAAATCAATGGAAGTTAGTGTATGCATTGAAAAGTTAGAAAAAGATAACATGTTAAAAGTATTTAGCATGGATTGCATGGATGAGGCTTACAAGAATTTAGCAGATGCAACGATGGATTCATTTCTGCTTAAAGACCATGCCAGTGAACTCGAAAAGGATATTGGTTCTCTTCAATCTGCTGAAAATCTGAAGCAAAGTGAGGCCCATAAAGATAATAACATTGAGAACGATGCTAACAAAACCGGTTTTGTTGTTGATTATTGTCTGTATAAAGATAATGTAAATAAGTTAGTAAACGAAGTCAATGACGAAGTGAAAGTTCAGAATGAAACTCTTTTCCACGATATATTTGAGAAGGAAATTAAAGAGCTGGATGAGTTGTGCACATTTGATGAAACAGACAAAAATAAAGTAGATGTAGAAAGAAAACCAGGGAACAATTATGAAAATGAAACAAGAAGCATGAAATATCAGTACTCTTACAATGCATACAAATGCGAGGTTGAGGATAGTAATAATGCAGCTGAGAAGGATGAGGGTgataaattccaaataaatgAAGAGGCCCGCATTTTAGTGGAAAATAAACTTGAACGAGAGGCGATTCAAGATGAAAATAGGCTGAAAAATGGTTTGGAAATGCCCGAAGCacaagaaaaaatgaaagatgaaGAACTTGAACAGGTATTAAACTCTACTGAAGGGACCTATTGTAAAGATTGCAATGAAAAGGAAACAAGAGATGTTCCATCTGTGCTCCAGCAAAATAAGGAATTAATGGGAGATCTCATGAATCAGGACGTGAAGAATTATGAATTCCTAGCTTCAGCTGATGATGCTTGTGGTGAAAGGGTGAGTGAGAACATAACAGAAGTTGAGGAATCAGATACCAGGAAGGTCTTTTTGTCTAGAAAGGAAGTCAGCTTGCTGGCTACAGCTCTGGATGCAACAGAAGTTTCTCATGTTGACAAGGCTGGGAATCATAAGTGTACAGAAGTTGAGGAAAATAATAGTAAGATGAATGTAGGCAGGGAAAGGGAGAAAGAGCCGGAAACAAACCTAGAAGAGAAAAACCTGGatatagaaagagaaagagagaggattgCAGTGGAAAGAGCAAACTATGAAGCTCATCAGCAGGTACTTGCTGAAGCCCGGGTAAAGGCAGAAAAAATTGCAGTAGAAAGAGCCACAGCTGAAGCAAGGCAAAGAGCACTTGCAGAAGCCCTACAAAAGGCAGAAAAAACTGCTGAAGCTGAGAAGGCTTCTAGGGAAGCAAGATTAAGAGCCGAGCGCGCTGCAGTTGAACGAGCTACAGAAGAGGCTCGCAAGCGTGCCATTGAGAAAGCACTAGCTGTGAAAGCTTCCGCTGATTCAAGAGAGCGCACAGCTCAATTTAGTGCCTCTAATAAAGACAGGCTGAGGAAAGATAATAGGAGAGAGTATTTCAGGGCTTCTCATATTAAGGAAGATTCTGATgcaaaatacaaaccaaatttaGATAAAATTCAACGGAATGCACAATCTCAAACTGCTAGTAGTTCTACCAATAACCACATATATTCAGATTCTCACAATAAtgGGAATGGAGCCGAGTCAAAGTTGTCATCTAAAGCAAGACAAGAGAGGCAACAGCAGACAGCTGAGCGTGCTTCAAAAGCGCTTGCTGAAAGGAATATGCGTGATATTCTTGCTCAAAGAGAACAAGCGGAACGTGATCGGTTGGCAGAATCACTGGATGGTGAGGTGAGGAGGTGGTCAAGTGGAAAAGATGGGAATTTGCGTGCATTGTTGTCGACACTACAATATATCCTCGGCCCTGATAGTGGTTGGCTACCAATTCCTCCAACAGATATCATGAATGCATCTGCTGCGAAGAAAGCTTATCGGAAGGCTACTCTTTGTGTTCATCCAGATAAACTGCAACAAAGGGGTGCCACAATTCAACAGAAGTATATTTGTGAAAAGGTGTTTGATCTCCTTCAGGAAGCTTGGAACAAGTTCAATTCAGAGGAGCGATAGCAGAGTCCTGGTACTTCATTTCCTTCTATTGAAGCGTTAATGTTTTCGCCATTGAATCCTGTCGATGAATCATAGTGGTTCATAGAATCACTAGTGAATGAGCAGAGCTAATGGCCGGCGTAGCTGAACTGGTTTTGAAGAAAGAATCCGTTAGAAGGGACACACAAAACTAGGAAGCAAATACAAACTCAAGGCTCAAAAGGATCGtcaagttatgttttaaactATATGTTGCTCCAAAAGAAGCCTATATTGAAgtataaattgaagataaaaatgTAGTACGGCAAAGTTTATTCTCGTGATAGTTTATTAGTTCTTTAAGAgcatctccaatggaacggTCGTTCTTCTGTCACTCCAACCGAGCGGCAATTCTTATATCATTTCatcgcggatgaacagtgcaacgctaATATTGGTGTTGCATTGTTTATCTTCCCAATTTTTTTGTCTCTAACGAACTTGCCGAAGAAATGAGCAAAAGAAGAGAACGATCGTTATGGgaaaaaatggagttcgattggagatgaatcacgaaattttttagttttacgatattttagagtgaaaaatgaaattttcggTTAGAGATGCCCTAACATAAATCCATCATAAGCCATAACGAATTTTCATCCATAAcctttttttgggtaaaaatctcaaatagatCACTC
>Dendrobium_catenatum_newGene_10546	Dendrobium_catenatum_newGene_10546.4
ACCGAAAGCTAGAGTCCAGACTCCGCCAAATCACCCAGCCAAATTGCTGGAAACATAATTTTCTGCTGCTCGAAACTTCGATTTCTTTGGGATCCGCAGTGATCCTACCGGCAACTCATCTCTCCTGCCACCGCCTCTTATCCCTTAGTTCATTCCCATTTGAAGCGCCATTACTGACCACATAACTCACTAACTCCGCTCTACCTCCATGGCGACTGTCGCGGTGATTTCGCCTCCGCCTCTTCGCATCGCCGCCCGCTCAGGCTTCACAGTGAAGAAGCAAAAGAGCAAGAAGAAGCGCGCAGCCTTGGACAATGTTCTCCAAGTTGTAAGGTGCGACCGCCAGTTCTTCAGCGAGCGGCTGCGCTTGGCTGCTGAGCCACTCCGTCCAATCCACGAGTACGTGTCCGGGATTCTTAGTGACTTCTTCTGGCTCCGATTCTTCGAAAACCAGGAAGCCCACCACACCCGGCGGCAGCTGTCCTCGTGGCCCAGTGTCTCTTATCCTCCAGGATTGTCTGGCTTGGACACATTAATGGCTGATCTCGAAGCACTGAAGTCTTATGCTGATTACATCCAACATCTTTTTCAAGTTTGGACCATGCCTCTACCTGAGTTCTATGACCCTGAAAAAGTCGAAGATTATTTCAGTTGTCGACCTCATGTTTTAATGTTTAGAATTCTTGAGGTATTGGAACTTGTATGTTGTTATTGACGTGTTTGGTAGATTACCACCATTTTATGTATGGAAAAATATGGCTTTTGTTATTATCgcttcttttgatttctggaaatgaatctaaagaaataaatttttgaatgtgTTGGTAAATCATATAAACGTATATACAAGGAAGAAAAATTAGTTATTGGTGTTGATTTAAATGAACGCATAGGTTCTGGTAGGATGGGTTGATTAACTGTATCACATATATCAAATGGATGAAATGTTGATTCAAGTGAAGTGATTTATGATGCATTGGTCCTTAATGCAGATAATCTTATGGAGTTGTAGATCTTAGACTCAAGTGCATCCTTTCATTCAACCCCACATatagtttatatttaattattttgcagGAGATTGCAAGAAGATTCGTTTTGCTGATGGTAAACTCTTAAACTTTATAGGAGTTGGTGATGTGAAGAGTGATTTATGTGGAAGCTTTACAATGTGAGGCTTTTTCGTTGCTTGGTGAGGAACTTATTCTTGACTGGACAAATTTGTGAAGAAGGCTGCATCTTTACCTTCTTTATTGATTGTTGGAAGGTGATTAAGGGTGTTATGGTAATATCATATGAAAGCTAGGATGATACGATGTGCTTGACATCAATTATCGAAATAATGGGAGCAATtgttaaaaaactattattgatgGTCCTAGAGGTGAAATAAGGAATAACGTTTTTGTCGAGTAGGAGCTTCGAAAGGGTAACTTGGCATTGCAGAGCATACAATACTTCAGAAATATAGAGCAACAATGCAACAAGATAAGGATGGTGGtaaatgatgatatatttaCCATTGATGGatcaaattactaaaaaaaatcagggAACTCCTATGCAATTTGTTTCATATGTTTATCATTCATTTCTGAAAACTCCATCTAACCTCTACAAATACGTTATCTATCATGAATCCATGGTTACGCTCTGGATCGGCCATGCATGACCATGAAGATTCCTTGTTGTGCGTAGAAACGTTGAGGAGGGGGAGCCGTCACTTAGGAGGAATCCGGCCAAGAGGGAGGGAGGAGAGGGGGCT
>Dendrobium_catenatum_newGene_1055	Dendrobium_catenatum_newGene_1055.1
agaagtccgacgtcaggtagaagttcaacgtcgggtggaagaccgatgaaagttcgttgaaagtcctgcaaggcaaAAGTTCAACGAGAGGTGGAAATTCAACATCaagtagaaatttaactttgtgcagAAGTTCGATGGAAGTCGATTGACGACATTCTAGTGACATTAACCAAAGATGTATAATATATCCGAGGTTTTTtgttagagcctttgctcgatgatgttaaccgatattggatccaccaatgatgtaagacctatcggAGGCTgcatgtcagagcctttgcttgatgacgttaacctgtatggaagaggtcgggagaatccgccaaggatgtaagaccttttcgaggttgtatgtcggagcctttgctcgacgacgttaacctgtgtggaagaggtcgggagaatccgccaaggatgtaagacctttccgaggttgtatgtcggagcctttgctcgacgacgttaacctgtgtggaagaggtcgggagaatccaccaaggatgtaagacctttccgaggttgtacgtcggagcctttgctcgacgacgttaac
>Dendrobium_catenatum_newGene_10553	Dendrobium_catenatum_newGene_10553.1
CCTTAAACCAGTCTGAACCCTAAAGCATGCTTTGGTTGGCCCAAGAATCAAAGTAAAATCATGATCTACATTATGTCTGCCAATTAGACAACATCATACCTAACATTGACCTATTGACTTCAAATCTTACCTGAACCCTCACCTTAGGAGCTTCATATATTGTACTCACTAATCCTATCTTCTTATGCTAGGGGTTGACCCTTTCAAGATTCTTGGATTAGATCAAACTAGCTCAATAGGTCAAAACCTAACATTAACCCTTTATAGCCTATTTCACTTCACTTAACCTCACTCAATTGAACTTATCAAAGCTCCTAAAGTGTCACATTCATTTGGTCCACAACCCTGAGTCAAatgttgacttggttaactTAACACAAAATTGGTCAACCAGTTTAGTTTGAGTCAAACCCTTGCATATAAGTAACTAACATGCCCCCATTGCTCAAGTTCAACTCAATTCACCTCCTAAATATTTATAGACCTTAACCAAGTCGACTCATGGTGAGTGGACTTGGTCAACCAACATGAAGTGATCAACCATATGCTAGGTTTGGTCTCATGTTTATAAACATTAAATCCATTGAACTAAGCCTCTTAAACTAGATAAAAAATGCTCATATGGTCAAACCTCCCTAGACTCTTCATTTTGCTCAAACCCAGCTAGTTTGATTTGCCATAATGAGTATCTAAAAGCTTCTTGCATATCCCTGAACCCAGACCATGGCTTGAGCTAGCTCGGACCCAGCCTCAAAGGTTTCCACCATTGAAACCAACCCATGATCACTTTCTTTATTGGCCACTCCCTGATCCCACACTTTTCTTCCTAACCATTTAATCCACCTAGAAAACATCCAGCCACTCAACACATGCCGATtaggtatttattttaaattaaatattaaatggatTTAATCATCATAGCTTTggaaattcatattaaatcatTCACTGGAGCCAAAATTTGCATTCCAGGGCTCCATGAATTTAGGAAATATAGCTTTATCCTTTAAAAATGAAAGCTAATGGATATGTTGAGTAAATACcaaataatttagatttaaaagcttaaattttttaattaatatgccATATACACTTAACCATTTGTGTTGAAATTTAGCTCGGGAATATTAGGGGATGTCCTCTACTTCCCATAATTTTTTAGGCTTGTTTAAGCCCTCATTGTCCTgactatatttttcaaatgcattggtcaaaatttgacctaaatatttggaaaattattgtgaataatCCATAGAGCATTAGGCCCTTTGCTTGATGTGATTTTTACGTTTTAATCCAAGGGTTAAACACACTTGATTTCAATTCCAATGAACACTAAAGACATTTAGGTAAATCAACTTTGGTCGAGGGtttcaaaacttagaaattttttaaaagaaatcatctTAAGTCTAATAGGAATGAAACTCAAACCTAGTGAACTTATCGACATTTTAAACCCCATGAAATAATTAGCTTTAAATAGGAGTCATTATGGCACTTAATTCACAAACCCTAATTTTGAGCTTGAAACTTATAAAATgca
>Dendrobium_catenatum_newGene_10554	Dendrobium_catenatum_newGene_10554.1
GGTTGAGCAATGTCacaaaaaagttaattaattaattacttatgcATTTTATAAGTTTCAAGCTCAAAATTAGGGTTTGTGAATTAAGTGCCATAATGACTCCTATTTAAAGCTAATTATTTCATGGGGTTTAAAATGTCGATAAGTTCACTAGGTTTGAGTTTCATTCCTATTAGACTTAAagatgatttcttttaaaaaatttctaagttttgaaaCCCTCGACCAAAGTTGATTTACCTAAATGTCTTTAGTGTTCATTGGAATTGAAATCAAGTGTGTTTAACCCTTGGATTAAAACGTAAAAATCACATCAAGCAAAGGGCCTAATGCTCTATGGattattcacaataattttccaaatatttaggtcaaattttgaccaatgcatttgaaaaatatagtcAGGACAATGAGGGCTTAAACAAGCCTAAAAAATTATGGGAAGTAGAGGACATCCCCTAATATTCCCGAGCTAAATTTCAACACAAATGGTTAAGTGTATATggcatattaattaaaaaatttaagcttttaaatctaaattatttgGTATTTACTCAACATATCCATTAGCTTTCATTTTTAAAGGATAAAGCTATATTTCCTAAATTCATGGAGCCCTGGAATGCAAATTTTGGCTCCAGTGAatgatttaatatgaatttccAAAGCTATGATGATTAAatccatttaatatttaatttaaaataaatacctaATCGGCATGTGTTGAGTGGCTGGATGTTTTCTAGGTGGATTAAATGGTTAGGAAGAAAAGTGTGGGATCAGGGAGTGGCCAATAAAGAAAGTGATCATGGGTTGGTTTCAATGGTGGAAACCTTTGAGGCTGGGTCCGAGCTAGCTCAAGCCATGGTCTGGGTTCAGGGATATGCAAGAAGCTTTTAGATACTCATTATGGCAAATCAAACTAGCTGGGTTTGAGCAAAATGAAGAGTCTAGGGAGGTTTGACCATATGAGCATTTTTTATCTAGTTTAAGAGGCTTAGTTCAATGGATTTAATGTTTATAAACATGAGACCAAACCTAGCATATGGTTGATCACTTCATGTTGGTTGACCAAGTCCACTCACCATGAGTCGACTTGGTTAAGGTCTATAAATATTTAGGAGGTGAATTGAGTTGAACTTGAGCAATGGGGGCATGTTAGTT
>Dendrobium_catenatum_newGene_10557	Dendrobium_catenatum_newGene_10557.1
GaaagatccaaaaaattaaattcaattaataattcagaaacaaaaaatttacaatatttTGAATGGATAAAAAAAGTGAGCTTCTTGGAGTATAGTCagcaaaaataatttcctaatgACAATCCACCTACTCGACAATCCCAAATCTCAACTTAAATTGGTTAAGTAGAAAACTCCAAAACTTCAAGCCTTAAACTAAAAGACGCATGCAAAGGTTCAGTCAGAAACAGAACaatcatttaataaacaaaattataggACAGAATACCATTATGAGTTCTAGTGACAAAGAAAGCGTAACTCTCCTGGTTGGATGGCTCTGTGACAACACTCTGGAGAAAAAAGTGTTGGGGAGTGTGATCCAAAGGACATCAAACTTGCAATACTGATTGAACTTATATTCAATCCAAAAGCTTAAGCTAATGAAAGAGGGATAATTACTTTGTATTTCTGTTAGCTGAATACCAAAcgaatctaaagaaaaaaaagggagagaagcAACAATGCTGTAGCAGCTTCTGTGGGCAAATTAGAGGAGATGAGAGAAACtacaaagaagagaagaaaaaggtgGGGAAGAAGGTCAAGGATCATTGATTAATAAAACCTAGTTTACAGCCATTCATACTGAAAAGAACTCCGGTCCACATCTCTTCGAACAAGGCCTTCCATATGCGACTCATGAAACTACTATTGTGATCTGATATAATAGGTTTTACGTTCCATGAAGGCAACATATTTCGGCAATGAAGGTTGTTGCTATGGTGCTTTCATTGAAACAAACAATGAGAGAGAGGTGCGTGCATTTCGTTAAGTGCATTAAGTGATCAACAACAACGAAAAAGTTAGCCTTCCTATAGTCCATGATAAAGTCCATTATTAACTCTTTCCAAGCAAAGAGCGAAATATGCAATGGTTGAAAGAGAACAATTGGTACGAGTAGCAGACATTTGGTGTCATGACAAATTGAGCAAATCGAAATAAATAGAGGCATCAATAGCTAAGCGAGGCCAATGGAAATGCTATCGAAGTCTATTCATAGTTTTTGAGTAGACCGCCAAGTCCACCCACAACACCAGTGGTATAGTTGAAGTTCTTGCTTCAATAAGGAAGTCGAAACTACTATGAATAAGTCCATCATGAAATTGAGTGTAGATCAATATAGAATATCTAACTAATTTGAAGCTCCCACTACAAGATCAAAATCAAGTGCTTAACATACGAACAAGGGTTAtgattgaactaaaaaaattgttaaaaataaataaattttcaatgtttAATTTACAATTTCCACGTTAAgcacttgaaattattttttatttataagcaaGTTtaggcttttaataggacacaatggagaaaaaggattcatgtagccgaccccacgtagtgggataaaggcttgatgttgttgttgttgttgtaagcaAGTTTAGGCTTGATTAAAGTATTTGGTTTAACCACCCCATGTGGAATTTTAGTGGTTTCACTCCACTACCTTCTTTGCTTCCctagatctaatttttttcccattagttttttgaattttgagttttagaaCTTGATATAATAGCTTAATTATTGtcagaatgaaaaaaaaaaggtgttgatgtttttaaaaaaaaatggagaatgaAATTTATTGGGTTGAGAGTTTAGTGGTTGACCCCCTGCTCTTTATGTTGTTGGCAGAAGAATTAAAAATCCCTATTTTACTCTTTGATCTATCTCACAATCTCTCATAATATATTCTCCCTTCTCCAAAGCATCATCTTCCAGCATTTCCTCAAACCCTCACacttaaaataattccaaaacagCACCTGAAGTATCTATAAGCACGcaattcatcattaaaaaataaaaattatgataattttctaagtaataatttgagtttagtgttcaaatttataatattttgaaagctAGAAGTTCAGTTAGTCAGGTTAAAGGGCATGAAGGTGAACTCATAATAGCCATCATGAGTTCAAAAAGCTATTTGTGTATATCCTCATTGGCCATGCTGACTTGATGATATACAACATATAAATCTAGTCTGAAGTATAAGCACCTTGAAAGTCATCGAGCATCTTGTTAGTAGTTGGGATTGAAAATTTGTGTGGAATGTTAGACTTAGTTAAGGTACCATATTCGACGCAAAATCATCATGTACCGTCTTTATTATTTACTAGAATAACTAGAGATGAGAAAGAGCTCGTGTTATGTCATATGATACCAGCTTGTAGCAACTCTTGAACCATGAGCTCcatggcatttttttttaaatgattatatcGATATGGGTGAAGGTGGACTAGAGGAGCATTGGGTTTCAAGTTGATTTTATGCGCATATGGCTAGCAAGGAGGCTGtccaaaatgttcaaaaaataagatattataacaATAAAGAAGGGAGAAGGCAGGGGCTCCTTTTTTGTGGGGGGAAGGGTTGAACCTAACAATTTTATTGTTTGCCAGAGAGGTGATAAAAGAAT
>Dendrobium_catenatum_newGene_10561	Dendrobium_catenatum_newGene_10561.1
ACGGGCCAAGGAGTTCTGCCCTTGCCCAATTCTTTCTTCACAGGCAACAACCCTCAACAAATCTCAACTCTTCTCAAACAACTACAGCTGCAGTTCAGTATCAAACAACTAGGCGATGTATCCCTTTTTCTCTGGATTAAGATCTAGTGAACCGCAGAAGGCTTTTTCATGCAACAGACACACTATGCTCGCGATCTTCTTCACACCGCAGGCTTTTCCGATTGTAAGCCGGCTGCAACTCCAATCGACAAGACAAAACTAACTGGAGAATTAGCCGAACACCCATACCACGATCCCTCGCTCTTTCGCAAACTAGCAGGC
>Dendrobium_catenatum_newGene_10564	Dendrobium_catenatum_newGene_10564.1
AAGATAAACACAAATGACAGTAGTTACTTTAATgttcatataattaattttggtaAGGATTTTCTTGTTCTTTAAGAGGCTGAAAGGAGGAGGTATTTGTAGCAGAGTTAAGGATTTAGCTACCACTGACGGCAAGTCCCTACCTTCTTTTCTAGCTGCCAATTTTAGCGGAAAAAAACTGGTGGTGGCTGTGGAGGCAACATCGTGGTTCATTGTAGCCTTGTAGGATGCAGTTCTCTTGAAGAATCAAGCCCAAGGGTGGAAACAGTGCAGCTAACACTAGTAATCACAGGTTATTGCAATGAGGCCGATATCACTAGCTAGCAATCATTCAATATCGACCCAGTTctcttaagttttcaaaagagaCAACAGAAGAAGGAATATTATTGGAGGCTGACAAGAGGAAGATATTTGggcaaaatattcaaatattagGTTCTCTGTTAtccttttctttaatttcaattattttttttctctcggTTTAGTTATTTT
>Dendrobium_catenatum_newGene_10566	Dendrobium_catenatum_newGene_10566.1
tccaacgagccttcTGTGCAATAACATCACGTTGACCACGTGCTTAAAAAGACAGCTCCATTCCTCATATAAAAGCCCTCTTTCCCTCTGTGAGCGCGAAAGCACCCAAATTCCCAAACAAAATGGATCCTTTCTTCTTCCCCGACCAAGATGAGCTCCAAGATTTCTGGGGTTTATCCGTGGACCCCACTGTCGATCTCCTCGACGCCGTCACCCAACACCTCTCTCGTCCTGCCTCGTCGATGGCGAGGCGCAGCGCCTTCTCTAAATACACAGGACCAATTGCGGCTCCGCCGCAAGCTCAAGGCAGCGGTGGCGGAGGCGGCGGAAATATTCATAGAAGGATTATTGAGTTGCTTAGGAGGATTCGAAGAGGGAAACAGGAGAGTAAAGGCGGGGGCGGGGGCGGGAGTAGCAGCGGAGGCGAAGGGAGCCGCGGGTTTCGGCATATGATGCGCGAGAGGCAGAGACGGGAGAGGCTTAGCCAAAGCTACGCTGATTTATATGCTATTCTCTCTCCTAGTACAAAGGCGGATAAGAATTCGATAGTGCAGACGGCAGCGGCGTTGGTGAGAGAACTAAAGGGAGTGAAGGAAGGGCTGCAGAAGAGAAATGAGGAGCTGATGAGAATGGCGGCACCGGCGGAGGAAATGGCCGAGGGAACAAGTAGTGAGAGAACTGAACAGAGGATTGAGGTGGAAGGAGATAGGGTTATTACAGTTCGAGCGGAGAATTCCGCGTCGGCGATTGATTCGGTTATTGGTGCTCTTCGTTGCCTCGAGCGTATGGATGTCAAAGCCAGAGCTATCAGGTTTGCAGCCGCCGCCGGCGGGGGGATGACGGGCGGTGTCATGATGATAGAGACTAATAAGGTATGTTAAAATTAATggaaacatagaaaaaaatttttttttttttttgaagaaattttataaagacGTGCCATTGACATACGTATATATAATCTGCC
>Dendrobium_catenatum_newGene_1057	Dendrobium_catenatum_newGene_1057.1
TTTAAAAAGCCCAAAACATCTACTATATATAGGCAAGAGAGGGGGAACTAAACAGACACTTTAGAAGGTCAAGAGACCACCAATGAACAGCCCAAAACAGCCCAACCAGCTGTCCAAAACAGAACCCCAAGAGTCCAGAAATCCGGCTAGAATTCAGCAGAAAAACTGCACAGAAAATCATGGAAAGACTCTTGGAATTCCCCACAAACAGCCACCAAATCAGTCCCCATAAACTGTCCAAATTCTGTCCAAAATACAGCccaaaaactgtccaaaaacagTCCCAAAAACTCTTCATAGtcccatataaaaataatataaatgaaaagcCAAAAGTCACCTTGCATGATACCCAAGAGTCACAGTCATTTCCAAGCAGAACAAGGCCACGGAACCAGCCAAAAACAGAGCCTAATGCCACGGTTTCAGCACAGGAAACCAGGGGGCATTTCACGGGTAAAGCAGGGGATTAATTCTCGGTAAAGGAGGGGATTAattcacatcaaaattcaatGAGGAAGGCCACGGTTTCAGCAACCAAGCATAGAAAACCAGCAGACTTTTCTTGGGTTCCAGCAGCCATATTAATTCTCGGTAAAAAGGGGACCATGGGATAATAATTTCAAGAGCAAATCAAAGGGTTAAAGCCATTAGGGAACCAAAACAGCCCAAGTGACAATAGGGAGATGAAAGGTCAAGTtaatgaagagaaagaagagggggAAGGAGAAAAGACACAAGGGAAGAAACCTAAGAGCCACAAGGAGGAGGGgattaatctaattaatcttcaatttatgAGCTTAAAACACTCTACTAAATATTAATGAGCTGACATTTAGTAGAGGATATTAAAACTCaccaaaagaaaaactcaacttgttttgacc
>Dendrobium_catenatum_newGene_10570	Dendrobium_catenatum_newGene_10570.1
TTTGGCATTCATGCAAGCAAGCATGCAACGGGATGGTAGCATATTTGCAGAAGTCTTTGCTAGCATCTAGAAGAAGGCTTAAACAAAGTCCAGCTCTTGATTTTGGTAGTATTTGGAAGTTCTATAGAGATAGTGGGACATCCATCCAGTGAAAGGAATTCACTTCTACggcaaaaaaaggaaaatcctGTAGTTTTGTTCGGCACAGGAGGAGAGCGGCACTGTAGCACAGTTCGCAAATTTCTTTTCATCCGGTCTCGGTGCAGTGAAATTCGAGATACTGCTGTTCCGGAAGGAAGGATTTCAAAGATTACGAAGAGAAGAAGgaaaggCGAACATTAAGATAAGGG
>Dendrobium_catenatum_newGene_10579	Dendrobium_catenatum_newGene_10579.2
attcatatatgttTAACGTGTTCCTACCTAAAAATCTTTATCCTGTGAGGTGTATTCGTTTGGTAAATTCCATTGGCCTTTTGTCACTGGACGTTCTAAGTTTCTCCTGAACTTTGAAAGCACAAAATTCACACCATCACAGCGGGACGCAGAAGACAATTTTTATTGTAGTTCCAGTAATTTTTCTGCATTCTATTGCTTCGCCGGGAGAGCTGAGAGGGagggagatggagagagaggaagaaatgGGGCTGGAAAGAACGCTATCAATTGAGCCGCCTCCAGGTAcagaaattttctttgttattccTTCCATGGAACCTTCAATCGCACCTCTTTTTTCTGCTTTTAACCCTATTTTCGAGATTTTCTAGCGGAATTTACTGCAAGTTGTTGTTTCGAATTGTCGATCTTATAATATAGTTGTTTGATTTGGCAgaagataactttttttttagaaaactgcTGTAGTTCTTATGAAGAACATATCAATTACACTTTCGTCAATTGAACTTTCAGTGACTAAATAGATCCCATATGTCTATAGATTCAACTGATTGGAAACAGAATGTGGGATGAAATCGTTGCACCTGT
>Dendrobium_catenatum_newGene_10584	Dendrobium_catenatum_newGene_10584.1
tacgactTTGGAATTTCTCAAACAGTTTCATAGCTTCCAACTGAAGCAtctcatttacatttttttaaacgaGAGAAACAGcgaaaattattcaaatctagCACTGCACAGAATTTTGTACAGGAAAATATAGGGAAGAGAGAAAATTCTTCTcttctaagatttcatttgggacgatttttttactgctttttaaaacaattttttagttcaaaaaaattaattttcatactaaaataccgctttaagaaacaataagaaaattgtcccaaaccaaatctatggcttcgtttggatggctttattactgcttcttaaaacaatttttttaaaaaaaaaaccgtcacaaacaaaatctaagTAACTAAGCAATATATTTTACGAGCTCCATAAGGCGCCATTACGAAGGGATATTCTGAAGTGCAGATGTGATTTGTTCGATAGTATCGTAGCGCTGCCTTTCTTTTAGAATCATTTTAGCGAATTCCAAAGCGCGGTGCTCACAATACGCTCTTCTTTTAGCATCAGTAATTGACTCAAAGTCCTCAACATGAGCTACACCAACTATCCTCCTGCAACAAGAGAAGCTGAGCTTGGTAAAGCTGCAAACTGGCATTTATAGg
>Dendrobium_catenatum_newGene_10590	Dendrobium_catenatum_newGene_10590.5
cggtctctctctctctctctctctttatcttttGGCTCGCTGGACGCACCAACCACTCCTCTCCGTCAGCAGCGCCAATGGCATGCTTTTCCATTTGTGGTaaactataatataattttgcaGTATCCCAACTCCccctttttctcttttctcccTCTCATTACTCTTCCATTACTCTCGCTCTCACTCAaccctttttctctttctttccctCTGTTCTCCCCTTCGTATCTTTCCTTATGGAAGTCCGCCTCCTTCCTCCTATCTCTTTCATGGAGCCTTTGGCTTAAGAAAGGAGGCGCCTTTTCAACTCCTCGGGGGAAGATCCGTTTGCCATGGAATCGATTTTTTCAGGCTTTGTGATAGATCCTGCAAAATGCAATGAGTTGAGTTTGGAGGAAAAGAGGGAGCTAGTACATGAAATTTCACGTTGGGCTGACAATGCCCCTGAAATTCTTCAGTCGTGGACCCGTCGGGAGCTTCTTCAGCTCATATGTGCAGAGATGGGCAAAGAGAGGAAATATACTGGCGTGACAAAGCCTAAAATGATTGAGCATCTCCTTAGGCTTGTATCACAGAAGAATGGTAAAATCAGTGATGATAAAAATGGCATTTCATCTCTCacattgaaaaatcaaaatgtaactaaaaagaaaaggaaaaaagagcAACCGCTACAACCTGGAAATGAAATGCACTCTGATCTGTCTACTGAAGCCAAAGAAGACAATAATGACACCCGCCTCTGTCAGAATCTTGTATGCCGAGCTACATTAAGTCCGCCAGATCAATACTGTAAACGATGTTCTTGCTGCATCTGCTATCAATATGATGATAACAAGGATCCTACTCTGTGGTTAGTTTGCAGCTCCGATCCTCCATATTGTGGTGATTCTTGTGGTATGTCTTGCCATCTCAAATGTGCACTAAAGCATGAGAAGGCAGGCATTTTGAAGAGTGGATGCTCTCAGAAGTTAGATGGAAGCTTCTACTGTGTTTATTGTGGGAAAATAAATTGGCTTATAGGAAGCTGGCGTAAACAGTTAATAATTGCAAAAGATGCGAGGAGGGTTGATGTACTATGTGAGAGACTATCTATTAGTGACAAGATCCTTAAAGGAACTGAACGTTACAAAGAACTCCATAGTATTGTGAATGCAGCAGTGAAGAAACTCAAGAAAGAAGTTGGTTCTCTCGATAAAGTCTCTGCAGTGATGGCAAGGGGTATTGTCAACCGACTTGCCTGTGGTGCAGAGATTCAGAAGCTTTGTGCTTATGCCGTGGCAACTATAGATTCTATGCTTTCTACTTCTTTTAACCTCATGGCCAGTGCTGGTCTAAACATCCCaggtaaattttctttataaccTCGGCGAATTCCATTTGGTGCAGTTGATTCCATCCTTTTTTTCTCAATTGCAGCAGGTCCTCAAGTTTTCTGTATCCAGTTTGAAGATCTCTCTCCAACTTCTGTCGTCGTCTCGCTTCATTCCAGAGATGACGCATTTGAAGAGAATATCATAGGCTGCAAGCTTTGGCATCGAAGTTCCGCGACTTCGGACTATCCTGAAGAACCAACCTGCATCATACTAAGGCCAGACACAAGGATCATGATATCAGGACTCTTTCCTTCAACTGAATATTTCTTTAGAGCAGCTCCCTTCAGCAGTACCAAGGAATTCAGTAGGTGGGAGGCCAAGTGCTCCACACAAAACCCAAATGGTAACAGCAGCAGCAAGGTGCCTGATTTGAATTGCATTTCATCATTCCTGAAGAAAGAACACGAGATCGCCGAGCAACCTATTATCATTCAAACCGATTCTCAAAGGGGTTCGACGAACTCCAGTGATGATCACCTGGCAATCAAAGTCTATAAACACGACAGTGACAACAATGAGAGCCACCTGGTGCCACCTATCTTGGAGTCGCGTGCTTTTGTCAGTTCAAATTCTGTTCCCGCCGAAACACCAAGCAAACCCAATAGGATTATCAGCACACCAGGTTCAGCAAACAAGAAGGAATCAGCAGAGAGGGATTATGAGTATTGCGTTAAGGTGATTAGGTGGTTGGAGTGCGAGGGGCACATGGAGAAGGAATTTCGTGTGAAATTCCTTACATGGTTCAGCTTGAAGGCGACGCCGCAAGAACGGAGAGTGGTGAGCACATTCATTCATGTTCTGATCGACGAGCCCGCGAGCTTAGTTGCTCAGCTGGCAGATGCCTTCATGGATGGGATTTGCAACAAGCAACCAGCAGTGCAAAGGGGGTTCTGCAGCAGGTTGTGGCATTGACCATATAATCATCTTCCTCATTTTACACCAAGATGGCTGATTCTTAGTCTGTAGATTTTGTTCATGTTGCAGAAAAACCATACAGTAGGGAGGGATCCTGTTAGGATATTTCTGATTTGTCTTGTATGGGAAGAACTTACCTGTTGGAGAAAGAAAGCCCCACTGTTTAGGCTTtcatgtatttgaaaatttgggtAAGTTCAGgatcctaatttttttgttgcaacCTATGAGTAGGGTGGCATGGAAGAAAATGGTATCAAGATTGTCATTTGGGTTCTAATTTGTAGAGCACATAGCTCATAGTGATTGATTAGAATTATTTTCGTCCAtaattgttgtttttgaaattctaa
>Dendrobium_catenatum_newGene_10597	Dendrobium_catenatum_newGene_10597.1
AGATTGcatatttttgtgtttggagAAGGCAACTCTATAAACGTCTatatatttgatatggatggccaaagaaaaaaagaatatcaaagGCAGCGATATGCTAAAATGTCTgttgaagaaaaacaaaaaaggttGCGTGATAATAATATTGCTAGAAAACGAAAAAAGCAGTTTTCTAATTTAGAAATTGCTTGTTTGCCATCGACTTCAACTTGTTCAGGTTTCTTTTT
>Dendrobium_catenatum_newGene_1060	Dendrobium_catenatum_newGene_1060.1
GAAGAATCGTTCGGACATGTCTGAACAAAAGTGACAGAATTGGAGAGATAGGAGGAAGAAGTTTCTATCTCCGAACTAAAAGCAGCAGCCATAGTTTCAATTCTGAAAGGGAAGAAATTAATGGTATTGGCCGCTTCTGTACTGAAGTAAATGAAATTCATGATCAGGCTGCTACAGAGAGCCTGAACTCGGCTGTAGTGATTTCTTCTCATCCCTTCTTCACCACAATTGCCAGAAATTTCAGTAAGATTGAAAGGAGAACTAAGAAAATTTGCAAAATGGTGGCCTGTTTTCTCTGCGTTTGATCCCTAACTGTACAGTCTGAGCTATTTTATACCATTTTTCCTGATACGTACTTACTTACCTGGAAgccatttcttttactttgatGGCTTTCTAATACAACACGTAAATATTACATTGTATTGTTCAAGAATTGTACAAATGTAAAAGGAATGTATGTACCAATGGTCActgaaataaaaagataattggttt
>Dendrobium_catenatum_newGene_10605	Dendrobium_catenatum_newGene_10605.1
TGCTGATTCTAGAATCACAAGATACAAcacttctttcaaaaaatgatcttaatGATTAGTTATATGGTTGCGAATATTACATGTTTTGATTTTTTCCTTCGCTAATTGTTCCagtaaaatttgggttttttgtaAAAGTGATATTAATTTAACTAGTattgatgattttgatcaaattattcattgcaacttctctatttttaatatttataatattggtATATAGTTTATTTAGTTGCACAAGACTTGGTAGATTGCCTCTTTGGCAATGGCTTGTTGACCTTGAGAATTCTTATAAGGAACATTGGTTTATTAGAGGTGacttttaaagcataaaaatctatttcgatgtataacagattgtttATGCCTCCAACATGTAGGGTACGTTTACTTCAACGtgcaaatgactatccaagaagagagatattggatgtataataGATTGTTGCCGGGTCGAAAAGGATTGACAGTTGAATTTATACAGggagttgaaactttcattcaagttgcatctcaactgccttcctttcagcttgataaaatgtttagatgtccgtgttcgaagcataaaaatctagcattcctaaagcccgatgatgtgaagcttgatttatatcgtaggggatttcttccaaactattggatttggacatcacatggcgagtacgagccacatAGAGATGCTCATGCTGGTTCATCTACAGCTTATGAaacatttcatgaaaatcaaatgagtagaccctatgaagaccttatttttgatgtagcaggtcataatttaaggtctaatgtggaagagccaccaaatgcagagacacaaaaattctttgagttattacattcagCCCAAAAGCCAATTTGGGAAGGTTGCAGTACGCATTCAGAATTATCCATTGCAGTGAGGATGttaagtattaaaactgagtataatATTCCTCGTGAGTGTTTTAATGACGTTATTGGTCTTATGAAGGAAACTAATCCGGCTGACAATATAATTCCCTCAGACTTGTACCgaacaaagaaattagtatccaagctgggtctcactgctacaaagattgattgttgtatcaatggatgtatgttatactataagGATGATGCAGCAGAAGTTACTTGTCACATCTGCAATGCTCCTCGTTTTAAGCAGAACTCGGGAAAACAACGTCGTCCAAAGAAAGATGTGCCATATTCCCGTTTgttttatttaccaatcattccaagacttcagcggctctatgcatcaatgagttcagcaggccatatgagatggcataaggagaaaatagcaaaaagtgatgttctttctcatccatcagatgctgaagcgtggaaacattttgatcgagtgcatccttcatttgctgctgaaccccgcaacataagattgggattatgtACTGATGGTTTTACTCCTTATAGTCAAACAGCTACACCGTATTCTTGTTGGCCAGTTATATTAACACCATACAACCTGCCaccagagatgtgtatgactactccgtTCATGTTCTTAACTCTGATTATACCTGGACCACATAATCCGAAGGCAAAGATTGATATCTATTTGCAGccattaattgatgacctcaaattattatgggaagaaggagtgctcacatatgacatatcaataaaacaaaattttctccttcgagcTGCTTTGCTGTGGACTATCGGTGATTTTCCAGCTTATGGTATGTTGTCTGGTTGGAGCACAGCAGGGAAATTAGCATGTCCTTACTGCAT
>Dendrobium_catenatum_newGene_1061	Dendrobium_catenatum_newGene_1061.1
GGGGTTTTTACAtgtataacacttaaaactatcatatttacctattaaacacctaaagttacttatttactaatataccacctcAAAACTTTtaacctaataaaaaaaaccacTCCGTTCGTTCCCGTTCGCTCCCGTCACAGCAGACCTCGCAACTCCGCCCTCTCCGACCTCGTTCGCCGGGTATCGCTGGCGGCGGCCACGTTTTCTCTGCCTTCACAGCCCCTTCGCAGCGGTCTTCATCGCTTCCGAACTCGCCTCTCTCCGCCGGCAAGCAACCGGCTGAGAGCAAAGCAACCCGATCTTAACTGCCAATTCAGCCTCCTCCACttcatagccaccatgaatagCTCACGAATCACGTCTATGTGTCCGTGATAGGCCGCGGGTACAAAGAGCGACGCCGGCGCGGAGATCTTTGTCGTTCTTAGATCCACCGCTACCATTGAATTAAATGATGGAGAGGGAGTGGAGAGCTTCAGGATGAGAAGCCATGGCAGCTTTTGCCATTAGAGATGCTCCGAGTCCCCTGTTTTCCAAATAGTATAAACAGATCATGCCAAGACTGTAGCTGGCTCCGTGCTCTTGGAGCTTCGCCAGCCCGAAGTTGCCGAGCCGACCGTCCAGGTTCCCGTCGAGAAGCACATTGCTTGCTTTTCACGTCGCGATGGATGACGACGTGTTCCCACTCTTCATGTAGGTAGAGCAGCGCGGAGGCAACGCCGCGAAGGATGCAGAAGCGCTGCACCCACGAGTTCGGGTGAGGCGGCGGCGCTGCTCCGTTGGAACACGTCGTCATCCATCGGAATCGTGGGAGATGCGTTTCACGGCGATTTCGACGCCGGAGGAAGGTAGGACGCCTTTGTAAACTGCCggaggaagtttttttttccctcaCACTCAGTCTCCGCCCGGAGGAAACGCCCCTGACGCTCGTCGGGGTGAGTTATTTGACGGAAGGTTACAGAGTGGTAGTTTTGATGCGAGCAAGAGTTTTTAGATGGTAGAATAGTAAATAGTAAAGTTTGGGTGTTAACTAAGTAAATAGAATAGTTTTAAGGGTtaggtatgtaaaaatcccatcAAAAAAATTCCATCCAAAGTGCATGGCTTTGATCCACCCAATCAAGACAATCATGACGGTCCCCTGCCTTCCATTCCTCTCAGAA
>Dendrobium_catenatum_newGene_10611	Dendrobium_catenatum_newGene_10611.2
CTTTGATGCTTGTGCTGTCTTTATCACCCTTTATCTTCTTGTTTAGCAAGTAGAAGATGGCAACATAGGAGGCACATCTTTGTCTAGAGGTCTTCTAGGTTATTGAAGTTGTGGTTTGATCTTGATTGGCTGGATGTAGGCGTTGCCTTAGGGGATTGCTTTCCTAAGAGTTTTGTCTAATGTTAGGGAAGCTAGAGGAATTGAATCCGTGAGCTTCTCTCATGTAGGTAAGACATGAAACGTTAAATTAAGCAAGGtggattttccaaaaaaaaaaaaaaagcatggatgataaatattttcatagtgCCAAGTATAATATTCAATACTTTAAGGAGATTGGTAGCTTCAGATTACAATTTTCTATTGGAGAAAGTTCTTGGAAAGCTTGAAACTTGGGGAGCTAAATTCATTTCTCTAGCTAGAAGATTGACTCTTTCTAGATCGACTATCCTTTCAATTCCTATTTTTTACTGCACGCATTCTCTGGTTCCAATCGATGTTCTGAGGGAAATTGATAAAGCCTGTAGGAAGTTTGTTTGGCACAAGAAGAACAATGAAGATGGATTGCATTTTGTCAGTTGGGATATTCTATGCAAGCCGTTGCATTTAGGTGGACGGGGTCTCAAATCTTGTACTCAAAGAATGGATTCCTTAAGAGCTaaaattacatgaaaatatGTGAATGATGAAGATTCACTGTTGCATAAATGTTTGAAGCCTATATATGGAAATTCTGGCTGGATTCCGGAATGGAAGCAGAATTTATCTCCTACATGTAAAATCTTAAGAAGTGGTGCTAAGGATCTTAAACCTATTATTAGATGGAGGATTTCTACtgatgaaaatattaaagtatCAGAGGATGTTTGGATACTTGATAAAGCTTTATGTAAATGGCCAACGTTTTTTAATAATCAACTTATTAATGATCTTTGTGTAGATCAATTTCTGGAAAATGGTAGATGGAACACTGATAAACTGCTTGAGGTGTTCGGAGAGGATTTGCTTCAGATTATATGTGAATTGAATATTGATCTTGATGCTGGATATGATCAAATGGAACTCATTTCTTATAATTCTAGAAAAACACTTACGACTTTATCTTATGAGGCTTTTTTAATGAATGATAGTAAAGGAAGCTATTGGTCTTGGATGAAGAAGATTAAGCTCAATTCAAGGACTGaagttttttggtggaggatatTCCAtaaagctattccaacctttcaTTTCCTTGAATACAGAGGACTTAAGGAAGGATGCTTATGTCCAAGAGGTTGCTTGGAAattgaagatgttaagcatttGGTGGTGACTTGTGAAAAGCTcattcaaactaaaataattctCAATCTTTGGGGATTTCAGATTCcgaattttaaatgttttgctGATACTATTGAGTGGTTGGAGATAAATGCTTCCAAAAATACATTTATCACAAATGTATTTTGTAATTTGGTTTTTCTTTGCTGGAAGTCTAGAAATAGACTTATTCATGAGGGAATTGAGGATTCCAATTTAAGCATTGCTTCTAATGCTCTtagtttgaattcaatttcTATTTCCAATAGAAATAAATCGGGCCTATGGGATGTTAATCAACCATCTCGGTTGTTTAAAgattcttggcatcctcctccacccgattggatcaagattaatgTGGGCGCGTCTTTGTTATCTACTTATAATGCCGGAATTGGAGCTATTGGGCGTGATCATCTAGGGAGGTTTCTATTTGCTAAAGGAATCAAAGGTAtccattgggacattgctcGCCTTGAACTTGAAGTGTATAAATGGACATATTGCATGTTCGTATTGCTGTCCTAAACTCTCAAACAAATGTCACTTCTGCTGTGAACCTATCGGTGGCCACCGATGCTTTGCACTAGAGAAAATTCTAGAATCCATTACCAGCCCATGCCAGTATGGTAATTACGGATGCAGAGCTATTCTATCCTTTGCTGAGAAAGTATCCCATGAAGAAGCCTGTAGTCATGCTGCCCTCTTCTGCCCAATTAGTAATTGCACCTTCTCTGGCTCAAAGAGTCTTCTCTTTACTCATGCCAAACATATGCACGGCAACATTTCAAAGAACTTCTGCTATGATAAACCTTTCTTGGTTATTTTGGAGAAGCAGCAACCTTTAATGGTTCTGCTTGGGGAGGACAACCATTTCTTTCTCCTCTTAAACAATCATGAGATCTTCCCTGGGAATGTGCTCTCTGTTATCTGCATGGCTTCAGACAATGCCGAGTATGACTTCTCATGCGAGCTCAAGGTGAATAGCAGGGAAAGCTCGCTTAGGTTTAGGGCCTCAGCTGAGAAGGTCAAGAAGTGGAATGGAGTTCATCCTCGCAAGGCTTTCCTTGTGGTTCCAGACAGTTTTGGTACTACGGATGCTCGATTACGTGTAAATGTTTGCATCTATAAATCATTATCATCAGGTGTTCTCAAGTAGCACAGGCCTGTTTTGATTTCCGTTTCAGTTTCTACTTATTGGTAAAAGCatttgcaatatatatatatatatatatttatttgtgtgtgatgttttgctatttttattgaatgttaAGT
>Dendrobium_catenatum_newGene_10613	Dendrobium_catenatum_newGene_10613.1
ATCagcaaaacatttaaaattcgGAATCTGAAATCCCCAAAGATTGagaattattttagtttgaatgAGCTTTTCACAAGTCACCACCaaatgcttaacatcttcaatTTCCAAGCAACCTCTTGGACATAAGCATCCTTCCTTAAGTCCTCTGTATTCAAGGAAAtgaaaggttggaatagctttaTGGAatatcctccaccaaaaaacttCAGTCCTTGAATTGAGCTTAATCTTCTTCATCCAAGACCAATAGCTTCCTTTACTATCATTCATTAAAAAAGCCTCATAAGATAAAGTCGTAAGTGTTTTTCTAGAATTATAAGAAATGAGTTCCATTTGATCATATCCAGCATCAAGATCAATATTCAATTCACATATAATCTGAAGCAAATCCTCTCCGAACACCTCAAGCAGTTTATCAGTGTTCCATCTACCATTTTCCAGAAATTGATCTACACAAAGATCATTAATAAGTTGATTATTAAAAAACGTTGGCCATTTACATAAAGCTTTATCAAGTATCCAAACATCCTCTGatactttaatattttcatcaGTAGAAATCCTCCATCTAATAATAGGTTTAAGATCCTTAGCACCACTTCTTAAGATTTTACATGTAGGAGATAAATTCTGCTTCCATTCCGGAATCCAGCCAGAATTTCCATATATAGGCTTCAAACATTTATGCAACAGTGAATCTTCATCATTCACatattttcatgtaattttAGCTCTTAAGGAATCCATTCTTTGAGTACAAGATTTGAGACCCCGTCCACCTAAATGCAACGGCTTGCATAGAATATCCCAACTGACAAAATGCAATCCATCTTCATTGTTCTTCTTGTGCCAAACAAACTTCCTACAGGCTTTATCAATTTCCCTCAGAACATCGATTGGAACCAGAGAATGCGTGCAGTAAAAAATAGGAATTGAAAGGATAGTCGATCTAGAAAGAGTCAATCTTCTAGCTAGAGAAATGAATTTAGCTCCCCAAGTTTCAAGCTTTCCAAGAACTTTCTCCAATAGAAAATTGTAATCTGAAGCTACCAATCTCCTTAAAGTATTGAATATTATACTTGGcactatgaaaatatttatcatccatgctttttttttttttttggaaaatccaCCTTGCTTAATTTAACGTTTCATGTCTTACCTACATGAGAGAAGCTCACGGATTCAATTCCTCTAGCTTCCCTAACATTAGACAAAACTCTTAGGAAAGCAATCCCCTAAGGCAACGCCTACATCCAGCCAATCAAGATCAAACCACAACTTCAATAACCTAGAAGACCTCTAGACAAAGATGTGCCTCCTATGTTGCCATCTTCTACTTGCTAAACAAGAAGATAAAGGGTGATAAAGACAGCACAAGCATCAAAGTGAGAGGTcagtagaaaaagaaaaaggttaAGAGGAGAGAAATCAATATTGTAAGAAGgtggagagagcaagagaaagcatGAATCAATTCTCAAAGTTACCAAATTGATTATCcacttttaaattcatttgcCGGGCAGCCTAAATTAACTAAGCCAACTAATAGACAAAGATTAAACAAGAGGGAAAGGTAGATCAAGAGATGAATAAGGGCAATAGAAAGACTTCCAAAGTAGATAATACCATAAAAAGAGCGAGATTAAAGGGTCTATTTCTTTATCAGCTTCCAAGTCCAAATGACTAGAAAATTGACAGTTGGTCCTTCAATAGATGGAGAAATGAATTAGACATCAATTTCCCAAGATTTAAAGCACAGCAATTAAGGGAATCCTACAACTAATTTCAAAGAGTAATGAGTACCACTTCACCTCATAAAGACTCTCAAAGCGGATATTAAATCCTAGTTAAGCATGTGAAGAGCAGATATTCTGGGAGTCTGACCTCAAAAATGGGCGGACGCAGGGGTTGGAAGCAGATTTTGCAATTGAGAACGTCGGGATCAATGCTGAATCTAAATTCTCCATCCGTATTACCTCCCCGGAGAACTCCGTCCTCACCTGTCGCATCTATCTCTACGAAATCCTCCGCTTCGACCGCATGTCCTCTTCACACCATCTTCCTCTTCGTTgctcctcttcttccttttgcTCCCGCTTGTGCCCTCGTTCAAAGAGAACGTCGCCATAGCCTCGTCCCAAATGGCAAGCTCGGTTAAAATGCCTTTACCCCTCGACAAGATTTTGGGGAGCTGAGGAGATGCCTTACAATTGTTTTGAAAGATCGG
>Dendrobium_catenatum_newGene_10615	Dendrobium_catenatum_newGene_10615.1
tactagtggatgtgcccGCTTGATCTACTTCCCCCTTGAAGACATCCGCAGTTAGATCTTCTAGTTGCAGGTCTGATAATGATAAATCTGTCacatcatctatgaaccactcattatcagacgCCAAATCATCACACAACAAATGGTCCTTATAATCCTTCAACCCCTTGTTCCTCAATCTTTTGTTGTGCATGATGTACACAAGGGAGTTCATTCTAAGTGTTGAAAGTCAATTTCTTCTCTTCGTTTGCACTTGACTTTATGTGCTCCATTATCAGACGCCACACCCAGAGGAAGAACAAGTGAGACCCAAAACTCTAGCGGCAAAACTCTATAACTCAGGGGTGGAATCACTaaattggatccaccattcaactaTTTTCAAGAAGACAAATGACTGTCTTCAAATTAATGATCAGCGCTTTGAGGATGCAGAAGAAATGGAAGATGCTAACCATAATTAGAATTGACTCTGCTCTTTACCTAAATATCTAACAAGCAAGCATTTGAGCTTCAGTCAATGCCTATTGTTGGTGTTCCAGGTTTTGAATGTAATATCTACCTTTCATTAAGAAACAAGTGCTGTATTGTAGTATTTGGCAGGAtaagtttgttttcttttataacGCTTCtcgtttttatcttttaatgatgTTTCTTTTATGATCTATTTATTAAGGTTGAATTTAGCCTAAATAGGATGTTCTTAGAACATTATTTCATTATGGAGTTGGCTACTTTTCAGTAGTCATGAAAAAaggattaacaaaaaaaaaaaacttattctactgaataattataaatttcttatgtattatattttttatgtatcaaTGAACGTATAATAAATCTTGCATGATGTAGAGATTTGAAACGGTTGAAACTTCCAGGAAAAAACATCGAATTGGGAGGGCGATCCTCCCGGTGAACTGACCTTACCCCAAACCGACACAGGTGAACAAGTAGAGTATACTAGGGCGCGTCGAGAAAACCATGTTGAAGGAACTCGGCAAAATGACCCGTAACTAGATTGATTCATCTTGTGTTATAGGGCATAAGATTGTGTTTTGGGC
>Dendrobium_catenatum_newGene_1063	Dendrobium_catenatum_newGene_1063.1
CCCAAACTTTACTATTTACTATTCTACCATCTAAAAACTCTTGCTCGCATCAAAACTACCACTCTGTAACCTTCCGTCAAATAACTCACCCCGACGAGCGTCAGGGGCGTTTCCTCCGGGCGGAGACTGAGTGtgagggaaaaaaaaacttcctccGGCAGTTTACAAAGGCGTCCTACCTTCCTCCGGCGTCGAAATCGCCGTGAAACGCATCTCCCACGATTCCGATGGGCGACGTGAAAAGCAAGCAATGTGCTTCTCGACGGGAACCTGGACGGTCGGCTCGGCAACTTCGGGCTGGCGAAGCTCCAAGAGCACGGAGCCAGCTACAGTCTTGGCATGATCTGTTTATACTATTTGGAAAACAGGGGACTCGGAGCATCTCTAATGGCAAAAGCTGCCATGGCTT
>Dendrobium_catenatum_newGene_10630	Dendrobium_catenatum_newGene_10630.1
GCAATGGAAAATCTCTTTATGAAACATTTTGTAGTTACATattatctcttcttcttcttcttctcccattCTCTCTTACCTTGCTTTATCAGTTATCAGAAATGATTCTTGGAACTTCCCTTCTTTCATACATGCCGAtatcagaaatcatatcattCACTATTGCCTTCTACAAGGTGACGTTAGAAATTTATGTTGGATTGGATCACACTCATCATTTCAAGATTTCATATTGAGTTTTTTATGCTCAACATACCACTATACCACTTCATTTTGCATAAATATTCTGCCTTGCGTTACTCTTAATATACTTGGCTTGCTTTGGTGGGTTTGCTCAAAACTGCTGAAAATTTACTGAGAAGGGGTATTCTTACTCATGTTTCATGTGTTGTTtgcaaaaattatgattacagTACTGTGCATAACTTTTTCGAATGTGATTTCTCATTCAATGTCATATCCCGTTTCATGCCCACTCAATGTCATATCCCGTTTCATGCCTTGGGCTGTTGGATTCTTATTGAGGCCGAATTTAGTTCAGCTGTTTCAACATATTCATGAATTGCTTCACCCTGTGCCCTCAGTTAGAGAGCTTTATCTTTTGATCACCTGCTGTTGTATTTATATAATGGGGAGGGAAAGGAATGCTTGATTATTTGTTTTTGGCTTGCTCTCTTGGCTATTTTTGAACTGGACGATGATGAACCCATCTCCGACTACTCGTCAGTAGGCTTTGGATGGTCTAATGCAACCTAGTCGACTGGTGCTGATGCGC
>Dendrobium_catenatum_newGene_1064	Dendrobium_catenatum_newGene_1064.1
aGGGTGAAATTCGGTCTGAGTGCCTGAAAATTAATTTCCAGGATGGTGTTAGCTTTCAAAACCTATTGTACTTCATGGTGGCTCCGACTCTCTGTTACCAGCTCATACACTATGATATGCTTCGTGAAGGATCCAGAAGGGAAGACATCTTTTGAGTTGGTGCAAACTTCcagagcaagagaaagaagagaaaacataaaatttatttcgtgCATGCTGAATACAGACTTTACATtggtatttatagtttttctgaaCCCAACCAGTAATGTAAAGACTGGCTGGTTTATACagcaaatacaaataatatctaaaagtccttatttataaatacatttatTACTTTTAAGCTGAACCAGT
>Dendrobium_catenatum_newGene_1066	Dendrobium_catenatum_newGene_1066.1
GCAGGAAAGAATTTTGGTATTACTGAGTTCGTGAATCCTAAGGACCATGAAAAACCAATACAGCAGGTTATCATTGACCTCACTGATGGTGGCGTGGATTACAGTTTTGAATGTATTGGAAATGTCCAACTGATGAGGGCTGCTTTGGAATGCTGTCATAAGGGCTGGGGGACATCAGTTATTGTCGGTGTGGCAGCTTCTGGGCAGGAGATATCAACCCGACCTTTCCAACTTGTGACGGGGCGTGTATGGAAGGGAACTGCTTTTGGAGGCTTCAAGAGCCGCTCTCAAGTACCATTGCTTGTTGAAAAATACATGCATAAGGAAATTAAAGTAGACGAATATGTCACTCACGAACTGACCCTGGCTGAGATCAACAAGGCCTTTGATCTGATGCATGAGGGAGGATGCCTGCGCTGTGTGCTTGAAGTTCATCCATAAAAATGGTTCATCTCCTCATGCCTACCAACCATCTTCTGCAATGGGAAATCCTTAAATTCAGTATTGATTTCTACTTTTTTGGCAGTCACCATAATCTGTCTTACTGCAGTGGCAAATGCAATGTTGCTATATTGAAACTAAgtgaatatataataattaagatgTTGGTATCATGAATTGCTACAATCATCAGCAGTGACAGCACCTCTGCATTGTTTTGCATCTTTtatgtttgatgtttttgtatTGTGGGActtcaaaatcatcatatgtGACAGGTTTTTCctgttatttttatgttttcttc
>Dendrobium_catenatum_newGene_10666	Dendrobium_catenatum_newGene_10666.1
ATAATAATACTGCACAAAGTCTTTCTTCTGAAGATATTGATGCAATGAAAAGGGAAGGTGCAACTGGTGATGAAATAGTTGAAGCTCTCATAGCTAACAGTTCAACCTTTGAAAAGAAGACAACACTTTCACAAGAGAAATATAAggttaagaagcagaaaaaatatGCACCCAAAGTACTCCTTAGGCGTCCCTGCTCTAGAAGtatatgtgaagcatatttcaAGAAATATCCTACTCGAATAGGGTAAGGAATGCTCGGAATTCTGTTATTGTTATGTGCTCAActatcttctttttttgttttcatctcTTGTTTAAAACTACAATGTAATTGAACATGCTTTTCCAGGATTATATTTGTCCA
>Dendrobium_catenatum_newGene_10669	Dendrobium_catenatum_newGene_10669.1
GGCCAATCTCAGATAAAAAAGCAATCAACTTCAGCGCTTACCACTACAAAAGATGCCTTCTTCCTGCTTTGTCTGCTTCCCAACAGCTGTGTTGCCCAGCAATCAATCCCCTCTATTTGGTGGGACCTTCAGCACACCAACGCATACCCCTTTCTCTACTCCATTTCTCTGCATTTAAGCACACCCGTGACCATTCTTGCATCATCAATTCCACTTGTCATGACTCTCTTCCTCCTGTTCTGCATCTCTTTTCTTCTTGCCCTGCCTTGTTGCAGCAATGCTCAGCCCTCTCCAGGATACTACCCAAGCTGGAGGTTAAGACCAGTGGGGTTCTATCATGGCTTCACTAATCTCTGGGGGCCTCAGCACCAATGGGTCTCCAGTGACCAATCTTCACTAACCATCTGGCTTGATAGGAACTCAGGAAGCGGGTTCAAGTCGATTCGAGCATTTCGAAATGGGTACTTTGCTGCTTCAATCCAGCTTCAGAGGGGTTACACGGCAGGAGTTATCACAGCATTCTATGTGAGTGAGATGCGAAAACCTTTCACAATTTACAAGCtttgaaatgattt
>Dendrobium_catenatum_newGene_1067	Dendrobium_catenatum_newGene_1067.1
AAGAACAGCAAAATATCACAATAGATATAAATCCCAGCATTGCCTCATTATGTGGGTCACACAGAGCAGCTCATCCGGATGAGGGGACAGTTTTGGAAGCTGTCTCGCATCTGCTTATGGTTCATGAGTGGCCAATAAATTGTCCCAGATTTATGGAAGGCCTACGAGTCTTAGGATTGGACTGCGTTAGTCAGCTGCGATACATAAGGATGGATCACAATCTTCTCACAGCTTTGGTTGAGCGCTGGTCACCACAGACAAACTCATTTCACTTGCCTGTAGGTGAGATGAGTATTACATTACAAGATGTTGC
>Dendrobium_catenatum_newGene_10671	Dendrobium_catenatum_newGene_10671.1
TTTTTCTCTTTGGTTTTGTCTAGCCCAAGGGCcatctagggtttgcttttcctcgTTGCGTTGCTGCTTCGGCGTCGGTTGAGGTAAACAAGAGTCGCTAAATGAAGCCTCTCCGCCTCCTCTGACGACGTCGTTGTTCTGGTCGGATCGGAAGTCGCGAAGGGAGCTCGCGGAGAAGCAGTATGGAGGAAAGAGATGGAAATAAGGGTGTTATAAAGAAATTATCTGCTTGTGATGTAGAAGCTCTGAAAAAATGCTTAGAGGAAAACAAGGGAGACTATGTGAAGTGCCAGGCACATATTGAAGCTTTCAAGACATCTTGCTCCATGAAGAAAACTCAGTCCACCAAGGCATCCTCAACataagttctttattttttgtgattatttctaaggctttttttatatatttttctcaaatgaattaaaattgagatatgCCAAacaagaaaaactgaaaataatataatgatacaTTGCTGGTTTCATTTGGTTGCATAAATGCTCTGTTGATTTATTTGTGAT
>Dendrobium_catenatum_newGene_10672	Dendrobium_catenatum_newGene_10672.1
aagaaacagGGCGGGTTTGAAAGCAATTACTCTTTCTTCATCTTTGCCGCAATGGAGAAGGgactaagggcatctccaaccgaacggcaaACACTTGTTTGCCGTTCTTGTTTTGCTCCAACCGATCGCCATTTTTTACCCcatttgatcgcggatgaacagtgcgacgccaatattggcgtcgcactgttcactcacaccattttttgctctcaaccggaaaaacgcgcgaaagggagggcgatcgttaccttctcaaaaacacctaaaatggcgttcgattgTAGCATCACCGcgccattttggagttttgcgttactttgccgtgaaaaatgaagttttcggttggagatgccctaagggCGTACATGGAAGTCCTCCGGCTAGTTCGCCGGCTTCCGGCGGAGACAAGGCCGTACTACGCCAAGTTCGCAAGAGAGAATTTCGTCAACTACCGCAAACTTGACGACCCTTCCAGTCTCCCCGATCTCCTTCGCCGCACCTACAACCACTCTATCTGGGTCCTCAAGAAGTACTCGGTGAATGAGTCGTTGGCTGACAATCTGAAGAGGGTCTGTTCGTGCTAATGAGGTGAAAGTCTGCAGAGTTATTTCTTAGCAAGTAAATGTGCTTGGGATACATAAACAATTTTACTTCTGGGATGGAATTTCATGTAGAAGCTCTCAGTTCTCAATTATTTCTTCAATAGCTCCATTTGTAAGGCTAAAGGCGACatctattatattattcttcacCCAGCTTGCAAAAATTGCAATagaataatgtaatttttttttttcatttttttttagaaattgcaGTTTGAATATTGCAGAATTTAATACTGTTCTGATCAACAGAATAAATGCATGAATGATCTGTGCagttttttttggtaataaGTTTGCAGTCGATTTTATTTGTCATTTAAATAGTGataattatttgtttgtgtttatttgAATTGCAG
>Dendrobium_catenatum_newGene_10673	Dendrobium_catenatum_newGene_10673.1
TCACAACATCAAATTATTGATGTTTTCTGACGCGAGACGATTTGTTTGCCTCCGATTATTCCGTGCATTCGAAAACTCAAGAAACTCCAGGTAACTTCTCTAGGTATAATGGCCTTGGACCCGAGGACGGAGCGCCTCGTATTTCCTCCTCGTCGCCGACTACGACACTCAATATAGCGCCTTAATTCGGCCATGTAAAGAGGATTACATAATCGATAAAGTTGTCTACAAAACAGTTCATCTTCAATTCTGACAAGGAAGATCAACTGAATGATGAGGAAAATGTGAAGCATAAGAATGTCAAATAGCTTTCTCTATGTTCTGGTTAAATTTAGTAAGTTTTTCAGGTATAGTTCATCTATTTATCTGCCATACCCAAGTAATGGTGCTTATTAATGCCTTGTGGAACTTTGATGTCCGAACCTTCTT
>Dendrobium_catenatum_newGene_10675	Dendrobium_catenatum_newGene_10675.2
GAAATGGCACCACACACCAGAACACGTGTTAGAAATGCAGGATGTAGAGAACAAACTGAAGTTGAAATAGATGTTCCAACAAATaccattgaaaattttgttgcaGtaGGTACAAGCAATGAGGAGCAAAAACGAAAAAGAGGTCCAACCTATATGTGTAGTATTTGGGGATATCATGCTATCCAACATGGTGGAGAACGACTTGTTGTT
>Dendrobium_catenatum_newGene_10681	Dendrobium_catenatum_newGene_10681.1
atgaagaataaattcataaataatattattagaaaattaaaagctttttttttttgctaatttcaatattaattttataatttaaagatgAGCCATGTTCTAAATAATTCCTccgaataaaataaaaggaggGCAACTAAATGCAGTCCTGTTTCTCACCAAATTTGGGTTCCATGAAGCCGTTAGGGAAGCACGTCTTCTGCTCTTTTTGCAAGCGAAAAACCCGCTTGAAATGCAGAGATGCCGCCCGAGCTATCTGTAATCGACAGGTTTCTCCAtcggaggagagagaaagagggcgCCCCTTCTCTCTCTATCGTTTCGATCCTGACAAGGagggatgagagagagagagagagaatgcgCAGGGGCAACTTGTTTTGATCTGAAGGAGTGGAAGAACGAAACAGAAATAATCAAGGTGAGATAGAGGGATTGATAGAGGCATTCTTCTCGTCTTCTCGCTCCCTCCTCAACTCTTCCCGTCTCTCTCGTTGCGAATTAACACTAAAAGGAAAGTcctttatttgaatttggaaagttttcgtCAAGATCTCAATTGGATCTTACTTCATCATCTCCAATTTGATCGATTTCCTCACGCAAGGCATGGCGACTTCTAAACCCAAGAGGCTCTATCAAGCTTGGAAAGGAAGCAATAGATTTTTCTGTGGTGGGAGATTGATATTTGGTCCAGATGTAGCTTCAGTGTTCCTATCAACACTGCTAATAGCTGGTCCATCTTTTGCGTTCTGTTTTCAAGTAATTGAGAAGATCCGTAAACATGAAATGCATGAGAGCAAACATGTGGGTTTTTCTCGCCATCATACACTTGGTTTTCCGGTGTTGATTGTGGGATTATTTATCTCCATAGCAGATTTGGTTTTCCTGTTCCTGACATCTGGGACAGATCCTGGTATTGTGCCGAGAAATAAGCTACCACCAGAACCAGATGAAGCATTTGATGCCACCTCTTCTTCCATGGAGTGGATCAGTGGTGCATTGCCAAATCTGAAATTACCCCGCACAAAGGATGTATTGGTGAATGGTTTAATGGTTAAAGTGAAATACTGCGATACATGTTTGCTCTACCGCCCACCTCGAGCTTCCCACTGTTCTATATGCAACAACTGTGTTCAGAAGTTTGATCACCACTGCCCATGGGTTGGTCAGTGCATCGGTGTGCGTAACTACCCTTTTTTCTTTCTGTTCATCTCACTATCAACCATTCTTTGTGTGTACGTCTTCACCTTTTCGTGGATTAATGTTATTTATGAGAAGAAATATTATGGCAATTCTCTTTGGGAATCCATGAAGGGGGAGGTTTTGTCACTTGTGCTCATAGTGTACACCTTTATTTCTGTCTGGTTTGTTGGAGGACTCACAGTTTTCCATATCTATTTAATCAGCACAAACCAGACAACTTATGAAAACTTCCGCTATCAGTACGACAAGAAGGAGAATCCATATAATAAGGGCATACTGAAAAACTTTGGAGCTGTCTATTGCTCGAAAATCCCACCTTCATTGAATAACTTCAGATCATGGGTGATTGAAGAAGAAGTTCAGGTGAAATCCATGACTTCTAAGCAAAGCATAGAAACCATTCTTCAGAAGGAGATTGTGGATTTAGAAATGGGTAGAAAACCTGACTCAGATGGCAATGTTTCCATCCCTAACcttttaagaaatttggatTACagtgaaattaatgataatttgaaGGTGAATGATGGGAATGAAGTCGAAGCAGTCGTCCCTTTTACTTTTCCAATCATAGAACTACCTGTTATTCACATGCCAATAGACTCCAACCAGTGCTGCTTGGTTTCAGATGGAAGAGTTGTAGATGAGAATGTACATTTCCCCAATCAGAGCTTGCATCCTCTTCATGCTCTGAGAAAATGAGGGATTATCACAGTTCATCTTCAAGAACCTCAACTGCATACATTTGAAGCTTATACTATCCTCCATCTGAATGTTTTCAAAGCTATCCCCAAGCCAGGTCTTGTAATCAATGATGAAGAGGGTAAAAGGAGGATTAAATATATGGCAGATACAGCTTCCATGATTGATTTTGTGTATAACTATtgcttttttggattttatttttttggtgg
>Dendrobium_catenatum_newGene_10682	Dendrobium_catenatum_newGene_10682.1
CGCGTATCGCGCTCTTTCGCTCTATAAATACGGAATTCTCTGTGAGCGGATCTGCGGACTATCCTAGTTGAGACGTGGTGATGGGGAACGCGAGCGATAAGGAGGAGATAGATAATGGCAGCGACGACTCGAATGAGAGATCGGACGGCGAAGCTAATCACCGGAGCGGCGGTGCACGCCGCTCGCGCTCGCTGGAGCTGATCCCGGGCTCACCGCCGGACAGGTCCAATCGGTCCCTATCGCCACTCTTGTTTGTTCCTCAGATGAAGGATTCAAATACCATTCCTGAGATTTATATTcaagaaaatgagaaagttcACATTGTAGATAATGTGGTAGAGGCATCTGATGATACATGTAATGATGATTCAGTCGTAATTAAGAAGCGCAGAAGG
>Dendrobium_catenatum_newGene_10685	Dendrobium_catenatum_newGene_10685.8
ATTCCTTCTTACTCTGTCTCTCTCCTCGAGTCAGCGTTGGTTGTTCCACAGATGGCTTTTGCCTCTTTAATCCACCGCTCGAGCGTTCAAATTCCTCTGAGATTTGAGTCGGGGAATTCTAGGGCTCGAACTTCCTCGTCGTCATCAATTCAGTTCGCTTATTCTTCTATGCGCCGTGCCGGCTTCTCTTCCACCTTGGACGGCGGAAGATGTTGTCAACACATTTGCTCGAACCGGATGCAATGCTTCAAGGAGACGAGCCAGGAGGACTTCAAACTCGAAGGTTGCTTACCCTGTTTGAAAATAATCTGATGGTCCAATGGATCTGCTGAAGATTTGCAGATAGGTGGTCATCAATCATGTGATGAAGATGGCAATATTAAAAATGCTGCATCAGATACTTCTTTAGATTGTCAAAATGGAACTATCAATCGACAATCATCCATTAGAACTGTCACTTTTTGTgtgctaGCAGCTGTTACATTTGGTATTGCTTTAGGGTTAAAGGATGGACATGACAAGGCATCAGAGTATTTTGCAGGTAATGTGGTGGTGTTAACTCCTTGGATTGGTGCTGTTTTTTACACTAGCCCTGGGACTTGTTTGGCATCATAGTTTTAACTGAAGAAACTACATATTGGAACAGAGTTTATCAGTGGACAAtctctttgtttttattttaattttcaactaCTTTAAAGTACCAATAGAGTATCAGAGCCGGGTGCTTTCATATGGCATAGCTGGCGCAATAATATTTCGTGCTATAATTATCCTGCTAGGAATTGCCACCATTCAGAGATTTGAGAGCGTAAATTTACTGCTGGCCTTGATTCTTCTGTTCTCATCATATAAGTTGTTTTTCGCTGAAGAGGAAGATACTGACCTTGCTGATAACTTTATTGTCAGAACATGCCAGAAGTTTATCCCTGTTACTGCTCATTATGATGGTGATCGATTCATAACCTTTGAAGATGGTGTTTGGAAGGCTACACCCCTACTTCTTACTGTCGCAGTCATTGAGCTTAGTGATATTGCCTTCGCTGTCGATTCAATACCAGCAGTTTTTGGGGTTACAAGGGATCCATTCATAGTCTTTTCTTCAAATCTGTTTGCGATTTCAGGTTTGAGGTCTATTTATACTCTGATTTCCGGAAGTATGTCGGAGTTGGAATATTTACAGCCTGCAATAGGTATCGTGTTGGGATTCATAGGAGTGAAGATgatttttgatttctttgGATATCACATAACAACTGAGGTTTCCCTCGGCATTGTTGCCACCTGTATCAGTTCTGCAGTTCTGTTGAGTCTGGCTAAAAAATCCAACTCTGAAGAGTAGGAAATCAAATCTCTCTCAGATCTGGTTAACTTCTGTTCTTCAATCTATTTAGGGTTTCTGCCTGGAGATTATATTTGTGATTATCTTGATATTTATGAACCCTCTTTTCTTCCCTTGTAGAATAATTAGTCTTGTtaaatgtagaaattttttatgataaaaacttGTAGTAAATTATTATTCAGCTTAGCGCCGGCATCATGATTAATTGATCTCCAGGGACCGAAACGTTACGTTGATGGAGCCACAACTGGATCAGCT
>Dendrobium_catenatum_newGene_10686	Dendrobium_catenatum_newGene_10686.1
GTCTAATTGAAATGCAAATTGATACTAATAAAAGAATCCTTTTTATCCGTCAattctcttcttaaaaaataattctgtGTTGAATTGTCTAATTCCAAAACACACATGCTTATTCAACTATATAATATTCGCACATATAAATGGTCGAAGAATAAGAGAAATGGAAGAGCAGTATATTGAGCTTCAACATATGAGCATTGACTTTGATACCAACtacaattgataaaaaattgtgCAAGAAACAAAATCTCATGTTCAAGAAACATTCTTACAGGTGAATAATCCTCCTCTCAGTTATATATGTGACTTCCAATTCCAAgtctttaattaaaagatagagcATGCCACTTAAGAAAAAACAGCTCAATTCATCAAGAtctaaaattgttaaaatgtCAAACTATTTTTTGGGAGCAAAGAATTTATAGTGCTTACTACAAGTATACTACAATTCACCTATAAGAAGGAATAGGGAATTCGTAGTGCCTACAGTAACTAGCCTACAAACAAAGATAAGGAGCTTGTATCAAACAAATTAGACTATCTATGAGAGAGTATATGAGAGCTTCTAGCGAGCAAGATAATTCTCCTACGAATACTAGCATGATCTCCTACTATCCATTGAACAAGCATTTTCTGTAAGCTATGTTAAGTGGGATATTAACAGCAAAGGGATATCTTCTATGTGCTATAAATGAAACCTGAATTAGaacacgccaccggatctgcaacatgtgtacaagcggacagaaggcgttcgtaggcCTTTTTTATGAAATCTCGGACCATTTTCTAAACGAAATTACTTGcataatggatcatatttaaatattttaaaatgcctctTATATACTAAATATTATCTATTAAACTAAATTCATCACTACATGTGCTCCGATAAATCTATTACAAGTACAAACACAAATAATTGAGAATGTTGCGCAGGGTCAAATAATATAATCCGCATGTGCTCCAATCTTCACATCTAAATCCCAAATTCGATGATTCGAGAATGCTGCGTGGgtctaatattcaagtttcatcctcctcaaaaggactggagtcgacatgacttgaagtataaaatgcctcccaaattcttacaaaaataaaagtgacctcaatgtcaccccgatgatggccgcgttgacagaaaatctcaaccggaggggtcaaatctcaaatcaaataaaaatctaaattcttaaaataaaatcaatcatctaaaaactcaaaactaaaaatcatccacctcccgcaaccgtttgtcgggggtgataaatttaaaattaacctcagttcacaaagagcaaatgttATATCGAGTGTATCACTACGATTCATCCTTAAACAGTCTCTTGCCAACagggacgtggcacgtgccctctgatcGGGTGGTTTTACCAcaaaatgacaccattatattacgatcacggccaaagcccgtatgttccctaaaggcgtcaaacccttgagttatgaatcatagggtatatcTGATAGGCAtcaagccctctgttagctaaggtggattcagatatatccccttagacaaatatcaacccaggtctacaaggtattcttggacgaagcaacccatggctgccgacaagatgccttctatcaggttgggtcgactacctcctctgactaagtagaccagggaccacgatggcccgggacgacggaaccatgggatcttgatcgggtctatcatccattcccccgccatccgctttaagtgcaagatggtgcaattttcattttaaaatatccaaacctttcaaatttcaaatttccaaatccaatttctaTCAATATCTCAAACcatatgctgctactatatgccagatgcacgtatttctatacgtatctgatcgacgactagccttaatcgaaagttctctcccgtgatcgggaggggtaattaactataggggcttgcgcctataggaaaccagaactcagatcataaagtcctcaccaaatgagggcgaaatctctgggtagtgtcttatctacaaacccatctgccttccaaaatttacctcggaacttagttcgttaaaactctctcgccgaataagaaaaacgag
>Dendrobium_catenatum_newGene_10687	Dendrobium_catenatum_newGene_10687.1
ATTCACTCCTAATCTTCTGGAATTCCCAATGACCGTTGGCATCGTCTTTCCCTTTTCCCGCGTACAGCAAGCTCTCGTACCTTCCCTTCCATCAACGGCGGATGCCGTCTCTCAGAAAACTCAACGGCTCTGATCCTCTAATAACCGCTACGGAACGCTTCCCGGTACCGACACGATACGCGGCATGTTCCCCAATCCGTCTCCGTTTCGGTGCAGGGTCGCCGTCCCGCgacccactctctctctctctctctctcctcctcctttCTCTGCCTCTGAGAATACgtcttctctctcctccttcttcttcacaatttGCCAATTTTCCAtctcatctttttatttatttcctctCTCGTCCGCTTGCTTATCTCCTCCATATCCTTTTCGTCTACCCCGAAGCCGAACCTTCAACCCTCGATCGGACGACACACGGACGTCCACGTCGTCTTCGTCGTCTTCGTTGCCCGCTCCATGCTCCTATTTAACGCTAGCTGAAACTCTAACCCTAACGCTCTCTCTTTCCGCATCTTGAACTCCGCCTCCACAGATCTCTCTACGGTATGTCTCATCTCCGATTTCCGCTCTCTTTCTCCTCCTCTAGGGTTTCACACTTCCCCTTTTGTTCtcttttattattcttcttttttgggtttttcaACTCTGTAGGAGCGATTGGTTTGTTCATGGGCCATGGTAATCGTCGAGAACAGTTACAAGGATTCAATCCTGAACGGCGATATGTCCGCGTGCACGGTTTCGTTCGAGGACCAAAACGAGAGCTCTACGTCGCTGGAGTTTGCTGGCGGTAGCGTATCTTGCGATGGCGCATCCGATGTGGATTCCGGCATGGCTTCTGACGAGTTCGATTTACTGGAGCTTGGGGAGCCCGGGACGGAGCTTTGCCAGGTTGGGAACCAGAGCTTTATCTTCCCGCAGGAGCTCTACGACCTTCCGAATCTTGGCTTGGTTATTTCGCTCAAAACATGGAATCAGAGCCTAACTGAGGAGGAGCGGTTCGCGTTAGCGGAATACTTACCCGACATGGACCAGGAAAACTTTGTCCTAACACTCAACGAACTTTTTTCTGGGAGTAATTTCCACTTTGGTAGGCCGCTTGAGGCCTTCTTTAATCAGTTGAAGGGTGGGCTCTGTAATCCAACGGTCGTTGCTTATCGCAGGGGCTTGAATATCTTCCAGCGACACCAGCACTATCATCAGTTATGCGAGTATCAGAATTCCATGGTGGGGAACCTTGTTCATATAAGGGATATGTGGCAGAACTGCTCTGGGTATGGAATTGAAGAGAGGCTGCGATTTCTGAACATTCTGAGGAACGAGAGGAATTTGGGTTATGATAGGAATGGAGATTTGGGTTCCGAGACAGATTGTGGAAGTATTGATTCTAATGAAGCTTACTGGAGTAGAAGGCTCAGTAAGGGGCATCAGGAGATGCATTCATCGAGGAAAGCTTCTTTTGATGCTTTTACTCAGAGGAGCAGATTGGCCGTGCAGCCAGTAAGGTCTGGGAAGGCTAAGGTGAAGGGAATATTGAAGTTGGCTGCTGCAAAGGTTCCTGCAAAGAAAGAATACGCACGAGCTCCAGGGTTTGATTTGTCCGAGGTCCGAAGGAGTGTTCCTGATGACAATTATTTTGAGGATCCAGGTTATGGAATGGCTGGGCGAAGTGTTCGTGGAACCACGGCTGCCAAGTCAGgctctttgaaatttaaaagaaagggCATTGTAAAGAGGTATGCCCAAGATATGCCAAGTGATTTTGGTGTGGAAGATGTTGATGAGCATGTTGGGAATTCTAGTTACCTTAACAACCGAAAGGAATCTGTTCAGGCACTTCCCAATCCCATTGCTTCTTATGATTACAAAACATTTAGTAGAATGACGAAAGTGAAGCAACCTAATGAGGACTGGAAATATCCTGCCAAAGAGCAACTTCGACATCAAGTGGCCAATGGATCTCAGTTTGACTCGTCCGATTCTAATAGATTAAATAAGCATGGAAAAGTATATGAAAAAGCCATTTGTACTATTGGTCCTCGCACATTCAATGgctcaaaaataagaaagaaatgggAGGGTGAAGATGATTTCAGAATCAATAAAAGTAGTTTTGGCTCTAAAGTTAGTTCTTGTAAGGCTCCTCCAGCTGAATGGAGTGGCTCTCATTTTCACTCAGACTATGTAACCAAAAATTTGCAGGGTCAGCTTAGAAGGAAGTCTTCTGAACATGATGAAGCCGGTGTGGAATACTCAAGGCGCAGTCCTATTTATGATCAAAGTGAGGAGACACAATCTGATTCATCAGACAAGGTTGAGGCAGGTGGGGGCATGTATCCCTATGCATCCAAATCAGTGCATTCTAATGCAGCAATGGAGGTTCGTCAGTCTGTAGTTAAACtagaagatgattttaaattgacaAGTAAACTGGCCAAATCCAGTAAACGAGTTTATCAAACAGCTGATGGAGACATGAATGGCAAACCACGGGAAATGGAACCTTACTCTCGTAATGTTAAGAAGAAAGGTAAATCAAATGACACCAATTACTTGGATAGTGgtaaatcaataagaaagtcacGGTTGACACATTTTAGTGAAAAGTTGCAACCTGCTTCACTTGGTTGTGCTGCAGATAGAAAGCGGAAAGTAACAACTGATCATTCAAATGACATGTGCAACCACATAAGAGGCATTACAGACGAAGCTGAGgagattttggatttaaatgcTGGATTAACCAATATGGAAAGGCAGAAAAACAGAGCTGAAAACAAGAATCAAATCTCAACTGATTTTGCTTTGGACGATGATACTCAGGAAAGTTTAAGCATGCCCATTCTGGCTTGTAATTCCCGTTCAAAGAAGAGGAAAGGAAAAAGTGGAGATGAATATCATGCTCAGTTAGATGAACCTTTTCATAGGCAATCTAGTCCAAAGAAGCAGATCGAAGGGTCATCTACTATgaaaaagaaagggaaaaggaaaGCTGATGCTGTAGTTGTTACTTCATCTGTTGCGACTCCTGAACCAATCATTCTTGAGAAGCGAGGGTCTGAGTTAGAGATGGATGTGAAGACACAGAAGAAACCATTCACTTTGATCACTCCAACCATTCATACAGGCTTTTCATTCTCTATTATACATCTCCTTTCAGCTGTCCGGAAGGCTTTAACCACTGCACAGATGGAAGATCCTGAAGATATTGGTAATCACCTTGGGAAGGATGTAAGCATGCTTGCTAATGGAGGAGGgcagaaattttttcttcatatggCCAATGACACATATATGTCTCGATCTATTGATAACTTGGATGGCATCATTCAGAGTAATTTACCATCTCTCAGAGTCCAGGAGATTGTCCATAGAGTTAAGTCAAACCCTGGGGATCCTTGCATCCTTGAAACTTCAGAACCACTCCAAGATTTGGTCAGGGGAGTGCTGAAGATATTTTCATCTAAGACAGCACCGTTGGGAGCCAAGGGCTGGAAGGCACTCGTCCTGTATGAGAAATCAGCTAAAAGCTGGTCTTGGGTTGGTCCAGTTTCTTCTACTAATTCTGATGACAACGACAATACCGAAGATGAAACCTCTGCAGAGGCATGGGGCATTCCACACAAAATGCTGGTCAAATTGGTCGATGCCTTCGCTAATTGGCTCAAAAATGGTCAAGAAACCCTTCAACAAATAGGAAGTCTTCCTGCACCACCTGCAATGTTAGCTGTTGTGGATTATAAGGACAGGTTTAGAGATCTCAGAGCCCAGAAGAGCCTGAACACTATCAGCTCAAGTTCTGAAGAAGCGAGAGCTTATTTTCATAGGGAGGAGCTCTTGAGATACTCAATCCCAGACAGGGCCTTCCAATACACTGCTCACGACGGAAGAAAGACCATTGTAGCACCACTAAGGAGGTGCGGTGGCAAACCAACATCAAAAGCCCGTGATCATTATATGCTCAAGCCCGATCGTCCTCCGCACGTCACTGTTCTTTGCCTTGTCAGAGATGCCGCTGCGAGGTTGCCTGGAGGTATAGGCACCAGAGCAGATGTTTGCACTCTAATAAGAGATTCGCAGTATATTGTTGAAGATGTCACTGATGCACAAGTTAACCAAGTTATCAGTGGGGCTTTAGATAGGTTGCATTATGAGCGTGACCCTTGTGTACAGTTTGatggagaaagaaaattgtggGTTTATCTGCATGGGGATCGCGAGGAGgaagattttgaagatgatGGTACTTCATCCACAAAGAAATGGAAAAGACAGAGGAAAGATCCTACAGATCCTTCCGAAGTAGAAACTGCTAATGATTCTCATTATCTTTCAACTGGTGAACCAGCAGCTGGTTTTTCTTCTGCCTGTGAATTCAATTCCGATCTTAACATGGATGACAATGGTGAGcttgtttttaatgatttgagcTCTAACAGAGAGAATGTTCAATCTTATGTTAGCCCTACACGTTTTGAGAGAGGTTCGAGTAATCCCTTGCAGGAAAGCAAAATGCTTTGTCAAGAGAACTTAACAAATcaggattttgatgatgaagcTTTCAGCAGAGAAAGGCCAGTTGGGCTTTTGAGTGCaggtttattttaaagaatatgtGATCATAGTCTCAATCCTTGTGTTTATATTGTAGGATCGATGAAGTTAATAATCGGAATTGAATGAAGTGTTTAATTCCTCTACTGCTGCGACACTGGTAattttccttgttttttttgcttattttcatATTAGTTTCATCTGCAGGGGAAATATGACGCCATGATTTTTGCTGTAATTGTGCTGCTTCTCAAGTTGTATATTATCTAGCGCATGAAACATCTCTGTACCAAAAACCTCTGTGAGTTAAGTGATTGCTCTCTAGCTAGCTTGCAATCAGTTCTGATATCATAGAAGAgattgagatatttattttttattgttgttgtattgataTTGTTGGATTTCAATCtgtaaaatatcaaaatctttttaaCAAGTATGAAGTAagtcaaataaagagataagaG
>Dendrobium_catenatum_newGene_10692	Dendrobium_catenatum_newGene_10692.1
GAACAGAACGCGAAAACGCTTTTCCCTCGAATATATTCGGTCGAACTCGGGAACGATAAAAGACGGGGAGGAAGAGATCGCTCCATCGAGATTGGCTAGCGAGTTGTTCTGCAAATTCGATGCTAGCGGTGCCCAGCACCGAACCCGGATAATTTGAGATTCCACGCTGATTCCAACATATTTTTGGTTTGGTTCTCAAATGCTGGAGTCCAGGAGAGTTCGTTGATACGAGGGGGCCGCGAAGGAGATTTGGGCATTGAGGAGTTCGACATTGGAAAGGAGTGTGAGCTCGGATCGCTTCACCGTTGATGCCGGATTCTGGGTTTTTTTAAACAAGATGGTTTTCAATTCTTCGAATGCGTCCGGGGAGAGTCATAATATTGATGaagCTATAAAAAGGCTAGAAGTTCACGATAACCATGAGGGGGATGATGTTGATTCTAACCGATGTCCTGATCGGCCTGGGGAACCTGACTGCATACATTATATGAAGTCAGGGTTGTGTGTGTATGGAAGCAACTGCCGCTATAATCACCCAACTCACTATGAGCAGGGAACTCAGGCTAAAGGTGAGCTTCCAGAAGGAGTAGATCAGCCTGATTGCGAGGTGGATCTTCTTCGCCTGTTTGATTATAACTTACAAGTTACGATAACTAgttgggagatttacatacataacacaatttttatacattttcatatctaacac
>Dendrobium_catenatum_newGene_10700	Dendrobium_catenatum_newGene_10700.1
CTTTCATGTATTACATCATATAGGTTTTTGATTGTCCAATTATTTAGTGATCTCGTTGGAGATGGCTCTTACAGACTTTGAATTAATTGTGGTTGAAGTTTgtacttgaatttattttaggagtCATAAAAATTGTGTAATTGCAATACTATTTTGTAAAGAGAGTGCATACTTATTTATCCCTGATTTGGTTATGCTACGAGCACATTACttgtgatttcttttttttttttgactttaaCTGTGTTTAAGTCTTTAACATGCATTTTATCTACTGTAATgattgcaatgattttgtatAGTGCTAAACACAATCACGTCTATCATTTTAGGTTTTCATTGGACACCTagtatattaattattgatgtGGTAAGTTTTTCTTAATTGTTCCTATTGATTTGTTTTGGTTAGTGTTGAGTGAAGCAATTTGTTGGCTATGATAGTAGCTGAGATTGTCATGGTTGTTTTTCAGCTTGTTGAGTTGCAGTGAAGCAATTGATTTTGACCATTTATGTGCATGTGCTCATGGCCATGTGCTCATGCATACAAACACACTCGCTTTGTTGAGTGTGAAGTCATCCATCTCAGTGCCCGCACAAACCAGCTGCACAAAGCCCTCTACGCACCTGTCTGTTTTACTTGCACATGCAAAGTGCACCCATGACTTTCCATTTGCGTTAGTTTGTGCAACCTGTGCTTACCAAATATGCTCTCGAATGCAATTTTTTCACAACTGCAAAAGTGGCAACCTATTTTGGGATCATCAGGACTCGTTAAATGAAATATGGGTCCAACGATTATTCTTGTGATGTTGTAAGCTTTCCAAATGTGTAAACTTGATTGCTTCAATATTTCCAACTATATTGGTTCCaaaaatggaattttatttattttataaataatccaAGTATTTGAGGGAAAATAGGTAACGCCTGAATGCATAAATGCCAAAATCTGAgatctctataagattttttaggaATGCGTTTTCATGCTTACGCGTTTAATCAATTTCAAGGCTTTCAGCAGGTGCTTTCTTGTGTCCATCAAATCATCTTTTGAGTATTTAGTTCTTGTAGTATCTCAAACTTAATATTATAGTGTTGTTTGTATTAAGATTATCTTGATTTGTAACTTAgttttgtatttgtattttgaggttttcattttacttttgataTCTTTTATTTGAGATTATGAGAGTAAGAGATTGGAAGGTGAAATTTTCAGAGTTCACCTTCGAAGTTTGATAGAACTTTTATTTAGGAAGTTATCTCTTATATTAAAGATCGGGTTGGACTTAGGCAAATTTGGGATAGTGAAAATCCTATTCTAGGTATTATCTAGGTCTCCATAGGCTTtgaggttgaccgaaccacatAAAGATCATGATGTCCTTCCTCATTGCTCTatggcttaaatttttttatttcttttcttgaatattttttttttttaaaaaatcccaaaatagtTTCTAGACTATTCGTGTATGGTTAATTTAGTTCTAGTGTATCATGTTGCCTCAATTTAGTCCCTCGATTatacaaaatcaattcaaaatattacctcATATTGtgattgtgatataaaattgatcctaatTTATTCCCTTGACTTTACACAATTGATCCCAATTCAGGGACCATtatggatcaattttgtatagtcgaGGAGCTAAATTGGAGCAATATTTTACTCTTAGACTAAAATGGTTTCATACAAATAGTCaggagattattttaaaatttaatgctattttttagtttaggagtggtttggtttgaagtaaaagggGTCCAAAGTATTCCAATAGCagggattttgaaaatataagtgCTTGGTCTGAAGTAAAAGAAACGCAgagcaaaatttttatatatttgaaatacatCCACTAGTGCAGTATTTTGTAGTTCAATTTCTAAATACATAGTTAAATTCTTTGTCATTGCCGCCAACATCAACTACCTATCATTGTCGCTCGCAACCCCTGGCTACTAGCCTTTCCCGTTGTCGCTTGCAACCACCGCCGGCCATCACTGCTTGCTACTAGTGTTCGCATTCTATTGACATTGCCAGCCACCACCAATTGTCGCCTTTTTCTACCACCGCTAACAACCACCAACTGACGCCACTGTCACCAGCACAAGTCACCGGCAGCCACCACCAACTGCCACCACAATCACAACCACCATTTGCAACCATCACCATTAGTTGCTGGCAACACAGTTGGCCATAGTTGCTCGCCACCTTCAGCCGACCACCGATCAACATCATCTTGGGGCTTTACACTACATTCATTTACTTCAAGCTAAACAAAAAAGCTGTCACATGCATTTATTTACACTCttccaaaatactcaaaatatttcaaatagattGCATTCCATTTACAttgcatttcattttactttgtatttcttttttagccAACCAAGTGTCCCCTTAGTTAACCATTATTGTGATAAATGCGATTATTGCTTTAGTGCAATTGTATAGGGTCAACATTTTAACTTATGCTTAGATTTCAATTTCTCAGACATTGCATAgtttatttatatc
>Dendrobium_catenatum_newGene_10701	Dendrobium_catenatum_newGene_10701.1
GCGGTAGCGGGCTGTGCGGTGGATGTGAATGAGAAGTGTCCGCCGGAGTTGAGGTTGGGAGAGGCTGCGCCGGTGGCGTGTAGGAGTGCATGCGCGGCGTTTGGTGGGGATGAGTATTGTTGCAGTGGGGAGTTCGCGTCACCGGCCAAGTGTAAGCCGACGGCGTATTCTGAGGTATTTAAGACGGCGTGTCCGGATTCGTATAGCTATGCTTTTGACGATGCCAGTTCGATTTTCACTTGCGCCGGCGCCGGCCAGTTTACCGTTACCTTCTGCCCGCTGGCAAATCCAAGTGAAAAGTCTTCGACCGAACCTTGGCTGGCTAACCTCACCT
>Dendrobium_catenatum_newGene_10702	Dendrobium_catenatum_newGene_10702.1
gTGCTCTTACTCTAAACCGCgtggcccgacgacttgacccggagcggaacccggaAATGCTATGTTTGCGATTTTCTCGGTatctcggtatttgctaggtattgctttgtaaaaatgagaaataccgctctgtgaagaccaataccatgcaaataccgagttgtaccgagttttttacaactcggtacaacttggtatttgctcaggatttgctcggtattgctagagatttgctcggtattgctagaaaaaactcagtacaactcggtacaactcagtatttgctcaggatttgctcggtattgctagggatttgctcggtattgctaggtatttgctcggtattgctagaaaaaactaggtacaacttggtatttcctcgatattgctaggtatttgaaatatatccaaaaggtgatgagatgttgttcggctcgtcaaggatttaaaaaaatgcacgTGCGGGAGCCCAAAATACA
>Dendrobium_catenatum_newGene_10716	Dendrobium_catenatum_newGene_10716.1
CCGGACCTCGGTGCATCCggacgcgccacatcacccggaTGCACCGCGGTCCGGGTGACGTGGAGCGTCCGGATTCGCctccggatgtaataattttccaTGAGAGAGAGACTTAAGTTGTGAGAAAAAAGAGACACCAGTGCTTCATAGAATAACAAGTGAAGGGAGGCCAATAGCATTGCATGCTTTAGTTGTAAACATAGACGATAGGGTAATAACTTTATCAAGAAGTAAAGGTGACTTTATTTTGTAAACTAATGAGGATTCATTCAACAATAATGAGAGgcctaaacattaaaaataaaattatcttaaaaaccAAGCCTACTAATAGTTTATGGAAAGCCTTACTTTTTGGCACAACCTACCAAATtacccaaaaataaatttcagcGGATTTTTTCTCTTTACAGATTTGCACGTATAATATGCCATTCACAAGGAGCAAATGTATTTacgaaaataaataaaatatgaacattGAAGCTTCAAAATCCATGCAATTTATCAGCTGAAATCGAATGATAAGATAATTATTGTTGAACTCCCTAGAGCTTGAAGAAGCAGAGCACAAGTAACAACAACTACATCAAGCTTTAATCCCAATAtttgggatcggctacatgaatcttttttctctattgtgtcttgttaagagtgaagtcatttaaatctaataaaaaagtcattttataaGCAGAGCAcgaagcaagaagaaaataatcacAGAGAAATACAAAGTATTAGAGTACATAATtacttttagtattttattctattttcgTGCACCCCATTGAAACAGGAGtgataaataaatgattttgatttaagtaaATTGGCAACAGCCcatgattttcttatttgaatGGTGCTGATAGAAAGATTTTCTTTATATGAGCGGCTGAATTATTGTATTTACAACAGAGGTGCCTATATTATGATAGTGAACTGCTACAGCTGCCATTGTGCGAATGCCACTAACACCTCAAGCTGATTCTTGTGGAACAAACAGCTTGACAAGTAGGATTGCAAAGTGGGCAACGAGTAAAGAAAGACAGGTAGTAATATTGGCAAGTTTTTTTGAGAATTGAGAGGTACTAGACTACTAGTCGAGTTACTTGGAAAGCCAATCGTAATATAATATAGTAACTTATAGCCCATTCTCTATTATAGCTTAAATCTATTATGTTATAATTGCTATGACTTCAGTCTATTGTACTAATCTTGTAATAT
>Dendrobium_catenatum_newGene_10721	Dendrobium_catenatum_newGene_10721.1
AGGGAGGTGTTCAGAAGGATTTTGGGGGAGGCAAAGCGAACGACACCCTTTCTTACGCTAGGAAGAAGCAAGAGATTGTCTCTCGATCGACATTGGATTTGAAGACCTCTTTCCTGCATTGAAACGAAAAAAAGCTGAAGGCCCTTGGACTCTGGTTGGACATCTCCCATTCGCATACTCTTCCCATTCGGTCCGCCTCTTCCCAGCTCTCTCGCAAAAGGACCTCCCCTGCTCCGTCCCTCTCTGGATTGCAGAAGCCAGGCTACAGACCCTCTCCCCCTCTGACTCCCGCTCTCTCCAGTTTTTTCGTACAAGCTATGAGAAGATCGAACTCCCTTTCTCTAGTTGTGCGTGACCTAGCCGGAGCTTTCCCGCCTTTTCCTCTCTGGTCCAAGCGAACTCAAACAAACGAACCCTTAGGTGAGCCTGACGTCGACGCAACTGTCGCCTATTCCGATTTGCTCCAGGTCGAACACTCCTTGTTGCCTCTCTTGCTTGTATCAGCCGAAATCTTCTCTCCTACAACAGTTATATTTACTTTCTCCCATTCTTCTTCTATTActtctcttcttcattcttcCTTGCatgacttcttcttctccttctattcCCCATTACATCTTCCACATCATCTTTCCTTTACCTCTTTCtctgtttttatttattacCCTTGATCATTTCTCTTGGAACTAAGTTACTGTGTGTGACTTTGTGATTATTTGTGCATTAACAAAGTGACTGGTATGTTCATTCTCAAGTCTTGTTGCCTATTTTTGACATGTCACTTGATTATTAGTTAATGAATACCTTATGTTTGTTATGTTGCGCTCATCTGATTGTTGGATGGTATAGATCTTGAAAGGACATTTGCTACTAGATTTGGTTATATTTGGTTCACACTCTACCATAATAATGAAGTATTGAGGATGGAATGATGTTCTGGCAATGATTTGTAGAAGTATTAAGCTTCTTTATATCACTCATTAATGTCATTGTTGATACAAATGACAATGGTTATATGATCAACTTGTCAAATGAAGTTGTATAAAGCTCATTCCCTGTTATGATAAATTTCCTATGGTGTTGTGAATGAAGTACTCtcctcattatatatataagtttcaGCAGGCATCCATCAGTAATTGATTCAGAATCTCACTTTCCTGTGCACTACAGCTAGATTTCTGCTGTAACTGACATGACATTGACTGTTTTTGCTAATCTTGCCACCATCATCAATATTTGCTTCATATTAAACCAACGCAAAGTgttttttcttcatatatatatatatatatatattgaaggaAGTTTTGAGCCTTTGGAGggatttgaaatagaaatttgcttaaatttttttttttcattcatgctTGCTTTTTTGAATTTGACTAAGTAGTGAAATTTAAATGTTGTTTTCTTAAGCATCAAAGTTTGGGAGGATGCATGGTGGACCCGTTAGCGTTTCTTTCTTGAAGTTCAATACTGGccaaataagatattaaaattattgacaTTTCTCCATATTGTAACAAATCATGTGTTGAATATAGAATCCATTAACAAATGACCATGTGGTATTCTCTTATTTGAAAGTTTCCTATggatatgtaatttatttttgaacttgttTAGAAAGACATGATTGTTTTATAGAAATCCTGTGCTTAATGAaatttatgagtttatgttGGATATATTCTTCCACATGTTTCATGGCATATGATGCGAGggttaaaaactatttttgaaaataaaccagttgcagattttgatttgttttgtgctCCAAACTATCTTTAGAAACACACCAGTTGCAGATTTTGATTCGTTTTGTACTTCAAACTATTTTGGAAATGGACTAGATGCATATTTTCATTCGCTTTATGCTCCAAACTATATTGGAGACGAATGTTGGAGAGTATTGTGCTTTTTCAGATATCTTTGGTGAGCATAAATAAGTCTAGAAGTGTTGAAAATTTCCATGTGTTTTAGACGTGAGTTTTATGTGGGTTGGAGTTGTTGATATCCTGTTTTAccttttgatatttaaatcttGAATGCATCTTTTTTTGTCGTTTTAGAGATACATAATGGTGAATAATCTTTACTCTCCAATAAGCCTTGTGTGTGTTTCTTTGAAGTATATTGGAAAGAATCCATACCTTGTGATTTTGAATCGATTGCTAGCATTTTAATGAGGTGATTTTAAGAACTTTTATCCAAGATAGTTTCCTTCGGATATTTTATGGGTTATGTTTATTGAAGGCTAATTTATATAACCACGTTTGAGAAGTTGGATAAGGGTCTTTGTTCAATTCAAGAGtgcatgtcttttatttttattttgcttcttttcaataatatgagattgattttgagcttttggaaaattttgattatgtgtTTAACATGGAGTGAAACTAGTGAGTTTGACTTAGTGTAATACAAGATTGCATGCATTATGTTGGATAATTCTTTTCAAGATTTGAAAAAGATTGTGAGCTTTATGTTGTAAGGTCTTTTGAGTCCTTTTGAGATGAATTGACCTTTCGTCAAAATTCTCTTTCTCCTATTTGCATTTGGCTTAAGAGTTAGTAAATAAATTGGTTGGAGGCATATTTAGCTATAAATAGTTTGGAGAAATacattttggtttttttgtgCTCAAATTGCGAATGATTTCTTTGTGATGACAATGATGGAGTTGAGAGCAATTACTTGATATATATTTGAGCTTTACttatgattttccaaaaaactattttctatatttcattAGTTGCTTTATGTGATGAGCCCTTGATTTGCAATGTTATATGTTTGGCACAAAAGCACACTTGCGAGTTTAAATTAAGGtttcttttgaaattcttgaTGACATATAgcatgaagatgaaaattttgttagaaagtaATCATGTGTTGTATGCTTCAAATATAAGTTTCTCCATCGAATCAATTTAATGTTATACCATGCTGTtgggttatttttttaaattttgcgaAGAATTTCATGCAGTTAAATGGTTGgcatattttttggaaatagagGAAGAACAAGTAGGGATCAaatattctttcttattgttgCATTTTAGTTGAGCTTCAACATTAAATGATTTGGTTGCTTGTTGTTGGGTTTGGAAAAGTATGTTATAATGCTCACCCTCATATGTGCATGATTTTATTATGATggttttgatgaaaatattttgtagctTTATATGGTTATGAATGCTTTCAGTGAAAAGTATGCTATGGTAGAATTCCTTTATTTACATGAGTAAAAGAGGTAGTTGTTTAGAGGGTCTTATGAATGTTGGGAGGAGATATACGTTGGGAATTTGAGTTGTTGGATGGTTGCTAGGTGTAAACAAATAATGGTTCTCCTTCTCACGTTCTTTCTctactcttcttccttctttttataTCACTTCTTTCATACTTGTGCTTtgagaagaaatattataaagtgcttataaaattgaaagattCAAAAGACAAATGACTCAATCGATGCCCAAGCCCAAAAAAAGGTACGttgttgtttatttatattttattttaatttttgcatattaaatattaacCTACTCCAACATAACATCCCTTCTTTTCTATGTTTTGCGAGAAACTTTTGGGAAATCAAGGAGCAATTGGAGCTATCTAGACGTACGAGCTTAAACAAACAAATACGAGTCCAATCACCCCCATTCATTCCGGTGGAGGTGCTACTAGCGAAACCACCGAGTTATAGCACTTGGTGTAaagaaataCTACGAGGAGATTAAAGAAAGGAGACCGATAGAAGAACCATAAGACGAATATCAAGataaaaatgtcttattttaagatttgcgtTATTCTATAAGAGTAGAATCTAGGTTGTTGTAGGTGAAGACATTACTTATGCACTCTGGGTTGTATATTAAATGACAATTGTCATGGACTTTGGAC
>Dendrobium_catenatum_newGene_10732	Dendrobium_catenatum_newGene_10732.2
tattgatGGCACACACGTTGATGCACGCATCCCTGTTGAAGAGCAGGTCGCTTATATTGGACGTCATCATTCACCGACACAAAATGTTATGGCAGCATGTGATTTCAACATGTGCTTCACATTTGTTTCACCTGGTTGGGAGGGTTCGGCACATGATGCACGTATATTTAAACATGCAGTGATGGATCCGAAATATAATTTTCCTGCACCACCTCCAGGAAAGTTTTACTTAGTTGATGCAGGTTACCCTCTACAAAGGGGATATTTGAAG
>Dendrobium_catenatum_newGene_10737	Dendrobium_catenatum_newGene_10737.1
AGAGAATCTCTTCTTTATAGCTATAAGAACAGCATAAATGGCTTCGCAGCAACTCTTTCACAGCATGAGGCGGCTAAGATATCAGAGATGGAGGGGGTGGTTTCAGTGTTCCCAAGTGAGGGGAAATCATCTCTTCATACAACTAGATCTTGGGATTTCATAGAGACCTTAGAGGGCTTGATCAATGGTTATAACAAGGATTTCATTGCAGAGAACGCAAGCTATggggatgatattattattggaaTGCTGGATTCTgGTATATGGCCAGAATCGAAGAGCTTCAGCGACGAAGGAATGGGACCTGTAAGCAAGCGTTGGAAGGGAGTTTgtgaagaagg
>Dendrobium_catenatum_newGene_10739	Dendrobium_catenatum_newGene_10739.2
ctactaaaaattttagtttttagcaGCCTTTTATTGCAGCTTTTTTTGAACCGCTGTTGTAGATAGCGTAAAAAAACGATTTAATCCgttgttataaaatttaacaaaattaaatacgAAATTGCTCTAGCCCTAAATAGTTCTATACATGCGTGACAGTTGCCCCGCCCAAATTTTTCTTCCCGCACTTCGTTCTTCTCTCCCGGCTTGCCGCCGCACTCCAAATCTCTTCATCCTCCGCTTCTTACTTCTTGCCCGACCATCGATTTAAGTTTACCCTTCTATCTATAGTTTCGATCAAGCGCCTTCCTTGTCCTTGGCCTTCGTCGTGACTGGACATCATCTGTCGCTTTCGCCTCTGTCCTCGAACAAGAACGAATATCGGAAGACTATCGCCAAGAATCATCCCGATAAGGGCTGAGATCCATATCAGgtttttgaatggtGGGAGTGAAGTATGGCAGAGAGATGGGGAGCAGCGACAACAGAAGAGCATTGAGGGACATCAATCATCTCGCGGGCAGCAACGTTCCTTACCCCCCTAAGATTGTCAAGAAAGTTATGGCAGAGTAATGCTCCAGCTCTTTTCTTCAGGACCACTATACTTCAGAATCTAACCCCAAATTTcttaattctttcttatttgttattatttgataaagttCTTATGTGGATTTCAGGGATGAGAAGAACAAACAGAGTTTCGTAGGCCGAAGACCGATTACAAGGTCAGAAGCAGCTTTTCTATTCCC
>Dendrobium_catenatum_newGene_10740	Dendrobium_catenatum_newGene_10740.1
ATATTATTACATCATTACGTCACATTAACTTTACTCTTTATTTCTAATTCTCAATCTTCTGCAAATACCTTTCGTCTAATCGTCTCTATCTAcctttcctcttcttcctcttctaccATCAAAAGCTGTCTCGCCTCGACGCCGAACCGGCGCCAATCCAGCTTCAGCGATGCAGTCATCTAAGAACATTCAAGCTTCAGTGGAGCAGGAGATAAAaaGCACAGGCTCTGATCAGGTTGCGGTTCCACCTGGGGGttcaaatcttcttcttttcaatCTTCCGGCTTGTGCTAAATGGATCTTTGGTTCCGTACTCTTTCTTGCTATACCAGTATACAAGAGGATGTTGAGAATCGAAGGTGTGTTGGAGAAGGAAGTAATTGATATGGTGGAGATAGTTAAGAAGGTAGCAGACGTAACAGAGAAGGTTTCTTCTGATGTGGCCGAAGCACTACCGTCTGATAGcgacctaaaaaaaattgttatcgAGGTGGAAGGCGAGGCAGAAGTGGTGTGCGTGGATGCAGAGAAGACTGAAACTTTCATTCACAAGGTC
>Dendrobium_catenatum_newGene_10745	Dendrobium_catenatum_newGene_10745.1
NNNNACCATTCATGTGAATTGGGAAGAACACTTGATAAGACTGTATAGTACTTTAACAACAATTGGACATGCAATTGGAACTTATATTGCATGGCCTCAAGCTTtagtaagtatttttttatttttaaatattatgttatgttgattaaattttttaataaataatcagAATACTTATGTTtgtgtaattaatttaattcaggTTGTTCGTGAAGAAGATTGATATATaacaagaattataaaattctgaAGAGTCTGCTCGGATTTGAACAGTCTGACATTTACTACAATAACAGAATActtatgtttttttcatttgctTGTTGGATGTTTTATGGAATATTGTTTCTGTTTTTCAAACGCGTAGCTTTCTAACCCTGCAACTCTGCTACTAGATCAGTAAGATGCAGCTAGTGAGTTTCAAATTCTCAGTGAATGGATGATATAATTGCGAGTTTGTGTTAACTATAGAATCAAACTTCTATCTTAAAAggattaaagtaatttttttcctgTCTATCTTATTTGCATTTTAAGCTGATTATGTAGTATTCATGACTCATGAGTTTTCCTACCTGTATTACATCTAAATCAGTGTAATTCATCAGTCCTTGTTCCTCAATCTTCTTTATAAGAAAGCATTCTTAATGGAACAATAGTAGCAGTTCAAGATTTTGGATTTGTTGCAGGCACGTAAAAGATGGTCTGCTAACAATAGGTGAACTACCAGACCTATTTCCATCAATATGATCACAATCATTAATCGTATCCTAGCTTCTGGTGGTCAAACTTATGAATGATCCTTTATTAAGTTTTTCTTATTGTGGGATTAAATCCAACTTGTGTAAACTGCACAACTTCACTTTATCTTGCATTTTTGTTAACCATGCTTCTTATTCCTTCCATATGCACCTGCCATGTTTGAACATCTTCAGCTctccaatatttaatttatttaacttttatataatatcaaGCTGGGTGCCAGCTTCTTTGATGCTGATTTAACTGGTGCTGATCTTTTTGACGCTGATCTTAGAGGTGCAGATTTATCCTTGGCAAATTTTACTAAGGCAAATCTAAGTAATGCAAACCTTGAAGGTGCACTTGCTACTGGAAATACGTCTTTTAAAGGCAAATCTAAGTAATGCAAACCTTGAAGGTGCACTTGCTAAGTAATGCAAACCTTGAAGGTGACTTCACTGATGTTCCATTGAGAGATGACCAACGAGATTACCTATGCAAAGTTGCTGATGGGGTGAATCCAGTGACTGGGAATGCAACGAGAGACTCCTTACTTTGCAATTGATACAGGCTCTTCTCCTCTGTTGTACGTATTGTTGAACCTTTGGCTAGTTTCTATTTTTCAATGTTTAACTATGTAACAAGGAAATGCTAAATAGATAATTTTTGAGTTGGTTGTttgtcaaagaaaaaaaaagcttgcaatttataaatttgcttTTTCAAGGTGTTAGTATCTTCAAGCTCATCTAAAGTGGCCTATTCTGGAcaaattttttggataattataTGGTCAAAAACCCATATGCGTGTTGTTTTCTCAATGCATTGGCATTAATACTTTATATTTGTCCATCTAATTTGAATGTAAATAAGCATGACGttatttgatttgttgtttttttaatgtcaagtaaatttttattgcatttactTATAATTTCAGATAGATTTATTATGTATGCATTCACCtgtaattttgaaataatgctaattttatttgagaatagTTTTACAAGGCTTTGCTAGTATGAAAATGACTAGTGTTTAGTTATTAAGCATGCTGGAAACAATTCCTACCAACAATCTGTCACATTAGTCTATAATCTAGTTTGTGGACTTGTGTATGTATAAGGTTATTATGTTAGTCGTACTCcagtttttcattttatataggttgttgttgttattgtgaATAGTTTCAGTAAAGATATTATAAGCAGGCTGTTTCATATTTCCTAATCAAATCTTCCATTTTGGTCAAAATCTGGTTATGAAGAAAACCATCATGAAAGAGAACTGAGGGACTAATGGTACATTCATTATGGCCTATGCTCCCACGGTTCTTCCCCTTGcacaaatttctttattagattctAATGACATGTATTCATAGCTATTTCTACAAGTTGCAAAAGATGAGCATAAGCGTATCCTCACGGTAAGCTGCAGAAAATGGCATAGAGCTGCAGGCTTGCTATCGATCGACAAACATGGACGGtatgatatttttcatcaaaatatacaaaagCAGTTTTTcatacatattaaatttattacaaaacTCTTATTAAAAGGACAATTAAAATGCACTTAAAAAATGTCAATTTGAATGTGGTTCATCTTTAATCTGCTTGATATATTTCAATGCTTCAGCATAATTAATAGCTATAACAAGTGTTTAACAACAGGAATTTGTGAATGTAACAACTATTGTGGTGCTCAATAAGCTTGAGGATTCGCATCTTATCTTGTGATCAAGTGAAGATAGCTTTCTCATGTACCAAAATATCTTATGCTTATTTCCATTGCTCCAGGATTCTAGTGAGTTAAATAAGATGTTTCATGCGATCACAGTCCTTTGCCATGcatgttttttctatttatggtgtagtaggttttttatttattttattttattaatttattatttgaggATATTGGCCATAATCTCTATTTATGGCAGAAAATCAAGGGCCCCTCTTGGCTATCAATTTCAAGATTTGTCAACAGTGCAGCTTCTGAACAAGTGCTATAATATTTCTCTCATTTGAAAGACCTGCGGTCATTTTATGGTTCCATATGGTTTGTTTTTGTACTAAACTtgaacttatatttttgttgaatattataACAATTCAGCTGGTGCAAATTTGAAGTAGTTGTTGATTGCTATAATGTTGTATTTGGttatagttcaaatatttttcttgaaattccTCCAGTGGTACGTAGTTGCAGCAATTAACTTGAACACTATCATCACCGAGAAAAATGCAAATGAAATTGTTTCAGGTTTTGTGATCTGTTGTCATAAGGCAAAGGTTTGATGTTCACTTTGGTAAAGAAATTGAACTTATGCCACAAAgagccatttttttttatttgaaaattctgAATCTGGTTATTTGTTCATTCAACATGCTGATGGCATGATTGGTCTAGGTCATAGCCAGTTAAGTATATTTTATCAACttgttaaaaagttttcaattagTTACTCATTTTCGTTATGTTATGGTGGAATTAATATTACAGGTAGTGCAATGGTTCTTGGTATAAGACCTCTTCCTCCCTGCATGATATTTACCCATTCAGATCCTACTCATAGGTCCGGTCAATCAGCAGTTTTAAGGACAAAACATAATACATACTTTATATaacatttgatttcaatttatattaattataccATAAGagaattataaatcatttttatttatacaaattttatgtttaatattgatatataattttatatctttgatATAGCTtatcataaaacatttttttattttgttatatattttttattgttaaaattttattcacgtGTATTTACACTAGTcatttcaaaagttaaaatttaaccAAACATTTAACTAGAATACCTTACTAGTTGCATGTTAGGATATCTTTAAGATGTCagattatgaataaaaaataatttcattggAGTTACCCTAGTTTTAAATGGTAACTGGAAGATATACTTCCCTTGTGATTCAGCTTCTTCATTTAAGAATGGTTTCATGTAAATACTGCTATAGTTTCTATTTCATTGAGATGACTTTGTTTCACCTTCATTGctatttttttgatcaacaaGCTTAAAATTCTCACAGGCTCCATCTCCTTCACCCTCACCGATTTTGCCGGCGATTGTGTGTTGTATGTGCGGCGATCTCAGGCTTCCGGAACAGCTCTTTAGATGCAAGTCGTGTATCTTTAAATCGCAACACAAGACAAGGGCAAGGCAGTTAGAAATGAGGTTGAACCAAAGGATAGAAGTGGTGGAAGAGATACcattttgttaaaaatctgGATTCACTGCTTATTTCCTCAGTGCAGGTTGGAGTGCATGACAATGATGTGGAAATAGAGATCCCAAGACTTAGTTGTTATTGTGTAAAGAAATTGCCCTCATGATAAgggctattttttttattttcatgtaatgTTTTGTGAAGACATTTATTGTAATAGATTGATTATGTACATATATGCATATTAAAGtcaaatttatgttgtatttaacGTGGGAAAttgttgtaattttatatttctgaaataattttttattcaaagaaaa
>Dendrobium_catenatum_newGene_10749	Dendrobium_catenatum_newGene_10749.1
TGTTTGTGAGGCATAGGAGTCGGGATGAGTTCGGTTTGAGTGGGCGGCTAGAGCAAAGAGATGGATCGAAAGGCTATAGGTGGCAATGGGATTCAGCTAATGAGGAAATAGGAGTTGTTGTGGAGGTCGGTTAGGGCAGATGAAGAAGAGGCATCGACTAGGTTGAGTGGAGATAAGTGGAATCAACTAGGTAGGGagaaagttctctctctctctctctctctctctctctctctctctctctctctctctctcaatctttcCGGATCAAAGAAATCGGGAGGTGGAGAGGGTTGGATGCTTGGACATTAGGTAGCAGAGACATCAGATAGGAGCTCCAGTGGGAGAGATGGGTATACGTACTCGGTCCAACCGGTTGAAGGGCTTTATGAGTTGAACGAGGTTCAATTTAGTGGATCGGAAGGAGGAGGCGGGCTTGATTGACTTGGAGGAATGAGGCGATTGTAGCGGATTGAGGAAGGTCAGAGCTTTCATGTatttgagggagaagaggtgggAGTTTTTGCGTGGAAGAAAATGGGAGAGAAGTGACGGGAGCTTTAGGTTCGATCATGCGCGAATAGACAGTTTCTGCGCCGTTGCAGTCTGTGGCACTGTAGCAAACGACAGGGTTTGAGCTAGATTTGCACAGGATGCGATCAGgattcgCTACACCACTATGACTAGGCCTGTGGATTTTCGCAGCCGTAGACCTGCTATTTTCATTACTGTCatgcttttttttgtttatatcttCAAGTTCAAGTAGGAACACTGTCGTAGTTGCAATGTCTGTCATCTTAaacttttgaaagaaaaaagaaagctactttttttatttaggcttcAAGTCTGATCACTCGAGTTCAATGggcac
>Dendrobium_catenatum_newGene_10751	Dendrobium_catenatum_newGene_10751.1
atttctctcatttattagttttgaataACTAAATCCCTTTTCATTACTTTGACGGGCCTTTGCTTTGTTGTTTGTTACTTATTTTGAGATTCTCTTTAAATTTGACAGGACATTCGAGCACTTTTTCCATCTGATTACAACCCATTCTATGCTGGCTTTGGGAACAGAGACACTGACGAGCTTAGTTACAGAAAAATTGGAATCGccaaaggaaaaatatttattatcaatccGAAGGGTGAAGTTGCGATCAATAATTGCATTGATGTGAAATCCTATACTTCCTTGCATACCTTAGTCAATGACATGTTCCCCCCAACCTCACTGATCGAGCAGGAAGACTTCAACTCATGGAATTACTGGAAGATGCCATTGCCTAGCATTGATTACTGAATTTTTATGTCCTACCTATGATTCTATCAGGAAGATCTGGGTCATCATAAGGCTGTAAGCTTTTACCACTGGTATTATTCAGCCCTAGGAGCCTCGAGAGCTTTTGCATGTTTATGAATTCTTCCATTCAGCTAGAGAGGCGTCTTCCTATGTTATTGGTTGATTACAGCTGGGGATTTAATTGGCTGAGGTTTGTTTTCCTTCTTTATAGAGGAATTTAACTCGGAGGACAATTAATCAGCAAACTATTTTCTGGTGTTCATTCTCCGTATTAAttgtttttgaataattttctgCGAGTTCGTGTTGATCTGTGGCAAGAGGAATCAAGGGAACCACAAACAGGACTGGAGGAAGTTGACTTCTCCATGTATCTAATCTCCTTAAcgtgatttattttttccttgttaATATCTTCTGTAGGTGACCATCTCTTTAAAGTGTATATGATACTCTTAAAAGTGTATATGATACAATTGCGTAGTGTAAGCTAGAGCTGCAGAGTTTTCTCCTGTATTTTTGCCAAATTTGGCATTGTAGTTGACTTGAGATTAGACCAAACTATGTTCCAATAGATCTACTCCACATTTTTTATCAGTTTCCGGGGATCTTCATGTGATAATTTTAGTCCCTTGGCTTGCTACTGTTTATAGACTTTCTGCTTCATGGAGCTCACAAGTGGTGG
>Dendrobium_catenatum_newGene_10770	Dendrobium_catenatum_newGene_10770.4
GTGAACTCACATGCCAACGGCAAAACCCCCTCTCTTCTCCCTCCCCGCCATGCCCTCTCCCTCCAAGTCTCCTCGCCATCTCTACCCCTTCATATCTCGCCAAAATCCCATTCTCTTTCTCCTCGAAGCTTCCTCGTGCAACACCTTTGCTAAGATCAAGCAAGCCCACGCTCTCTTACTCACCTCCGGCCTCTTCCTCCACCCTTTCCCTCCAAGCAAACTGCTTCAAGTCCAACTTTCCCTACCATCGACCCCTCCCCTTCTCTCCTATGCTGACCTCCTCTTTCACCACTCTCCTTCACCTCCTCTCTTTTCCTACAACTCTCTCATCAAAGCCCATTCCAACTCTGTCTCCCTCCGCCTCTTCCGTTCTCTGCTTCGTGACTCATCTGCTCCTCTGCCTAACCAGTATACGATCACCTTTGTGCTTGCTGCCTGCCGGCATGGTAGTGGGTTGGAGCTCGGTGAAGCGGAACAGGGAGCGGGGATGCGGAGGGTGCAAGGAAggtgtttgatgaaatgcctGAAAGAGATGTGGTTTCTTGGAGCACGATGATTGCGGGATATGTGCAGGCAAATACACGAATCTATATGTGCTTGAACTTAACCATGTCATTAGTCGTAGATGTAATGGTAGTTGTGGTTGAATAACCTTATTAGATCAATTGAAAAACATTCCTTGACacagcaataataataataccgGTGATCTCCTTCCCATGTCCAATGGTCTCTGCGATGTGAATTGCACTAGGAATCCATGTTGTGTACTGCATGGGTTAAattcactaagttttttttttttttttgcgtgaATGGGTTCTCTCACTTCATTCTCAGTACTTGGCAATAGAGAAGATAGAGCAACACAATCGTTGTGGATTCAGAAGAGAAAGTGTACTCACTTCTATCTGGAGCGCCTCTTTTACCATGCACTTCTTTGATTATTCGCTGCATAAAACCCACTTTTGGTGGTCTTCCATATTCTGTGATATAGAATATCATAGTTATAATAGAACATAGGTCTAGTTTACATTTCTACGTTTTAGAATATTCTATTGTCATTATATATACAAACAATGTTGTAAGGAGGGATATAGAAAGATGCACATTCTTTGTTTAGTTATTTGGGTTATTCCTGTTGTTCTTTGGTCTTCTAGCAAATCCTTTCTTCCACCAATCAACTACATCAGTTAGTATTAGAGTTTGGAGCTTCCAAAGAATGTCGGACTGCAAAAGTGATGGGCTGCGGCGACGATTGAAGTCAAAGAAGATGGGTTGTCAACGACGATCGACACCGAAGATGGGTTGACGACGACGATTGAAGCTAAAGAAGATGGGTTGTCGACGATCATTGACGCCAAAGAAGATGGGCCATCAATGACAATCGAAGACATGAAGCCTTTTGGACAGCTCAAGCGAATGCATCACTTGATCGATTAGATAATTCATGTGCTAATTTCATACGTTTCATAGACAAAATAGACACGTTGGCAACCATAATGGCGCCTTCGCCTCTCTGCTCCTCCAGCGCACCCCGTGACCAGCACCCATCTCTGGCATGATCCGAGTAACCGCACCAGTATTGCGTACTCAGGCAGAGGGAGGAAGACTGCGGAGGAATCAAGCAACTGATCCTGACGTTTATGATCCTAAATTTATTCCAAACATTTATCCTCTAAGATATGAGAGATCACTGGCGAGCAGCTTGCAAGCACCTAAAAATATCAAAGCCATGCATAGCACTATTTTGAAATAGTATCATTATCTTTACGTTTTTCTTCTGGTTTGAAACTCACATATAAAATTCTTTAGTTATGTGTAGACAGGCTGGTTCTTGGAAGCCATGCAGCTTTTCCAGCAGATGCAGCTCGCTGGCATTGCACCAAATGAATTCACCCTGTCAACCATTCTTGCAACCTGTGCTAATTTAGTGGCTTTGGATCAAGGAAGATGGATTCATGCTTTCATAAACAAGGCAAGGATCAAAGTGAATGACAGGTTGCTTGCAAGTCTAATAGACATGTATGCAAAGTGCGGCGAAATAGACTTTGCATTCGACCTGTTTAACAAAGCAGATAGCCCAAAGCAGATTGTACGTCCATGGAACGCCATACTCACCGGTCTTGCCATTCATGGTTACTCTGCCGAAGCAACACAACTCTTCGAAAAAATGGATCAATTTAAAGTCTTTCCTGACAAAGTAACATTTGTATCTCTGCTAACTGCTTGCAGTCATGGAAGATTTGTGGAAAAGGGTAAATTCTACTTCGATATGATGAAGAGCGCGTATTCGATTGAGCCTGAGCTTGAGCATTATGGCTGCATGGTGGATCTTCTCGGACGAGCTGGGCTTCTGCAAGATGCGGAGGATATCATATCAAACATGTCCATGGCTCCAGATGCTGCAACTTGGGGTTCATTACTTGGCGCCTGCCGCATCCACAAGGACCTGGAGAGGGCACAAAGGATCGGAAAACTCGTCGAGGAGTTCGAGTCCAAACATGTTGGTTGCCATGTCTTACTAGCGAACATTTACTCGGGATGTGGTAGATGGAATGATTCAAATGAGGTGAGGAAGAAAATTGAGGTTGCAGGTGAGAGGAAGATTCCGGGCTGCAGCTCCATTGAAGTGGATGGGATGTTCCACCAGTTTCTGGTTGGAGACAGGTCTCACCCACAAACAAAGTCGATCTACTCATTTTTGGATGAGATGGGAAGCAAATTAAAGGAAGCTGGTTATGTTCCAGAAGTAGGAGAAGTGTTGGTCGATGTTGATGTGGAAGATAAGGAGACAGCTTTATCAAGACACAGTGAGAAATTAGCCATTgcttttggattgatgaatacAAGAGCAGGGAGGACTATTCGGATTGTAAAGAACTTGCGCGTCTGCTTGGACTGCCACAAGGCCACAAAGTTCATATCCATGGTGTATGAGCGGGAAATAATTGTTAGGGACAGGATTAGGTTCCACCGTTTCAAAGATGGATCTTGTTCTTGTGGAGATTATTGGTGATCACTATGGATCTTGTTCTATAGGACCAGAGAGAGCCTGCGg
>Dendrobium_catenatum_newGene_10777	Dendrobium_catenatum_newGene_10777.1
AAGCCAACGAGAAAGGTGGTGATGGGGAAAACATGAGGTGGTTGGCGGTGTGGGAAAGAATGAAGGGAAAGAAATAAGAAGAGAAAGGAAGTGAAATCGAACCGAGAGCCCAAAACTTTCGGCGGCTGTTGGGCATTACGTTGGCCCTCTCCTAGGGTTCTCTCGTCTCTCCGAAGCACACAAGCAACAAGAGCAAAGAAaagctgaattttttttaattgattcatCATTAACCTCATACAAAGCAAAAGACCTGTATATATAGATctcaataataaagaaaagaagaaagactCAAATGTCCTCGGGGCTACAATGAGAACTCACTACCCATAGGGGTAAACTAGGAAAActgaaatgcaaaataaataaaacataaaatacatcaaaagtaaagactctgAATTGTAGCCGTCGATCTATGATTCCGTCGATGGTACACATGTCGAAATCTCTGGGTGATATCCCCATCAGAAACATTAAGAAACTCTTTGCTTTTTCAGCGTTCTTTCAGCAAGCTATCATGATTAGTGCCCCAATGATAAGAGTTAAATTTTTCTGATTTATATCGTGGAGCAAATTGCAATGATAAAATGTTGTTTTTTCACTTCGGATCTGCTGGAGTTTTTATGCATTTGCTTAAATGCACTACCCTATGAGTCTATTAAATGTCTTTTAAGCTgtagaaaaatatcattccaTGCAACATGTTTTTAACTCCCTCTGGCTACCTTGTCTAGCTAAGCGGAACATTATTTATTAACATTATGATAGAAAgtacttgaatatttcaagtaaaatcTAACACTATtggtaaaaacaacaaaaacagtCCACAACTCCaatggaaaacaacaaaaacagtaattttattggaaaatctGAGGGAAAACGCTTGAAATTcactagtagaagaagaaaaacagcaacatacaattgatcctctattcaagaggaggatccaTCTCTCCCAGATCTCTAGACAtagctagagcccaaagaaaacctaaatctaggagatctcaaatttcagccaaattcaagatgtcttAACCCTAGGagaacaaattatttaatgcatacaaatcaaaaggaattccctaaacaggccctacattcaaattctcCCAATTCCCtcaaaaaaccttccaaaataCCTCCCATGGATCTCGCGGCATGCGCAGGAGGCAAAGAAGTTCCATCTCTGTTATGCTGGGCCGGTCCCatgtggaccggctggaccggtctaacacattACTGCCACAAGATTTGTCTTTACTCATCtgttttcaaacataaatggGAATCACTTGCCCATGTCCCTTGTGACAACAAAATCAGCTATTGTTCTCGTCACTCAACTTATTCAACTTTTATTGAAAAACATCAGTTTAATTTGTCTTtaatattctctcttttttctttgtttccCTTTGTTCCTCTCTCTTGTCACGGGGGAGCAGCATCGGAACTCTTCAACAATACTAGATATCTCCAATCGGCTTGTGCTATGCcttataaactaatttttggAATCTATGGGCTTGCCTTTTAATGGATGTCATAGCAAGGTGTGGCAAAGGAGGGCTTTGGAACAAATTCAACAGAATAATTGATAAAGCATCAACAATTAATGAAATTGCAGGACGGATGGACCAGGAATGGAAATTACATATCTCAACTTACATTGCATATTCTAAATGCCAACATATTAGGCTCACACCAAGGAATGAGGGCTGCAAATTGGTTGAAATGTTTGAAGCTGTTCGGTCTGTGATATTCTGTGTAGCCCTCAGTGTCTATGACCTGTATGGAGCTCCTGCGCCTGGAAGTAATAAGTCTATTATGAGCAactaattattctgtgcggacaccggacggggAGAATCGTCCGGATTTGCAGTATTTTCACTATCCTTTTGCTGCGCTTTTGCAAAAGGACAGCAAAAGtgcaacaaatatttaatatttattaaataattgaatatttgttgcGCTTTTGCAAAAGGGCAgtaaaaaaacattcataattgaatatttgatgcATGTTTACTACCCTTTTGTAAAATCTCAGCAAAAAGGCAGCAAATCCAGACGGTTCTCTCCgctggtgtccgcacagaataatctcttcTTACCAACAGGATGCTACAGAGCATGGATTGTTTGAGACTACCGTCAGGTAAGAGGCTCTGCTCTCTTGATTATAAATAGGTGTATATACTTCTGAtgaattaacatttttaattaggcctcatttggttgcttgagtttgaaaacattttttttttttgggacttaaatggcaaactcacacacacaacgcatacacaaagactcgaacccaagacctcttagttggaagcctaaactctcaaccaacaagaTAAGTGGTTTCTCTTCAAAGACGAACCACAACAACCAATCCTTGGCTCAATTGGCTTGCTACTACATGGCAATGAAGTTGACGGATTTCTACTTCCATCACCAGCTGCAAGCAGGTCCGAGGATGAGAAGGATGAAACCAATGtagttgaagaatttttttccaTTGCGTCGCTGAGATCGAACTCATCACAGTTTATTAGGTAGGAATAATGTTATAGACGAGCTTAAGAACAACTGTATGTTGTCTTTGTTTGTAAATTTATAGAGATTGAGTAGTTTAGTATTGACAAATAGGTGCTGGTTTTTACAGTATATCTGAGATTTGGAAACAGGACATGGCGTACACTGTAAGATATGttgtattttccttattttactGGTGATTTACTTCTGAttcttttacattatatttatattaatcctTTGGGCAAGCATATGG
>Dendrobium_catenatum_newGene_10778	Dendrobium_catenatum_newGene_10778.1
GCTGCATCAGTGAGGCTACGGACAGCTCCTGCAAGCTTGTTCAGAAGCTGGCGGGGCTCCTGAAGAAAAGCGCAGGCGCAGGAAACGCCGGCTTGGTGTTATGGTGCCTCCTGTTCATCGCACGTTTTTCGCAGGAAAACAaaGAAACTATGGGCAGGGGAGGGGTAATTAAATGTCTTTTGAAGCAGCTTAAGACAGAGCCTATTGCAGCAGAGGTGTTACTTGAGCTTTCCACAAACGACAGGATTgcccaaaaaattatagaaaacaaGAGCTCCATACCAGTTCTTGTCT
>Dendrobium_catenatum_newGene_10779	Dendrobium_catenatum_newGene_10779.1
GCGATATCCAAAGGCTTCCGGAAGAGTGCGTGGCGCATGCGATAACGCTAACGTCTCCTCGAGATGCGTGCCGATCGGAGGCTGTCTCGGCTGCGTTTCGGTCGGCAGCGAGCTCTGATAAAGTGTGGAGGAGTTTCCTTCCGTCCGATTACGCTGAGATGCTTGCACGAGCCGTCGATCGGGTGGAATTCGGATCGATGAAGCATCTCTACTTCCGCCTCTGCGACCCAATCCTCATCGATGGCGGAAGGATGGGATTTTTTGTGGATAGAGAGACCGGGGTTAAGTGCTTCATCTTGCCGGAGAGGGAGCTTAGGTTTGTGTGGGGACCCGGAGATACTCCACAATATCGGAGATGGATTCATCTCCCTGAATCAAGGTTTTCGGAAGTTGCTGAGCTAAGCGATGTCTACTGGTTGGAGATCCGAGGCAAGATTAACTCTAGGATGCTCTCCAAATGGTCAAACTATTCAGCTTATCTTGTATTCAAAGTATCAAATACTGTAAGGGGCTTAAGTTATCCTCTCCTGGAGGTTTCTGTCACTGTAGGAGCCCATGTCTCAGGGTTCTCGGTGCGCttgatggaagaagaagaagaatatcctAGGCTTTGGCCATTTTTTCCGCCTAGATATATGAAAGATCGACTTCGACCAGTCGAGGCACCAGATGTGCAGGGCGAGGCGGAGGAACCTCAGCATGATCAATGGTCAGACTCAGATGAGCAAGCACAGAGGGATTGTAGAATGGTTGGAAAACCTCAAACAAGGCAGGATGGGTGGATGGAAATTTTGATGGGGGAGTTTTACAATGAAGAAGGGGATGATGGGGATGTTGCTATGTCATTGTTGGAGAACAAAGGCGGGAACCGGAAGAGTGGCCTCATTGTGCAGGGTATCGAGATTAGGCCTAAGAAGTAAGGAGAACATCCTGGGAAGCTAGGTAgctctttgcattttctttcatgtttaGATAGACAATCTTTTTGAAGTTGATAAG
>Dendrobium_catenatum_newGene_1078	Dendrobium_catenatum_newGene_1078.1
CGCATAGCTGCTCTGTTAAAACCCTAGGAGAGTTAAAATGCATTGGGCTCCCGGAATTCTAGGGGTCCGCGTTCGAATTGGGATTGTGAAGAAGATAcgcggagagagagagagagatgggaaGAAAGGATGAACATAGGCCTTTGGGAAGCTGATAGATCAAAAGAGAGCTGCAGAAACGCCGGCCGGGTTCTTTGATCTGGAATACCTGATAGATCAAAAGAGGGCTCCAGAAACATCGGCCGGGGTCCATTTTCTGGAAACCCCCGTG
>Dendrobium_catenatum_newGene_10780	Dendrobium_catenatum_newGene_10780.2
GAAGCCTCCATCTCACGCCCAGCCCCCCCGTTAGTTCGCAGAGCCCAGAGAAGCCAAGGCACGAAACTCCTTCTCTATTCCGACCTCCCTCTCTCGTTCTCTCCCGGTTCGTGAGAAGCCCAGGCGAACCCTTCTCTAGGTTCGCAAGGCAGCCACCCGGATCCCCTCTTCTCCCGTCTCCTCTGGGTTCAGACAAGACCCGACACCGAGCCCCCTGGCTCTGCCGGATTCGCATGCCCAGAGTCAGACCCGACGATCCGGCTCCGCCTCCCCAGCCGAGCCCGAGTTCCCGCCGCCTGCTCTCCCTCCGACCCGACGCCAAGGCCGATACCTTAAATTCCCGTCGCTCCTCCCATGCTAGAGCCGATGACCTCCTGCTTCTTCGTCTCTTACCCTAACCGAGCCCAACGCCAAGTCCCGACGACGATTTAGGCATGTATACCTCTTTCAtttactcttcttcttcttctcctacaTTCTCTTATACTCAGcctatttcttcaaaaagagagcaTTATAGATCGAAGTTTTAGATCTATTTTACTTTGATCTTTTGTCTGGAGATGAGATGATGGTGActtataatttcatttctttccTATATGCTCATTgaatgatttctctaatttttgcTACATAAATATGAGTCTCTTTCTTGTTCACGATCATGTCCATGCTTTAGATGTTATATGGATGCCCATGGTGTGGgttgaataaaatttggttaTCTTCCTCTGTTATTGTTTGCGGTGAGATGACTATAGTTGAGATATGGTTTCTTTTTGTAGAggtaaaaaaaagagatttataTACTCTCTCGCAGCGGTGTTAAAGAGAAGTTGTTGGTGCTATTGGAATTGCATTGGTTTTATAATATGTGTTGAAggatgatttatattttgatgcataCTACATTCAcatatgagaaaatttcaatAACCCTTCCAGACATTGACAATGTTAGTGGTTATATAATTTGGAAAGAAGTGATGACTATCCGTAAGTCTTTCATAAAGTATTTTTGGAGAAATGTCGGAGAGTGTTGTGCTTATTCCTACACTTTTGGTGGGCATGCATAAGTTTAGAGGTGTTAGGGAATGTTCATGATcttcaaatatgagttttttttatagctttaaGCGTAGTTTTACTCTTTGTTGGTGGAAGTATCTCCTTGAATTTCGAAAAGAGATGAAATGGCCTTGAGTTACACTTCTACTTCCAATTTCACTTGGAGGATAGCGATAGGATGGAATATAAACGTTTTCTAGGTTCGTCTTTACTCATTGGAGCCTTATATGAAAAGCATGTGGGCAATTACATGATAATACCtcttttgttgaattttgaGAGAATAAATTTGTATCAAAACTTCTTTTTCACAATTGCATTTTGGCTGAAGTTTAATGTCAAATAAGTTGTTTGTTTACTACTTGATTCGGAAAGGCATGGCTTTGAGTTTTCGCTCTAAAAATATACATAGTTTTCATCTATCTcattatgttaaaataatttcatgagTTACTTTTGAGATGGAAATTCTATGACTTGTTTTATGCCAAAAATCCTATTAAGTTCTCTTATGGTTGGAGAGTTTTGTAGAGTACGCCATGTTGGAGAGTATCTTTTGGGTTTAGATATTGGAAGGCACCCATCggttttatgttttgtatgaAAGTTGTATGTACGAATTTAATGCAATGACGCTATCAAACTTCATCTTTTGGTGAGTTTCATAAGTGTTTAAGGAGAAAATTTGGAAGTAGTTGCAAAACCTATTGTGTACGTTTGTGACCCATTGGAATGAAAATGAAGGTGGAATAGTTTATGATGTCTCATGTGGTGATTGGAGAAATGAAAacgaaaataatattttgcatcAAGGGGAAGTTGTTGGAAAGTGATTCATATTGTGATTGGGGCattgttttttttaacattttagagAAGTGGATTAGCTCCAAAATCTCTCTCTTCttatttgtatttggttcaaGAAGTGTTGAAATAAAATGGCGAGATTTCTCTGTGCTCTCTTGGATGTCTGGTGGCatgtaacataaaaaataagaatttgtcAAGGGATTTCATGAATCATTTTGTGACTTAAAGGCTTCTATGATTTATGTTACATTAAAAGATTTGTGACTTCGCTTCATGTTAGCTGTTTTTCTAGGATATTATAAAGAGTGACATAGTATCTAGCTTTCTTCCTTATGATTACAagttaaattgaaatatttgttcatcacttgattttggaaaagtataactttattcttcttctttttttaatgtatattacTTAATGGTCACAACCATGGTAGATTTGAGAAAGACAATTTTGGCATGCGCTTCATGTAGTGTATTATATTGTTGTCTTTGTGACTTCATTAGTATAAGCATTCCTCTGGTTCTCTTTTCTGTATATATACTTGGGTGCTTTCTTACTAAATTGGTTATATGAATcgtgaaagtttatgtatgtAAATTATTGATGAGTTCGCATCATATGAAAGTTTTATGGGTTGCCCAATGTTGGGAAAGACTTTGGTTTTCTTATGTTAAAAGATTTATGATTGGCTTTAGACTTGTTTTATATTGGAaagatttatgatttgttttatatcaTGAAGACTTGTGATTTGCTTCATAATtggaaatatttataaatggcTTTATGTTAAAGTTTCATTAATTGTCTTGCGTTgagaaattttgtgattttgtttcgTGAAAGTCTCTTGATGGAGGGCATTATAATGCCTATTCATTGAGGAACTTCCACATGTTAACCTCACGCCAAACTTGAAAAGCACTTGATTGATTTTGTGTCAAAAGGAGTTTTGGTGTTTTGGTTTCTTTTCGTTAAGGGGCTTTATgtcttatttcattttttttagagaagtttCATAAGATATTTCTTTGGGGTCGAGAGCTTAGTGAGGTGgatttttgttagaaatttcTCTAGATCTTTCTTTTTGGGATGAAATGATTTATCTTGCAtaagttatcttttttttttttcattagtgtTTGCCTCTAAAATGTAAGGTTGGAAGAACGTGGGGGATAGAAAGAGATATTGTTTTAGTTCTAGTTTTAGGAATTGGAATTTCCCCTGTTGCCTTGAGTTTGTTTTTGAGAATAGTTTGTGTAGTCGAGTCGGGTACGTATCAAGTGTTGAGTTGGGATTGTGGGAACAGTAAAGGGCATTGTAAATGCCTTCCTTCCCATTCATATTATATCGAATCGGGGAGGAGACTATTTTAAAGACACACTTGGCTTCAAAGAAGTATGTTTAAAACAACAATACCTATATTCCTTTTCTttctgatttttattcttttctttctatcgtgttttctcattctttttctttacttcTTGCTTTCCTACTATTTTGTTACTTAGTATCGTATTTTCATGCGTAAATCCCTAAACATAGTGACACATGTAcgaaagtcctaagggttagaaaacaaaacctcttttaatcCTACGACtttagtgacacttaaggacaaaaattaaggatcgagtcttagaaaacatagactttAGGGTGCATGCTCCTTATATGATAGagacattaaaacaaaaacttagtgacacgctTTCCTAGGTTTAGTTCTTCTTAATCCGCTAATAATCAACTAACCATCTAATCAGTGTTATATGTTCTATAATTGCAAACTTTAAATTTCCTGCCAgttatattcttttatatttacctacatttcttttctgaatggcATCTACGCTCATATATCTATTTTTCTGTTATCTTATTTTGTGAGGTACATCGGAGCTTAATGATCGAGGAGCGAGCGACACCATTTGCTTATaagcttttaagtggcagcgccaTATACAGTCAGGTCCTAAATTTTTTGGGAGATCACAAACATATgttaaaaaaccaaaaagagtTCCTTCTACTCACAGCTTGTTGtgctacttattatttttggaggGAAAGGAATGAAAGAaggttcaattttaaatttagaagtaCATCCTCTCATTGCTCGGACATTAAATCTGCTGTTGATGCCAAGATTTCAACCTGGAAGCACTCAGAAAATCTGAGAATTCCATGGCATGTTTGACGGAACTGTAGTATTTTCTGTTTTTGGGTAATTCACTTCGAATGTTGTCACAGCAGTTTGAAGGTTTCTTTTGGGTTGTTGCTACTATAGTAATTTCGCTGATTTTGTCTTGGTTGGGTTGGACTGCTGTGTTGGAGGGGTGGTTATTTGGTTTGCCTTCTTGGCTGGCTGGAACTCTTTCTCTGGTCTCGTCCATGATATTGATGCAGTCCTGTGGTCGGCTGTCTGTTTGCAATCGGGGACTGTCTTCATCGGTGGATTTTTGTTCAAGTACGATGATGTAGCTGCTAATCATCTCCTTGAAGGGCCCTTTTTTTGGGCAACCAGGAGATTTTCTTTCGTGGTTGCCAGTTTTCTCTGCTCGTCAATGCGATTATCAGTCTGAGTCCTTCGGATGCTCTCGCATCTCTTTTGGATGGCTGTCccaattttatttgttatatctGGTTTCCTTTTGTTTCATTAGGGGTATAGGTTTTTGGTTTCACCTCACTTGTTAGAGGTTTAAACTTTTTTGTTATACCTTacttttaacctttttttaCATAGTAATATATGGGCTTTTACTCtcattttccc
>Dendrobium_catenatum_newGene_10782	Dendrobium_catenatum_newGene_10782.1
tcttgaaaccAGCTTTCGAACAGACAAAGTCCTTCGATTTTATCTTCCTAGAATTTGGCCAAAAACTGTGATGATCCTTTCGGACGCTAAAGCCATTATTATGGACATAAGTACAAAAACATTCATATACTTCTTTCTCATCTTTATAAACAGcctaaaatgataaaaaaaattaactaaaagcACAGGTAAAAGGCAAcaaaagcgcaagtaaagcacaacaaaagagcaaaaaaagcgcaagtaaagcgcaagtaaatcTCCAGATTTGCTTATCAACTTTTGTTTATCAATCCTTAAAATAATGATGTTCTTCATCCTAAAAACAATAATGTAAGCTAAACAACAACATTAGaacttttttaacttttctgcaaacaaaaaatattaatgttctTCCTAAAAATCACAACATCTAAGATTCTAAGATTAATGAGCTGAAACCTACGCCTTTTTCTATGGCGTTGAGATTGAAACTGTTTACAACTTTCTAGCTCGTTTTTCCAACTTGCGATTAGATTGAAACTTACGATATGTTGAAACCAGATGAATTTTCAGCTAAGTTAGCTTCCGATTCATGCACCACCCCTTCCGATTCATACATCATTTTCGATTCATGCACTCCTTCCTCCTCTCTCTTCGCTGAGCATTCCATCACTTTTCTGCAGTTTTCTAGCTCGTTTTTTCTTCTAAagcaataaatatttagatctttcgcgggtttcaaaaatagggcGGCAAAcacttaaaatgaaaataaagtggaCTGGGTCGGGTCGATCGGGCTGACAAGACATAAAGCAAAgagattataataaaaaaatcgcAGCCAGGTGTCTGCTTTCTATTGGTGTCCGAACGCGGAGATAGGTTCGATCActtgacccaataatttgccctggCGAAGACGAATGCCAGGCTTTTACCGCTAGAGAGTCTGAATCATCTTTTTAGTTCCTGCACCCTCGATGAGGTTTCTGCTGCCATATTCAAGTTCAATGATCGTCTGTTTCAGATTTTTAGGCCTAGAAAACTTCTCTACCTGGCAGTAGGTATGTTCTCCagcattttttctcttttctgattttttttttataaatgtgaaaCTTTAAGGTTTTTTCGTTTTTTCAATCTAACTCAGATTAGATTTAGGttaatcattaatttgaaaCAACCATGTGATTGATGGATTCGAGCtaaatctataacatatttcaagtttaatttgatccacatttattttatatgccaGTTTGATTTTAATCCGAGGAAGATTcaagttaaaacttaaaaccaatCCAGTTTTAAACAGATTACTCTTATTCTATCTATGATTACGCTGCTTGGAGCTTTATTTcaattgaactttgaaattaatttatgcatctCATGCAATCCTTATCTATTTGTACTTATGGAGTAGCTCCACGGGCCAAAATGAATAAGCAGCGAGCAAGTAGatataaaacatcaaaagatgCTGCAATTGCAGTCAACATTTTATTCACTAgcaatttgtattatttatttgaccTTACTTGATTATGGAACTTAAGtgtttattgttttcttttgaattttcttttaattagcAAAGCGAGGACCATAAATTAAAGAGGCAGTTTGAGAGTGAGTGAAAATAGCTTCCTCCAAAATTAGAGTATTATGAAGTCTCTAATTCAAATGTCATCACTCCTAGAACCAGTGGCAGAGCCAGGAAATTTTTTAAGCGGgggcataaatttattttgacaa
>Dendrobium_catenatum_newGene_10785	Dendrobium_catenatum_newGene_10785.1
taatatataaaaataggaCTACTGGATAAATTCAAAATGAGAAAACTCTTGAATATCTTATCATCCTAAATTTTGATGTGAGTTTAATCCATCTCTTGTTGTACATTACATTTGTTGAATCATAAATTTACAGGTCAATGTTTCAGTCTCACTCACAAATAACGATTGTCTTGAAGTCTCACTTCGTTGCTTAGCTATAGAAGGTGACGGGCTTGGGCTTCATGAATCAAATGATGGTGGTGTTCTTGCTACTGTCATGGCCGCTGGATTCAAAggTGAATTGGCACGTTTCCAGGCCGGAGTCTCATTAGAAATCTCCCGCATGGATGCTTGGTATTCAGATAGTGATGGTTCATTCCAAATCCCAGCTACTTATGTGGTCAAAGGCCTCTGTCGAAAATGCTGCTTACCAGAAATTATTCTACGCTGCATGCAGGTATCGGTTTCACTTGCCGAGTCAGGGAAATCAAATGATCATCATGATGAATTAATTGAACTAGTTGCTTCTGGAATGTTACGATTGTTTAGCCAGCAACAGCTGCAGGAGTTTCTATTATTTGAAAGACACTGCAGCTTATATAAAATGGAGTTACGGGAAGAAGAGCCATCTGCAGTAGATGATTGAACAAAGAATTCTAAACAATCTGGTAATCTATTTATCAACCCTTTATGGCTTAGTagagcagcagcagca
>Dendrobium_catenatum_newGene_10786	Dendrobium_catenatum_newGene_10786.1
CAGGGGCTGGGTCCCCACCACCAATCCCGTCTTCTCCGAGGCTAAGGGTTTGGATCCGAAGCTTGAGCATGAAATCCATTCTCTATTCCGAAGCGgtgaggggagagagagagagaagcgaGCTCGGTCTCTGTATCTCGATAGCTCCAATTAGAATGAGATGAGCTTGTCGTAGCTAGGGCTAAGATCTCGGTGCATGATCTCACAGATCCAATCTTGTTTGGTTCTGATAAAGAATTGTGTATAGAGCTGTCGATTGAGTCTTCAATAATCGGAGATTGGAAGGAATTTAGGCGAAGGTGATCAGAAAAAGCTCGTGCGGTGAAGATAATTTGGTAGATTGGGATAATGCACGAATGATCTTATGAAGTGTGATGCTTTGGACAAAGTAAGAGTTGGGTTCTGGTCTGTGGATCGGAGTAAATCATGGCGCAAAATAATTGGGAAGCGGATAAAATGCTTGATGTTTATATCTATGACTATCTGCTGAAGAGGAATCTGCAGACTACTGCGAAAGCATTCATGACGGAGGGGAAGGTTGCTCCTGATCCAGTAGCAATTGATGCACCTGGTGGGTTTCTTTTTGAGTGGTGGTCTGTATTTTGGGATATCTTCATTGCCAGGACAAATGAAAAGCACTCAGAAGTCGCAGCGGCATACATAGAGGCTCAGCAACTTAAAGCAAGAGAGCAGCAACAGCTGCAGATGCAGCAGTTTCAGTTCATGCAGCAGCGACAAGTTCAATTACAAAGGAGTAATTCTAATCATCCATCTCTGAGTGGCCCTGTGAGTGCACTGAACTCTGATGGAATCACAGGTGCATCAACTGCAAGTGTACTGGCTGCAAAGTTGTATGAAGAGCGTTTCAAGCATTCTCCGTCTATGGATTCTGATACATCCAATCAGCTCCTTGATCCCAGTCGAATGGCTCTTCTTAAGTCACCTAACAGTCATCCAGgGCAGCTAGTCCAAGGTACTGCTGGTGCGTTGCAGCAAATTCAAGCAAGAAATCAACAGACAAATGACATTAAATGTGATGGGAACTTGGCTGTTGCTCAAAGATCTTTGCCAATGGATCATTCATCAATATATGGTCAGGGTATAATACAGTCAAAATCTGGATTAGCAGGTCCTGGTAGGTGTTCTGTTTAGCAATATTGGTAAATTATGTTT
>Dendrobium_catenatum_newGene_10787	Dendrobium_catenatum_newGene_10787.1
GTCGGCGTCCTCGCTCTTCAAGGTTCTTTCAACGAACACATGGCAGCTCTGAGAAGGCTGGGTGTGACAGGAGTCGAGGTGAGGAAGCCTTCGCAGCTGGAGGCCATTGAAGCCCTCATCATTCCTGGAGGAGAAAGCACCACCATGGCTAAGCTCGCCCACTACCATAATCTCGCTATTGCAGATTCTCAGGGGAAAGTGATAGTTGCCGTAAGGCAAGGGAACATACTTGGAACCGCTTTTCATCCCGAGCTGACTTCTGATATCCGATGGCatagttattttttgaagatgagGAAGGCGAGTGATGAAACTAGCTTAGAGTGCTTGGACTTGTCAAATCAGAACTCATATTATCATCTTGGCAGAAGAACTTTTGACTTACCAATTTTTGAATAGCAGTGTATTACATCAATATTTATCCAGTTTCATATGTTTAAAGTCTCATTTCAGATTAATGACTTACTGTAATACTTTGTTTTAAAGGTTTCCATTTGATTATGTATTCTGTTCATCAAATATCCATTCTTGTCACCTTCAGCTTTCCGTTACTGTCAGTCACATTAATTtggtattttgatatataagattttgtttgtg
>Dendrobium_catenatum_newGene_10788	Dendrobium_catenatum_newGene_10788.1
aaatgatctttctttattagatttaaaatgagaatttgacttttaacaggacacaatggcgaaaaaggattcatgtagccgaccccacgtagtgggacaaatgcttgatgttgttgttgttgtacttatATTTCGGTCATATTCAACTATTTTATGAGTACCTTCATAAGTCCTGCTAGATTAGAACACCACACATCTAGTTCTCCAAAGCCCAAAACTTTTTCAATTATCAAACTTTTAGATTTCATTCTTCATCATCATTGTATTAGGCTTTAATAtgtagtaggaaaaaattcaatttatcttAAAAAGCATCTACAggaaaataatttgatgaacacaaagtaataataaagagTTCAAGcattagtagaaaaaaaaaagattatttgcttctactaaaataaatatacatctaTGGGGGAGGTACAAGGATCTTATCCATCATAGAGAAACCCGCCAAATTTACAAATAAGTGGGGCACAAGACAgtaatctttcccaaatctgAAGAAATCTGATCTCACTAAAAAATAGAAGCTTTAAATCTCTCAAGtctaataaaagagaataactCAAAAGGGTAGATTGTATCTCTAGGAAATCATTGCAAAATCTATTGCACAAGTATGCTTCAACCGCATCAAGATAGTACTCTGCGATcatagaaaatctttttttcttgcttcatcttttctttctctcatcTCTCTTGATCTTAAACctctctcttttgtttttcCAAGCCATAAATCTTAACAAAAATTATCCAATGAAAGATTTATTGAAGAATTATAAGTGAAgaatactcttttttttcttattcacgGAGTAAAAGAGATGCATAATTTATAAGAGTTATAAGTCACCTAAAATAGAAAGAAGCTTAGGGACATAACACCGACCCTATGATTCAGGAAGATAATCTGCCTAATAAGTTTAGTATTATAGATTAGGAATTAATTCCTTCCTTACTAGCCATGGAGGATTGCATTAATTAAACAATGCCCTTGCCAGATTGCTGAGTTGGCATTCCTCCTGCAGTTGATCAAATCAAGGCATGCAAATTGCTGAGTAGGAGAGGCAATGGCATTAGCAGGTGCTGGCCACATGAAAAGGTACTTTTGTGGCTATTGGAATGAGG
>Dendrobium_catenatum_newGene_10790	Dendrobium_catenatum_newGene_10790.2
GGCAAAACATTATTCCTTCATATCCATatgtaaattaagaaaaattattagGGAAGATGTCACCAATCTTTCCTCTCCCCAACCAATCCCATAACTTCCTCCCCCAACCCAGAGCTGGTCATCTCAACCACACTCACGCTACAGGCCATCACATTCCAGTAGCCTGCCCTAATTTCCTCCTTCAGCTGATCCTTCTCCCATCCACAAT
>Dendrobium_catenatum_newGene_10792	Dendrobium_catenatum_newGene_10792.1
TTCAGGAGCACGAAAGATTAGTGTTGTGGGTGTTCCTCCCATAGGCTGTTTACCATCACAAAGGACTCTAGCAGGAGGAATTGAAAGAATATGTGATCCAACCTACAACCAAGCTGCAATGTTCCTCAATTCACAGCTATCAAAGGAGTCGGAGAGACTTAATAGCACGTTAACTAAATCAAGGATCCGTTATGTTGATATGTATACACCTTTGCTTGATATCATCTTACACCCTTCTAAATATGGATTTGTGGAATCCAAGAGAGGCTGCTGTGGAACAGGAACGTTTGAGGTCACACAAACTTGCAATAGCTTGACCACCTTCACCTGTGAAGATACATCAAAATATGTATTCTGGGATAGCTACCATCCCACTGAGAGAGCGTACAAGATTTTGCTGAGGAAACTTACACAGAGATATGGTCCATCAATCAATTAAGAAGGCAAACAAGCAAGTCAACTTTTGCTATACTAGTATTTTTATAGTCTGAACAATATAATTAACCTTAGTGAACCATAATCCTGATGTGAAAATAGAATACATATGAACGAATCCTAATATTGCTATAAATTTCACATATTTG
>Dendrobium_catenatum_newGene_10793	Dendrobium_catenatum_newGene_10793.1
AATGATATCAAACTGATATGTCGGATCCCATGTCTGCTTTGggcaaataatttattttgcagtAGCTTTCATTAAACACATCATAAATCATCCAAGTAGTTAACCGAGAAGAAGCtatacttcaaatatttatttaaaacacGATGCGCTGCTGATCATAGAGCAATTTAACTCTTACAATGATCTTtcttattctaattttcattCCCTACttattaaatactaaaaaataccCAAATTTTAGGCTTTAGTTCAACTGCTTTTAACCACAAAAGGGCTTCTAACCTTATGAGTTCCATCTGACCAAGTAATGGATCCAAAGTAGTCACCTTTCTGTAGAGAACTTGAAGCAGAAAAACTTACTTGGTAGCTCAAGTTTGTTACACTTTTGCTGAACTGTAGCTTATCCGGTAAAACCTCCACGTTCAACTCTGGTGGTGATTTTATGCTAACAACATAGGTAGTAGCTTCTGCACCTCCAACATTCTTCACCACTCGTTTAACTATTCTTCTTTCCTTGAAATCTGAAATCGCAATTGAAGGGTAATTGAGGTTGGAGATCAAATCCTTACTTGAATTTTTTGAGCACTTGAATCCATTTGGAATGACTGTCATGTTCTTGATTATATCTGTTGTGTAACCATAGTTGCAGAGGAATTGCAGGTAGTCATTTTTCTCTGTTTCATACACCAAACCAGGCTGCAATACACTAGAAGGGTTTATTACTCCTGATCCATAATCATATGGTGTTGCAGCAAGACCTGAATCTATTGTTATTGGAGATTTATTGTTGTTTGTTTGCATTGCTGCGAATAGGTGATAGCTTCTTCATCAGTTTCATTGCTCAAAATTTCGGGAGTTGGACCATCTCCTAATTTCTCAAATAgatccaaatttaaattgatgTCACATCAACTGCCACAGTATGCATCAATTGATATGACACCTTAGATTAACAAATTAATACACAATTCCTCAAATTCGACTTCTCATATTTCATATAggaaaaaataaggcatttcaCGTAGATATACGGTATTCCACCTAAATATAAGATATTCCACTtgtaaataaaagtttttaatttggaatatgcttagggcatctccaaccgaaaatcccatttttcactccaaaatgcagtgaagttaaaaaatgtcttaattcatctccaatcgaactccattttgcacCCTTAACcgtttttctcctctttcgcgtGTTTCTTCAGCAAATCCGGTAGAGACAGAAAAATAGCGTGGGTGAATAGTctgttcacccgcaaccaaATAGCGAAAGTTTTACCGTTCGGCTGGAGCTCGCCAGCGACGCCATTTATGCGTTTGGAATTCGGTTGGAGAAGGCCTTAGTGTTTGGtggaatagctttttttttctgGAGAAATCGTTTTGTTATTTGAGGGGAATGGGACTAGAGCAGTGGTTAAAATGCCTCTACTGTAATCTATTAGTCCCATGCTCACATCACAGATTTAAGTGTGGATCTATTTGGGAAGTATTAGTGTCAAATAAAACTTTCTAACCTGTTGTCATGATTGCTGATCTTATGGCTGCTGGACTCCAAGTTGGATTCCATGATTTGATGATTGCAGCAATCCCTGCAACATGAGGGCAAGCCATGGAGGTTCCAGAAACAAGATTAAAGTGTGAGGGCTTATGGCCAGATGGCCCCACATTGTTGTCTTTATTTTGTGTCCATGAAGCTAGTATGTTCACTCCTGGAGCACTAATGTCAGGCTGCAGCTCAAAAACACTTAAAAGAGAAGGCCCTCTTGATGAAAAATAGGCCACTTCTGGTGCCGGCTTATACTTTGGAACCGTGATCGAAGGAAGAATTGTAGCCACTGGGTTTCTTCAAGTCAAAAAGACAAGTGAACAATTCGATGCCGGCATCGCAATATTCACCTATCGATTTTTGGCGTGAGATTTGGAGTTCGAATGCAACGATTTGCAGACTGCATACAATGGTATgcagttcggttggagatgatatGAAGTAATAGTGGAGGCATACAAGCAATATAGTattttccatcattttttttcacacaaattgaaattattgtaTGTAACTCTTTTATAAGCCTAT
>Dendrobium_catenatum_newGene_10795	Dendrobium_catenatum_newGene_10795.1
CAGGAATCTGGCCAGAATCTGAAAGCTTCAGCGATAATGGAATGGGTCCTATTCCTAGCCGTTGGAAAGGAACTTGCATGAAAGGGGATGACTTCGATTCTTCTAACTGTAACAAGAAGATTATTGGAGCAAGACATTAtgatattgatgatgatgactCTTCTTCTGTCAATGTTCTTCCAACTGATGTAAACTCCCCAAGAGATGATCTTGGTCATGGCACCCATACCTCTTCTACTGCAGCAGGAAATCCAATAAAGGAAGCTTCCTTCTATGGCTTAGCTGATGGGACTGCAAAAGGTGGATCTATTTCTTCAAGAATTGCCATGTACAAAGTCTGTGGAATAGATGGGTGTCCAGGCTCAGCAATGCTATCCGCATTCGATGATGCAATTGCAGATGGAGTCGATCTCTTGTCGATTTCGATCGGAGCATCCATATTTCTTCGTCCCGATTTTTCGACTGATCCAATTGCCATTGGAGCCTTTCATGCTGTTGAAAAGGGGATTACAGTTGTGTGTTCAGCTGGGAATGATGGACCTGACGTTGGATCTATTGTGAATACTGCACCTTGGATTCTCACCGTCGGTGCGACAACTATTGACCGGTATTTTGAATCTGATGTTGTTTTGGGCGGGAATAGTAAGGCAGTAAAGGGTGAAGCTATAAACTTTTCTAATCTAACAAAGTCTGCAACTTATCCCCTCATCTATGCTGCCTCAGCAAGATCAAATTCAAGCTCTGCTGATGATGCAAGCCACTGTTATCTTGACACACTAAATGGGACAAAGATCAAAGGAAAGATTGTCATTTGTAAGCAATCAGATAATGATTACTCGACCGGTACGAAAGCCGAAGATATAAAAAACAATGGAGCGATAGGCGCTATTTTTGTCAATGATTTGGGAAAATCTGTTCCCACATTATATATCGACTTTCCTGTCACCGAGGTTACCACAGAAGCATCTATCCAGATCATGAAGTATATCAATTCCACAAAAAACCCAGTGGCTACAATTCTTCCTTCGATCACGGTTCCAAAGTATAAGCCGGCACCAGAAGTGGCCTATTTTTCATCAAGAGGGCCTTCTCCTGAAACAAGCAATATTGTCAAGCCTGACATTAGTGCTCCAGGAGTGAACATACTAGCTTCATGGACACAAAATAAAGACAACAATGTGGGGCCATCTGGCCATAAGCCCTCACACTTTAATCTTGTTTCTGGAACCTCCATGGCTTGCCCTCATGTTGCAGGGATTGCTGCAATCATCAAATCATGGAATCCAACTTGGAGTCCAGCAGCCATAAGATCAGCAATCATGACAACAGCAATGCAAACAAACAACAATAAATCTCCAATAACAATAGATTCAGGTCTTGCTGCAACACCATATGATTATGGATCAGGAGTAATAAACCCTTCTAGTGTATTGCAGCCTGGTTTGGTGTATGAAACAGAGAAAAATGACTACCTGCAATTCCTCTGCAACTATGGTTACACAACAGATATAATCAAGAACATGACAGTCATTCCAAATGGATTCAAGTGCTCAAAAAATTCAAGTAAGGATTTGATCTCCAACCTCAATTACCCTTCAATTGCGA
>Dendrobium_catenatum_newGene_10798	Dendrobium_catenatum_newGene_10798.1
aaaaaacaaataactacaaaataaaGGGTAATACAATTCTTATTAATATTGCTGCCTAACTAAGGAAGGTACTCAACGTGAGGTGAGCTTCCCACGGATCACTACTTGTAGTCGTGGGATTAATTTGGGATAGAGAGGTTGggatttaacactccccctcaacCTGTGGAATGTAGAATTGTCATTCACATCTTGACAATCATTCTGAGAAAGGCAAAGCTATTCAATCCTTTGGTAAGTATATATGCAAGTTATCTTTTGACGGTACATGGTTGATACATACTAGACCAccatctaatttttctttaataaaatgtatgTCCActtctatatgcttggttctgtcctttgtttaaaattgctcaataagaggcgcgcctctgcgcaatttaacccaaaaccgcctcgaggcttatgcaATTCCTCTCctggcagaggcgtacgcctcacttggactgaggcgcgccttagaggcgcaattgcgcaattctggctgaggcatacgcctcaaatatatgctcagtaccgcttagtacatgctcggtaccgctcagtatatgctcggtatagctaggtatatgctcggcaccgctcagtatatgctcggtatagctaggtatttgctcggtactcctaggtacatgctcggttctgctcagtatatgctcggtacagctaggtacatgctcggtaccgctcagtaccgctaggtacatgctcggtattgctaaggaACATGcccggtaccactcggtatcttcCCATAAAAATAACTTATGAACTGCAAAGGaacaggtcgaaccccgccagggggcagcgcccccttggactcCCGGCAGTCCGGCATATTGttctattcatcatctttagtaatagttgttagtgttagtctacttcttcatgagtgcatgctttgattggaagacattggactctataggagaggtgGAAGGGGTGagaagattcccttgaagacccatttagtgatgggacatgattggattttatatgttctttcttaattgtactttaggagttttgatagactaatattttgtggttttgtactttgagacatgattttattgtatctattttcttactttcccctaattttaattgtcattcagatgtttttattgtatgatagaatcttactattttttacttgCTAAAATCCTTatattctcatttacgcaattcttcgtcggtgaggcttacgcctcacaccgcctcgagtcttacgcctcgcctcacggacgaaaaatgcctcgaggcttatttacgcaattttaaccCTTGGTTCTGTCATGCTGGATTGGATTATGGGCTATGCTGATTGCTAATTTATTGACACAGTGTAGCTTCATGGTGTCGTCCACTTGATTTTTAAGTCTTCTAGAATTATCTTGATCCATAGTACTTCACATATTCCCAAGACCATAGCTTTATATTCTGCTTTAGCACTAGATCTTGCTTCTCCATGTCACTAGGTTTCCTCCTAAGAATGTGCAGTATCAAGAGGTAGATCTCCTGTCTAATGGTGATCTTGCATAATCCGCATCTGTGTATGCTTCTAGGTTTACTTAATGTTTTCTTTCAAAAGAGAATTCCTTTCCTTGGATTTCCCTTAAGGTAGTGCAATATTTTGTCTACTGCTTGTATATGAGCTTGTTTTGGATTCTACATAAACTGAGTGACCATACTTATAGCAAATGCTATATCTGGTTTGGTGTGGGAAAGGTAGATCAATTTCCTTACGAGTCTCTGGTAAGCTCCTTTATCTACATCTAGATCTTCTTTGGCTTCCCCCAGTTTTAAGATTTGGTTCTACGGGTGTTGGTGTTGGTTTACAATCCAATTTTCCCGtttcttttaaaagatctttaatgtatttttactTTGAAATGAAGATTCCTTTGATGGACTAGGCTACTtcaatttagagaaagcatttAAGTCTACCATGTTCTTTGATGTTGAATTCTTTGGTAAGACTTTTCCTTATACTAgctttatcttcttcattattcACAGTCAAcataatatcatccacatacactaataatattgtgaCTCCCCTTAAGTCTGAGTGTTTAAAGAATAGTATATGGTTCTCTTGACTTTGTTGATATCCATTAAGAAGCATGAATTTTGAGAATCTTCTAAACTAGTCTCTAGGTGATTGTTTTAGCCCATAGAAGGCTTTTCTCAACCTGCACACCTTGTCACTTTCGGATTTTTCCTTAAATCATGGTGGTATCTCCATAAAAATCTCTTCCTCCAAGTCCTATGTATGAATGAATTTATTACATCTAGTTATTCCAGGTGCCAGTTGTACTTAGCTGCTAGTGAGAGTAGGATTCTGCCAATATTCATTTTGGCTGTAGGTGCAAAGGTTTCCTGGTAGTCAGTGCCATATGTTTGAGTATGCCCTTTTGTCATTAGTTTTGCTggtgcaatcaaaaatttgggagagggacccaaatttttgatcacaaaaacaaactctttctaagaacaaaataaagacataaaaatactcaaaagacacttttatattatataaagaaaCTTACAAACATAGACACTTACTTGACGACACTTACAACTTTGAAACTTATAaatgactcaaacaagacaccctatagTTGCTTCACatagagaagaaggatatggagtggcacttgcggatagaagaaagagattagaagccaagacgaaggttggaaagagcccgcaagATTTCCGAAGGAGGTGGAAGAGGGaatggacaaagctcgcaagcttttccaaacaacaaacccgcaggttttatctccaaaaataactcacatcattctctttttaaaacagccacaaacaaCATTATTTATTGGCACAAAAAGGGTAGCCAAACAGCCCAAATATTTGGGAATATGGAAGGTTAAAAGACACCAAGAAGAAGGTTAAAAGACACCCAAAAATTGCAGTAGaaaactgcacagaaaacagtaaaaaaccTCTTGAAATTCTCcccaaacagccaccaaacagtCCCAAAAACTGTCCAAATTCTGTCCACAATATAGCCCTAAAAACAGTCCAAAAAACTGTTCATATTCCCATATAAATGAGGTGATAAAAGCCATCAATTTCCTGCACAGGAATTCCAAACAGCAAAGCAAACTTCAAGATAAAAAGCCACGGTTCCAGCTCAGGGAAACCCCAAACGGCACAGCAAATCCAAGGAGGGAATTTCGGTTCCAACAGCCAAGCACAAGAAACCAACAACCACCATTAATATTGTGAGAAAGGGGACCACAGGAAATAAATCCTGAGCCAGCCGTGGGAATTAATGCAAAAGCAGCCCAAGAGACAAACTGCAGCAGCCCAAATCAATAGGAATATGAAAAAACAAGATCCACTCATCAAATCTAGCTCccaatcattaattttataactaaaaatcagctcataatgagctaatctttcactagacattaatgagctagggaagtcaaaaatcaaatattaggatttgatttgaacccCCCCCCCTCGCCTACATCACTTGCTTTGTACTTTTCTAGTATGCAATCAGTTTTATACTTTACAGAGAACACCCATTTGTAGTTGACTTGTTTTTCCCTTTTGTAAGATTGATGATTTCCCACGTATTGTTCTTTTCTAGGGCTTGCATTTCATCTCTCATAGCttttttccaattttcattTGATATGGCCTTAgaaacattattagaaatatgaatATCTTCTAGtgtagttagaaaatttttgtgtgaggatgaaaaaatattgaagaaatggAGTTAGTAATAAGGTACAAAGAAGGCGGTGAGTTTGtttttatcttaatttcaaGATATGGTTCAGATTCTTGGACCTGCTTTGGAGCATAGTTTGAACTTGTATGCCTGGAGTATACATTCCCAAATCAATTGACAGCTTTGTCTTAAGTTTCCCAATTTTCAGGAGGTTTGGTTTGAGGTGGTGGAGGAAGGTCATGGGGGACAAGCTCGCTTTCCTCATCTTCCTCGATCTCATTCTCCCCTTGAGGATGAGGTTTGGAAAAATAGGAGTTGTGTTCGTTAAAGGGAACATTAACAGagacaaagtttttttttttgtggggggaTGATAACACTTGTAACCTTTTTGTATGACTTAATATCCAATAAAGATGCATTTGAGTGCTCTTGGATCtagttttcttctattttggCTGTGAATATGAACATAGGCAGTGCACCCAAATATTCTGGTTGTAAGGTTATGATGGGTCTGAAACATGGGGTAAAAGGAGGACAGGATATCCATTGTAGATCTTAAACCCTATGATGCACcaacacggacacgacacgacacgacacggacatgggacatgacaatttttaaaaatataggacacgggtgcggcgtggacacggcataataattttttaatataatatataataatttttaaaaatataggacacggacacggcgtgGACAGATGGCTCTTTTGAACCTTCACCTAATCCACCCCCGACAGCAGGAGAGCTTATTTTTctaacaaaccaatc
>Dendrobium_catenatum_newGene_10810	Dendrobium_catenatum_newGene_10810.1
gtgaggcgtacgcctcacagaCTAGGCCCCACCCACTTAAAATAAACCCTCTTCCTCCCTTCAACCCGCACGGGCTCCCTCATTTCCGAAATATTTCCCTTCCAGCTCTCTGTTCGCGAAACCGAAGGCGTCCCGCACGGTCGGCCTTGCTTCCCGCCGCTCTTCCCGCCGGCGCCGCCCCTCTCCGGCGAAGTGGAAACTTCCGGCCACCCTCTAGGAGTACTCCACATtgaattttagACATGGTTAGAGGTAAAGAAAAGACGAATACGTCATTGCGGAGGGACCCTTCTTGGAAGTATAGTGTACAAGTTGACATTGGCGGCGGAGAGAAGAGCTATGTCTATTTAAAGTGCAACTTTTGTGAGAAAGTTGTGAAGGGCGGAGTAACCCGCATGAAGGAGCACTTAtcatgctctcacaagaacgTAGCACCTTGTGNNN
>Dendrobium_catenatum_newGene_10816	Dendrobium_catenatum_newGene_10816.1
gagacagagagagaaagagagagagaccgCGGAAGAGCATTGTGCGTTTTTTTATTGGCTTAAATATCACTCGCGGTCGGCCGACTAGAATATTTCGCGCACCGATCTACCCCTTGGGATTTCTCCAGCGATCATCGGATCAATCATGACGACTGAGGACCGGAAGTTGGAGCCGGAGGATGACGACGTGGCATACAAAACGAAGGTCGTCCAATTTCTTGGCCGCCCCACCCCAATCGTCCTTCAGAACGACAACGGCCCATGCCCGCTCCTTGCCATCTGCAATGTTCTGCTGCTTCGGAATAGCATTCATCTGAACCTGGATGCACCGGAAGTGCCGCTGCAGAAGCTGCTTTCTCTTGTGGCGGAGAAACTCATCGATTCAAACTGCAGCGTGCAGGACAAGGACGATGGATATCTGATCAACCAGCAACAGAACATTGCGGATGCTATTGATCTTCTCCCTAGGCTCGCTACTGGGATTGACGTGAACCTGCAATTCAGAAAGGTTAACGATTTTGAGTTTACGCGTGAATGTGCCATATTTGATCTCCTAGATATTGGAATTTATCATGGTTGGATAGTTGATCCACAGGATTCTGATACTGCTGCTGCAATTGGTTCTAAATCTTACAATGCGCTTGCTGGAGAGCTGGTTGCATTTGAAGCAGGAAAGTCagatttagaaaataagaaaccaTGTGATAATGATTCTGTCGATTTTGTCGCTGCAACAACTGCAGCATTAGGAGTGCCATCACCCTCACTTTCAAGAGGCATATCTTTTGATTATTGCCAAGAATCATTGCCAGTTGATCAAAGAAAAGGTAAAGGTGatagagaagaggaagaggagctgATGAGGATCTTGAATCTGTCAAGAGCTGAAGTGCCAAGTCCTGCTAGTGATTCTATTTCAGCTGTTCCTCACAGTAAAGACGGAACTAAACCTTTTGCATTTGAGATTTCTACTAAGTCAAGTGTACAAGATAATGTGGATGATTCTGAAAATTTCGATCTGTCAGATAAAACTATTCCCCAGGAATGTGATGCATCTAGTGATTGCAAGGATGATGTATTACACACACTAGTTTCAGTAGATGATGATGCTTTACCTCTCAATGGAAATTGTGGAAGTAGCTCAGAGCAGAGAAATCATGTAGTTTCTACTTATTCTTCCATTGCCAGTGATCTAACAAACAATATAAACCAAGATCCATTAGTTCTGTCGACAGAAGCTAATGGTTCTGATGAATCTGGGGGTAGTGTGTCTTCTTTGATGACATCGACTGAGGATTCATTGACATCTCAGCTTCAAAATACAACTGATGATGATGCAAATCATTGTGTTCCAGCAGATCTCATTGATTCAGCTGCTCAGCATTCAAAATTTCAGCCCCAACTTGAAAGACAAGAACTTTTGGATGTTGCTGAGATTACTTCTAGTCTAGCAATTAGTGAACCTATATATGAAGGAGAAGACCACATTCTTGATTCTAGATTATCGGCTTATGAGGATCAAGAGCCAATCTATGAAGGTGAGATGGTTCTTGCTGAACAGGCTATTGTAGCTGGAGAAGATGCTGGTTCTATAGATTCGAATGATCAAGTTACTGAGCGGCAATATCAATTGATTAAGAGCTTTCTCGAAAGTACAGCAAGCCAATTGACAATCTATGGCCTTTTTTGCTTACAAGAAGGTTTGAAGGAAAGAGAACTCTGTGTCTTTTTCCGTAACAACCATTTTAGCACTATGTTTAAGTTCAATGGAGAACTTTATTTGTTAGTCACAGATCAAGGTTACATGAACCAACCTGACCTAGTGTGGGAGAAGTTGAATGAGGTCAATGGAGACACAGTTTTTATGACAGGAAACTTTACACAATTTAATGCTGATAATCAAGTCAATGACTCATGGAATGAGCAGAATGCCATCAATAGCACCGCTGATTATCTAGCTACACTTGAAGGATCGGTGCCATCAAATACATCATTCAATTCTGATCTTCAACTAGCAATAGCACTTCAGCAACAAGAGTTTGACCAACAGCCCCAACAACCGCAACAACAACCACAACAGCAACCACAACAGCAATCACAAAGTACCCAACAGTCATCCATAAGTGGTCGTTCAAAGCTTGTCACGGGTCCTCAGGTATCAAGGAACACCAATTTGACGCAGAAAAGTGAATCAAAACTTAAGGAGAAATGTAccataatgtaaaaaatatatttttaactctTACTGTAATTGTGCTTATTGTTCATCTTGTATTACATGATGCAAGTTTTGATGTAAAGAAGAATATTACAAACAATGTTTGCAATATAAGTTGGCTATGTATCCATTCATCTTTTGATTTACATGTGCACAAAGGTCACCTTCAAGTAAgagcctctttttt
>Dendrobium_catenatum_newGene_10819	Dendrobium_catenatum_newGene_10819.1
aatattttacagTCCAAAACCCTCGTCTTTCTGCTCCCAAAATTCCCGAACCCTTTCGGAAACGACAGAGAAGCCAGGTGGTCGTGAGGGGTGCCGCTGCACAAGACGTCGAGAGTGCCAGCGGCGTGTGATGAGTGTTAACGAGACTTTGCTGGAGTAGAAACAAGATTTAAGATTTGTAGGATTATGCCAAATCCTGCTGCCAAACAGCCACATGAGAATTTAATGGTTTCAAATCTTAGTTGCCTAGATCGGCCCCTTGGAATTGGCCTAACTCGGAAACGGCACTGATATTGCTCGCCATCGGCTGTGCCATTACGGGGCATCGTCACCTCTTCGCCGGCCTCTACATCGATCTTTTGTCGGTGTGATGAACGCGGGCGGTGCGGCAAAGCTCATCGTGGAAGCTCTGCTTCAGCGCTTCCTTCCGCTTGCTCGCCGCCGCATAGAGACCGCTCAGGCCCAGGATGGGCAATATCTTCGTCCTTCTGACCCAGCTTATGAACAAGTATTGAACTCATTGGCAATGGTTGCTCGGCACACTCCTGTACCGCTTTTGGAAGCTCTTTTAAGATGGAGGGAAAGTGAATCTCCTAAAGGTGCAAATGATGCTTCCACATACCAGAAAAAGGTCAAGCAAGAAGTAATTGATTGgtcaccacaaataaaatctgatgcggacatcggcacgaagatttggcgcatctatcacaggaggcgtcgtaaatcgacggctctaatttaaattgtcatttatgagttattttatgaatttttgctcttattttatgttatttcctgttttacccctagg
>Dendrobium_catenatum_newGene_10821	Dendrobium_catenatum_newGene_10821.4
GGCCCCTCCTTTTTCATAGCAAACAGGTAGAATAAATGTATGTTAAGTGGCTATTGTGAtttccagattttttttttttaattactatttgcTTTGCAAATTCCATCTCTGCCAGGAGTGTGAGtcctaagaatttttttctcttttcacttCAGTTAATGACTAAGATAAGTGCTTGAGATCACAAGTTCATTTGGTGAAGTCCTGAGTATATTTAGTCATATAAAGTTACGAGCTTATCTCCTCCATGTCATTACTAAGCTTCATAACTCTCATTTCACGGCCTACTCTTGATGGATtgtttaaattgtaataatttttatgataatttacaTGAACCAGAGAGAACGCACAGGGAAGTAAGCCACAAAGCTGAGATCATGAATGAAGTTCTACCTAACTCATTAGATCTTCAAGAACTCATCTGGCCTCATGAGATGAATGCAAACTACAAAGAAACGGATCAAGATTTTTTTCAGcagcaagaagaaatttttgctTCTGATCAGTTGCTTCCTCTTCCTCTGATCACTAGCCGTTCTGAAGACCTGCAACTCCTCAGAAATATTCTAACTTTTAGTTCAACCTGTAGCAATGTTTCTTCTGTCGAGTCTGACAAACATCCTTATTCCTTCAGTGATCAGAGAATAGATTCAAATATAAAGCCTGTCACGAGAAGGTGTGAAGATTCTTGTAATCCATTGAAGTCCAAGAAGGCTAAACTTGACTGCCCTAAGCTTGAGAGTATTGATTTCCAAGGAGAAGGCAGAGAGGAGATTGATGGCGAGGCAATTGCTCAGGTGAAGGAAATGATATACAGAGCTGCAGCATTGAGGCCTGTAAGCTTAGGGGTGGAGGAGATTGTGGAGAAGCCAAGAAGAAAGAACTTGAAGATATCGAGTGACCCACAGACCACGGCAGCGAGGCACCGTAGGGAGAGGATCAGTGAGAGGCTAAGAGTGTTGCAGAGGCTCGTTCCTGGTGGCAGGAAAATGGACACTGCCTCCATGCTTGATGAGGCTGCCAGTTATCTAAAGTTCTTGAAAGCACAAGTCACTGCTTTGGAAAAGAATAGTCATGGAAGTAGCCCTGGTGACATGAAGATTGTTGGTCTTAATTGTTGTAGTGGAGTGCTTCCCTTTCCAGTTACTTTAAGTCATTACTCTTCTCCTAAGCAAAAATGTATTTTCCCCCTCCCAAGCCAGTAAGGCACTAATGCAATGGTTCATGCTCTCAAAATGGCTGAAGGCCTAGAAGTTCTATTTCATATGTTGACTTCAGTTTTTGGTTTAGGGAGTACTCTTTCACCCTACAATCACATTATATGATGAACTAAGCTCAATATAAGCC
>Dendrobium_catenatum_newGene_10835	Dendrobium_catenatum_newGene_10835.1
TTTTCTTGTAACTTGGGCATCTGAGTTCCTGCGCTGTTGGAGAGATCTATGAGCTCAACGGTTATGAGCTGggatttgttttctatttttggggAAAAGATGAGAGCTTGGTGTGTACTGTAGCAGTCATGTCTGGAAAACCCTAATGCAAGGAAATTGACTCTCGTTTTGCGTTCAAGTTTTGGCTTCctatcatttattttgaaaattttaaacatcttaACAGCtaagttttgtatttttcctGTGGCTTTAGTCGAGTTTTATTGGTGAATGCTGATGGTATTGATATTTCTGATGATTCTATTCACTCACTGTTGCCGGTCCATATCAGGGATTTGGTATCAAATCATAATCGCTTTTTACTTCTTGTTTCAAGATTCTATTTTATCCTTAAATGGAGCTAGGTTGTGGTGT
>Dendrobium_catenatum_newGene_1084	Dendrobium_catenatum_newGene_1084.1
aaatggtgaaCGTACTGTTTAGCGACCACAGGTAACACCTGTATGGCGTTAAGCTGCAAAGCGAAACCCTAGGTGAAAGGGGATTTTCTCTATTGCTTCGATCGATCGAATCGGATTTCGAAAGAAGCTCTGGAAAAAGATGGAGACTGGAGGCGGTCGAGACGATGAATTGTGGTGGTGGGCAGCGAGCTCCGGCCAACTGGCCGTGGGGGTCGTGTTGTACCGGCGGGGTTGCGGCAGGAGCGGAGCGGCGATGCCCTTCAAAGCTTTTGCTATCTCCACGCTATTCGTCGGAGCCGGAGCCGCCGCATTCGCAGGAGCTCTTCACGCCTCCGGCATCCATACGGTGGATGATATGAAGCAAACGGGAAAGTGTATTCGGAGATGGATTAAGGTACCGCCAAGAGAGACAAATTAACAGAAAGATTGCGTGTTGGGatatccaaaaactgcaaaaacAGCAAACTTGTATCTCAGTACATGGGATCTGAGAAATCATCGACAACAACATAAGTTTTTATCCCACCATGTAGactcggctacatgaatcttttttctccattctattctttta
>Dendrobium_catenatum_newGene_10840	Dendrobium_catenatum_newGene_10840.1
ctaaccaacagataaaaaattttccccatgtgtgtgtgtgttcgcaaggttacttagcattaggaaccacatcttttataatagactcaagaaagggaaaaattataaacggactcagacctaatctacccaattttgagctggcttgagttgcactcgatcttgtggacctgaaatgttagtaggcaagaaaGTCGTAGacaaacatgaatgtttgctattatcaaaattctaatccataaaattagatttgcaacacaagGATGTCATTATTAGTAGCAAGCCTGTTATTGATAAAACCAGCTTGAGACTGGTCGAAAATGTGAggtattatatatttcatcctAGAGGCTAAAATCTTGGTGATAATCTTATAAAGAGTGTTACAAAGCGAGATGGGTCTGAAGTCTCCTACTGAAGCAGCAAGAGAAGACTTGGGGGATGAGGACTATACATGTACCTTGTACTCTTCTAAGCATATATCCTTTTTCAAAAAAGGATGAGACTACTTTGCATAAAGAAGGATCCAGAATATGCCAGCCAgtcttataaaaatgaaaattaaacccATCTGGCCTGGGAGAGGATGTGGAGGCCCCTGAGAAGACTACCTTTTTAATTTCAGTCACAGAAATGGGGCTGGTAAGCGTAAAGGATAAGTTGCTAAGGATAGTAGCTCCAATAGGAAAATCCAACATATTAGGTAGAGGAGAATTGGAAGGGTTATAAATCTTTTGGAAGTGTTAGATTATGACTCTAGTAGGATTATCTTGCTAATCTGTATTCCCTTCCTTAGCAGCTATATTCAAAGAGCCATTAAAATTATTCCTTGTCCAAATTTTTGAATACAAGAATTTAAGATCATCTTCCCCATATTTTAACCATTTGGCCTTGGCCCTTTGCATGATCTAAGAGGAAAGAGAGGAAGTGTGTTCAATAATCTCACCATTGAGGCTTTTA
>Dendrobium_catenatum_newGene_10845	Dendrobium_catenatum_newGene_10845.1
tatccttcttaaattttatgaattctaacatggtatcagagccttcaTTGTTCATTGTCGATTAAATAACGATTGTAGAATCGTCGgatgaggaaaagaaaaaagaaaaaggaaaaattggAGCTTCCAGGTGCTGTCGACGCTGCCTCCGACTCGGACGAACGCAAGCAAGCGGAGTCGACACCAGGCGGAATCGAACATCCAGGCGGAATCGGCACCAGAAGGAGGTAGCACCAGGCGGAACGGGAGAAAGGTAGCACCAGGCGGAATGGGAGAAGAGCTACAGAGCTCTATTCGACTCTCGCACTGCCTGCGAACGGTCGACCaaccacgaaggagccgaagaagcacCTCCTGCGACGCACCCGAAGCCAAACAGCAACGACGTCAAAGGAGTGTAGTCGGACAGCCACtgaggagccgaagaagcgacgcgtGCCTATACCTCCTATGATGTAATGAACCCCTTGCGGATGAAGCTTGGAGAACAGATGACGGATGGAGGCCTAGACGGAAGTTACAAGCCGCAGATGAAGCCTTGCCTTGACGGAGAGCAAGTCGTCCAAGGAGGGTAGTCGAATAGCCACG
>Dendrobium_catenatum_newGene_10847	Dendrobium_catenatum_newGene_10847.11
CAACTAAGTGCGGCACTCGATACCTCTGGTATACCTATTCATTACTTGTGCGCGGACGGTGCAcgcctaataatttttccattcgCACGCATCTAGGTCGAATTCCCCCGCCCGATCCTCCCATTCGCGAAGCCAGGACCGGACGCCCCCCTTCTCCTCTCTCGGTTTTCTTGCGTGAAGCCCAGGCCGAGCCCCTCTCCCTTCTCCGGCCTACTCTCTCTCTACCGTCGATTTCGCCCCAAGGAAGCCAGCCGATCTCCACTGCAGCAGCAGTCGCTCGCTGATTTGACCTAGCCGCTGGTCATTTTTGCTATAGGCAAAAAatgaggagagattattacgtgcagagtggtcacaatttttttgttcgGATGCCAATCATGTGAATTTTCTCCCTCTTGTACATATCCTACATACAAAAGAGAACAAAATCTACGTGTTCGCGTGATTGGCGTCTCCGCACTCcgcatctaataatttttccatcgTGAGAGggaaaaattgttaaaaattttatttggaaaataatcCCAATGATCTATGAATCATAATTAAGGGTATCTTAATTTAGCActtttgttgtagttttctgTTTTTGGCTTCTCCTTTCTAGCAGGACTACAAGCATTCTCTCTTTTTTGAGCCTTGATAGCTGCCAGTTATTGTATAGCTCCTATTTTCTataaaagtagtaaaataattggtgtttttctttccttagacGTTACTGCAGAACCTAGATGTTTTTAAGATAATAGCAGCGTCGTAACATAGTAGTCTTCTGAAGACATCAGAAGGTAACATCAATGACTATTCAGCAAAATTCAGGGCTCTCAAGGTAGTCTCCGGTTTtatgaaaagtaaataaatgaataaaagctAGAAGAACTGCAGCTTTTGACGTGCTGGAGCTTGGTTGGAGGAGATGAATTTGAGAGACAGCTTGATAAGGACAAATCCGCTCCTAAACAAACTCCACAAAAGAGAGAACCCTATTTACAAATAAATGGTGgataattacaaattaatcaattatgaCCCTGAATTTTATCCTAATACAGATTTTAATACAACAATACAGATTCCTTGCTTCTTAATCTTGATCATCTAGCCTCTTTTCGATAGCTTATCTTTGCTAGAGGACTCTTAACAATGCTTTTTTTGTTCTTAACAGGTGATTTAAGAGTAATTACCTTCGAATCTCTCCTTCCAGAAATTATACGGCAGAAATTAGAAAATTGGTATACGCTATTTTTGCAATGTTGCATTTCCTGGACTAGTTactattttctttgaaaattttatttttcattccaaaataaagTAATAGTCATATCAAAA
>Dendrobium_catenatum_newGene_10848	Dendrobium_catenatum_newGene_10848.1
CCTCTGACCATTGGCCTTTTTTAGCCGTTGTCTACTAGTTTCATAGCAATCATGTTAAGAAAACTGAACATCAAGTATGAGGAGGCAACAAGACATATACTGCAAAAATCTAAGGGGGAGAGTGAAGCAATGTCAAtgctcataaaattttcaacctatcacatcaaaaatataaCCTTCCcattaaacaaaacaaattctAGCATTGATGGGAGAAAGAGAGATGTAAAATACCAAAATACTTTCTACTTCATAGTTATCACCTTTTATTTCAAGATCAACACATATATCATACAATCACTAATAgatatgaagaaaatttcatgCCCATTTTCTTATGCTTCGCATTAAACTTGATTTGCAATAACAAAAAGTACACCATATGAGACTCATTCATGCTAGCAAGGTAGGTTTTCCAACAAAATTTAGAGATCTCACTTGATATCACATGAATATATGATGTTGAAGCATAATCTTGAACATAAACATTTCTAAACATAATTTCACTAAGCATGCTTACATTGATGAAATTATGCagaaatccattcaaaaataacatgaaaaaaataagtgcatctccattcaacaaataatatgaaaataaacataGCTTGCAACATACGGCATCACTCTTTTATTGGTGAGCAATTTATGTCTTCCAAAACATTACAAGCGCAATGATCTTTCATTGAGAGTCTAATGTTTATACATTAAGCAAGCTACTATCACTTAC
>Dendrobium_catenatum_newGene_10852	Dendrobium_catenatum_newGene_10852.1
CCCCAACTTGAGTTGGCTTTCGGCTTTACCTTTCTAGTTTCTTCTATTCTCCTTCGCCTTTCTGCCCTCTTCCGCTTTGCTGCTGAGCTCATCTTCCTTTTCCTTCCATGGCTGCTATGATGCTCTTAGCACTCTTTCTGACCCTGTTTAGTGGTCGTTCTGGTAACTTCAGCTACCAAATCTTTGATTACCCTTTCTTTTGAGACCATAAGATCTTTTACATGCTTGGGGAGAGAAttcttctctcttttattttggtATCCCAAAACTTTTGTAGCTGAATTTTGCTTCGGGGGAACGATAATTTGTTAGAAAGCTCTTCCTCTTTATGTATCCAAGTGCTGTGATGCGAAATCAATATTGCACAGTTTAGGTTTACAGAGAAATCTCATTATTCCGTCAGAAATCAATAAGTTGGTTTAAGagtttcaaaacaaaaagaaagaaacagaGAAGCTGTAATCTTCATCTTGTTCTACATTCTTCTTTCATCTCCTCATACTTTgcgatttaaaatttgtttttattttttccttacttCCTTTTCAGCAGTGAtgtttttgctttattttcttaacaTTTCCTTCAAATTCTGATGACTAATGGACTTTCTTTCTTATGTTTAttcacaaattttcttcttctgtaTGGAAGATGGTGCTTGGTGTGTTTGTAGGCAAGATGCGAGCAACACCGCCCTTCAGAAGACCATAGACTATGCCTGTGGAGCTGGGGCTGATTGCAATCCTATTCTCCAGAATGGCGCCTGCTATAATCCCAATACAGTGCTTGCCCACTGCTCTTATGCTGCTAATAGCTACTACCAGAGGAAGGCTCAGGCTCAGGGAGCTTGTGACTTTGCAGGAACTGCAACAATATCCCAAACTGATCCAAGTAACAATGGCTGTTCTTATCCTTCCTCCCAAAgTTCATCTGGGAGTAGCAGCAGCAGTCCTGGTACAGGAAACTCAACACAGAGCCCTGGCTCAGCTTCAAGTTCAACTGGCTTTACTCCAACCCAAACTGGAACAGGAGGAGTTCTGGGAGGTCTTGGCCCTTCAGGAACTATCACTAGTGTAGATGGAAGTGAAGCTGGTTTTCTCCCAGATCCAAAGATTTTCTCTCTGTTTCTCATCATTTTACTCTCTGATTTGGTTTTGCTGATGCTCTGAttgaagaaaagagagaaagaaaatgcCTTGATTAGTTAGAAGAAGTGGGTTTTTGATTTCTAATGGTTATTGCGTTGACTTATGAGCTATGGTAGTGGTGGGTGGGGTAGGTTGGTGTAGTAGAAATTTTAAGTGCCTTGTTATGTTTCATTTGTAAATCTTTCCTGGAGGGTACTTCTATTGATGTTGGtgatatgagaatatttatatttttgttttttttaat
>Dendrobium_catenatum_newGene_10858	Dendrobium_catenatum_newGene_10858.1
GCTTCTCATTTCCGTGTCTCTCGCAGTCTCGCTACCCCCCCTCACCCCGCAcacgcctctctctctctctctctcgtttcgACTGAGTTCCAATGGCATGGAAGGGATGGACATATCGCAGATTCTCCGTTATAGCTACTCGAGTCTTTTTCTTACTCATAATATTTCAAATCCCTCTCTTTAGGATACAATGCCGGTCTGGTATGTGCACAACACCTATACAGGTGACGGCATCGCAGTTAGTCGCAAATCAAGTATTTCCACAACCTGTTGTGAAGGCTCTCCTCTACCCCGGTGCAATACTAAATGGCATTTATACCAACTTGACATTTCCAAGCTGGGACAATCTGCTCCAAATATACAACCTCACTAATATTAATAATGCTTCTGCAGTAGTTGATCTTCAGCGCCTCGAGGTTCTTGCAGGAAGCTACTTCGCGGTCGCCGGCGGTATAATAGGAATCTTGAATCCTGGGAGAATGAGCATGTTTGGTACTCTTCTAGTGGTTTGGGGCTTGGTGAAGGAAGGAATACTAGGAAAACCAGTTGCCACTGATCCAGAAAAGGCAGTTTATGTGTACCCAACAATGGTGATTGCACTCATATGTGCTGTATGTTCGGTGAAGTCTAATCCCAGGAAAGCTAGCAGAACTAGTAATGCTCAACCCACTGCGAAGCCTCTGAAGAGCTCAACAAAATCGAAGTTGAATTAAAAGGAGCTTCTGAGATGGTTTTAGTTTTATTACTGTATTTTAACTTT
>Dendrobium_catenatum_newGene_10859	Dendrobium_catenatum_newGene_10859.1
GATACTAATAAAGCATTTCATGTTGCTCAGCActctcaatataaaaataacataatcctCCCTAAATATGGGGGTATTTACTGCATAAAAGGCAAATCCACTCACTAACCCTCCCGAACTAACTTAACTCAATTAGATCCACAGAATCACTCCCCCTCCCACAATGGAAGAATTATTACATGCCAACGCCAAACGCGTATGGAGGCAAATGAGGAGGTGCCGCATCACCCAATGCATATTACATTGCATGATGTGGTGCTTTCTCATTCGCCTCCGGACATATTCAGCATCTGCACGAAAAAATCCCTTGCCACAATGACCTTTGACCTGAAGGTCAAACTTCCAAgtagattaaataaatatggtgGCCATCCATTCAACTGCAATTTCTCAAACAGATCTGCcttatgtatttaaattaaaaatatggtcGCAAGATATAATCTTAATTGATGGACACTTAAAGAGCTTGATTTATACTATAATAGACTCAAGCGTGGAGGCATGCCTAAATATTCTACTAAGAACAACATCAGTCAATGTCATATTTATTTTGGCGAGCTTCATTAAAATGCGACCCAATATCTTCAATCATATCATCTGTAGCATTTTCTTGAATGATATCGATATTAGTCCATCAAAAACTTTCTTCAGAATGAACCGTGGATGTATAAAATATAGGCATTATCGGTAATTCATGTTGAGCATACAATCCTAGGCAATTCTCAATATTTGttaatcccaaaaaaatttctttgaagacGAGAAGAGTAGGCGAGAACTGATGGACAAATATGCTACGtgaagaaaagagaaataactCTTGGAGTGCTGGACCCCGAAATATTTCAATATGTACTGACAGacaatgaaattaaaagaaaattacttgTATGTGATGCgcatcacaaaaaaaagaaagaaaagtacacagtgaagaagaaaagtatGTCTGTCATGCAcgtcaccaaaaaaaaaacaaagtacacaGTGAAGAATAAACTGAGGAGTTTCTGGATTGATCGATTTGGATATTAGACTTTGGCTGAGGCACTGCTTGAGTTGATCTTGAAGACAAAAGTTGAAAATGTGCAAATCATAACATTCAAGTTCAGCATACACTGCCAGTAAAGCTTCTAACAGCTTTCCTTACAAGATAATTATGTTAGTtgtattattataagaaaaacaataacaatattGGCGAGCTAGATGATGTATACAAGCATACATGGGTATGCATTCACTTGATTCACTGAATTGCAAGGaagattgatttcaattttgctAATCTGGAAACCTAACTGGAAGTAATCAAATTTCATtcagtttaataaaaaaaatgaatgcagtTTCAATAGGGGATGATCTCCTGAAAAGGGAACAAATATTGTAGATTGCAGAGGGGGCTTTAAAGCTTGGGAGAGCAATCCGATGTACTCCGAGGCAAGAAAGGGGAGAGGAGAAAGCTCCCTCACAAAATCACAAAAGCGAGCTTGCAGCATATCCTCCATTCAAAGAAGCAGAGGCACAGAAAGCTGGACATGCAAATGCGGCACCAAGACGGGCAAATCTCATACAACTTCTCCTTTCACAAAaactaaagcttcgtttgggacggcttttttgctgcttcttaaagcagcttttaatgcaaaaattaaaattttatactaaaaatttactttaagaagcagaaagaaagccgtaccaaacg
>Dendrobium_catenatum_newGene_10860	Dendrobium_catenatum_newGene_10860.1
cgTGGGATTTGAAATTGCAGAAGCgggattattattatattttttcaaaatttaaatttaataatttcaagccggctcgcgagctcgcGAACCGAGCCTCgtcaagctcgaactcaagctcatttaataaaagagctcgagtttgagcttgagctcgagctcgtggATCGATAAGTTAGGCTCGCAAGCTCATAAACGAGACGAGCTCGAGCCGTCTCGgttcacttacacccctacctTGGAGTGGCTTAGAGGGTAGGGTACTCTATGGTGTTTGGTCATTTGGCACATCTCACACTgaaacttttcaatttttattttattaaacgATCCAAGAAACATGGATTGTAGTATAACAAAGGATGTATTATCCATTTGAATATAATGGAACCAAATTTGTGTcatttttgtattcaaatttttagttgaataaGATTGAGGGACATGATTATTATTGAACATCTAGATAATGGAGTACCCTCATTTCGTAGTATGCCCAATCATCCTAGTGGTTCAATCTTAAAACAAACAATGGGTAGGAAAAAACACCCAATTTAGTTCAGAatcattataaatgaatttaggTACGTGAGTGTAAATGATAATAGAAGGAAAGGTGCAAGTCTATATCGATTTTTTAGCAATAGCAACCAAGGTTTCATCAgctacttctattttttatttcttgggcATGGTACATAGGAGGAGAATTTGGCTAAAGAGGTTATCATGTGTTCGATTGCTC
>Dendrobium_catenatum_newGene_10863	Dendrobium_catenatum_newGene_10863.1
GAACCAACCATTTTAGTAAAGCTCTTCGATCCTCTACAGTATTATTCGAAACTTCGAGGGTTCAACACTACCACCATTGAAATGGCTACAACAGTGTTCGCCGTTTCACCGTCCTACGTGACCGGAACCACGTCACGTGGCATCATCATACGAAGTAAGACACCATCTCTACTATCATTGCACCGCCGCAGCACAGCAGCCGGCGGTAGCCGGACCTTCCAGTGCCAGGCAAAGGAAAACTCTAAGGATGGCGAATCCGGACCCGTCGTCAACCTGCaggaagattttaaataaatttaataaattatgtttaaggGAAAGTTTTTAAAGTaggtattattaaaaatttaataatgtaattgtgttgaaaaaaaaaatttaaag
>Dendrobium_catenatum_newGene_10865	Dendrobium_catenatum_newGene_10865.1
agtgtaatatcaaaaatctgctccaggatcgtccaggacgatctggatcgtcctgggacgatcagtggaaattttgctccagaatttgcccagttttgctccaggtgattttctgtacatatcgtccaggccgatcggcactgtagaaaatgtcggcctgagaatagttctgggaaccgtccaggacgatccaaaatggtttgatcgtcccgggacgatttggcgatcggccgggccgatctgtgtattataaagctgatttcaatcattttgaagagagaga
>Dendrobium_catenatum_newGene_1087	Dendrobium_catenatum_newGene_1087.2
attaaaaagtaaaatttattcaattcttGATGACATGAAATTCCACgtataaattaagctcatcTATGCTGCAATCGACATCTTATATCGGCGGTTGATCTGCACATTTCTTCTTCGGCAGAACCTTGCAAGGGTCTCCGCCATTAACCCTGGGAACTTTCCACATCCCATTCTCCCACCAATAATGCAACTGGCATCTCTCGTAGAACAAATAGGCGCAGTAGAAATGGAAGGTTATAAAGCTACCAACGGAGTAACCGGTGCCCGCCACGCAGCCCGGATAGAATTCCATAAAGCATTTGTAGACTGGATTATCCTTTCCGAAATCTGCGTAAGTTCCCTTCCTCAATTTGTGAAGATATCTGAAGAGCCTTCGGAAGGACAACATCCCGTCCTTTAGGGTTCGAAATGGGTTCATTACTGAATCCACGATCCATTCCATCACCGTATTCATCCGCGCTCTCGGATCTGAGAGGAAGAAAATCAATTTGTCACTGAGCCATCTGATTGCTGTTATCAGATAGCGGAGGATATCGCCGGTGGGGGGGAAGCCAAGGATCTTGAGCATTTCGTCGATGATTCTGTGTCTGATTTTGTTCAGGAAATTCAACATATCTCCTAGGGTTTTCTTGAACCAATCCTTGGGAAGTTTCCAGTGGTCCCAAAACCATTGCGTGCTTCGTCCTGTTTTGGAGATTGTTGTGGTTGATCCTGTTACGAACGATGACGATGAAGCCGTTGCCTGGTGTGATGAGAGGGCGAAGATGAGGATGAGGAGGCTAATGGAAAGGGTGAAGCAGCTCATCAGCTGCAGAAGCCCCCTGCTCGCCATCTTCGTTGATCGAGgGAAAGACATTCTAAGAATACATTAGTTGGTTGAAGTTTAAAGATTCCTTTAGCAAGAATTCAACACAAATTCAAGTGTTGAAGTTGGGAGTTAGAGTTGATGTTGACGGCATTTATCAATCTTATAAGTGACTGCTTGCGTTGGCATTATCAACAATGGTAAGTGACGAAGTCAATAGACATTGAAGTAGCTAGACAACAATGGTTAGGAGATTATATATTAGTGACAATAGTTGGGTGAAGTTGgtagaaggactgtagttagtAGACGACAAAGGTTGGAAATATTGTAGTGGGCAGGTGACGGAGgttgaaaggatcgtagtcaggtAATGGTGGCCTAAAGACTGTAATCGGCATCAATGGTGATTAGAGGACCATAATCCATAAGCATTGGAGAAAGATCGTTACCTTCATGGCAAGCTCCCGTCACAACTTCCAATCGGACAGGAACAGGAACATGGATGTCGGTAAAGGAGGCTAAGAAGCTTCATTGAGCAACTCTTTCAAAATTCTACTTTACTCGAAGCACGTGAAGCCAAAGtagaaatttaagaaatgtCAAAGAGGAAAAGCCCCAGTCTCTAGGAAGAACATATACAAAGactaaagagaagaaaaattatagcaATATACAGGAAATCCATAGAAGAATATTGTTCACTCCTTTGCCAACTCTGTTTGCACTTCTATCAGCTTTccttttgccttttttttcttttatcattttgagtcaattaagataaactgAAACACACATAACATATATACCTTGGTgaacaaatttatatacatttgTTTACCTTTGTTAAAACAAATTAGGTGATGTTTACCTGAAGTGTGTGTTTGTTTATCAGCAATGGAAGTTCATGCTTATTTCTTCAACTGTCTCATAAGATTTGAAGTTTTGCAATTTTAccttaaagttttttatttaattaatcatgacAGCAATTTGGTTCATTTTTTGACTAATGCATGCATTGGTAGTATAGCTTGCATACCTCTGTGTTTGAAGAAGTCGAACGATCCATAACGTCTATGAGTTTGTCatttattccaaaaattattttttttttttaacaacaataaaatttgtattgcaTCAAAAAGAGGAGTATATCAAACACATAAACGGATCGATAAAAAAGGAACAGAAGATACAAGGCTTAAAAACCTATCAGGCTCAGAATTTGGCAGAGGCTTTCAACTACTCCGAAACCAAGCACGGATCATCTAGTTTGGAGTGAGAGCAATAATGCACCAACAATGGCAACCCAATCGACCAAAAAACACACCACCAAAGGTTTCCACGAGCCACGGCTTCACAGAAGTGAGCCCTAGCCACATCATtgctcaaaaaatatgaatcacAACCGCAACTTTTAAACAAAGCTCCAACAAAACGGCAACCAACAAAAATAATGGGTGAAATAA
>Dendrobium_catenatum_newGene_10876	Dendrobium_catenatum_newGene_10876.2
TTGAAGGTTGTTTGACCTTCCAAGTGATGTGTTCTGTCAAAGCGTGCATTGCTTGATTCTCCGGTTTTCGCctattttcttgtgtttttgCATATAGGGGTCAACACTTCTTATAATTGCTAATGATATCCCGAGGGTTTTCACTTCTTTCTGTGCATCATGCAACCCTTGCCTCATACTATTTTAATCATCATTAGATGTTATGATTTAGTTTtcgtatcttttttttttcaaaatagctATTTACTTTGTTCAGTGCAAACTACGACACTTGCACCTTCATGTTCTCACCAGCTACATCTCGTCAACCCATACACACGTGACATGTGCTCGTgcaatcttaaaatcaaatgaactgttattttcattgatcattatttagattcaaattaatGCTTTGTCAATCAAAGTTTACTTTCTCTCTAAACCTAATATGTTACACATCAGAATCATGGTTCTCCATCCATGAGACACCTCCAATAGCATATGTGAAATTGGAGATCATAGAAGCAACTGATATGAAGCCATCAGATCTAAATGGACTTGCTGACCCTTATGTGAAAGTCAATCTTGGTACTACTAAACTCCaaacaaatattcaaagaaaaacCCTATCTCCAAAATGGTTTGAGGAGTTCAAGATCCCTATCTCATCATGGGACAGACCAAACCATTGTTTCTTGAAGTTATTGACAAGGATCACATTTTCGATGACATGCTTGGGTCTTCTCCGCACTCTTATTTAAGATTGTTTAGAcgcctttatttttttacttctattaattagtaacaaaaatatttttctactattaGAGGGGGTGGGGTGGTGGGGGGGGGGTCTTGTCGCATGAATTAGTTTTTATTCTTTACTAATTTAAGAGCCAAACAGAGTTAAGAGTCTTTATTTCTAGTTTCCTTATCATAATGGATATAAGGTAACAATAACAATCTGCTTCTTATCTATATGATTTTTGGTTACAAAAGTCCATTTTGAAGATCTACTTCTAATATTCAACTGAATAAATTTGGGGTTGGGTTGCATTACATTGACCGGACATAAGCATCTTCTGTACCATGCACATCAGCATAGTTCTATTCACTTTTCTTGGTTTCACTATATGATGAACCATTGCACCTTGATTGATGAAGATCAATCAATCAACCGCATCAATGTGAGGTTTCCTATTAAGAGGCCATATTTCAGCTGGTTTTGCAAACTACTCCCAATCAGCCAAGTTGAAACCCTTCAGAAGAGCTAAAATTGGgcatatttgaacttttttttattccttctaaGTTTCTTCTGAAAATCTCCTCACGTTATCCATCTGGATATTATTACCATTTCTTTCTACTAAAAGCTTATATATTCATCCgattttttctgctttttttgaaaatctccTCTTTCAGGTTCATTatcatttcttcattttcttttgaaaagttTCCTCTCCCATGTTCTCTATCTAGAAAATTATCaccattttttttctactaaagcTTGTATATTCCGCAGAGTGTGTTCTGTAAACATCAGTAAATTAAGGGGTGGACAATGATAAAGGGTTGAATCTGGGGAACATAAAAATGGGAAAGCTACATTTGGCTATCACTGTATGTGAAGATGAGATGGAATTATCAACACCCAAACCAAACACAAATGTAAAAAACAAGtctgaatcatttgaagaacaTCACTCTGCCATTGAGGAATTTGAACCCATCAACATAGAAGGGCAAGACAAAACAGGAGTATGGATACACCGACCTGGAAAAGAAGTTTGCCAAACATGGGAGCATAGAAAAGGACGCTCGCAACGTGTGGCTTAGACTGAACTGCTGCCAGATGGCAACGAAGTTGCCGACAGCACAAGCTCAGAAGCATCTGGAACTCAAGGTACTGATGAAAATATAGATGTAAAGAGATTTCGCCGACATGGTACAATAGGGCGGGGACTCCAGAAGCTTGGTTCTTTGTTCCAGAGGTACCCAAAGCAACAAAATTCAAGTGAGGAAGAGGAAGTTATTCCAGCTCCACGTTCCAATATCAGGGAACTTTACAGTGAGGGGACAGCAGTAAAGTTTATAATTGATGATAATCTTATTGTTGAAACTAGAGATCACAACATTAGCCCAGGGAAGATTGTAATGGAAAGTCAAGAAAACAAGGCTACAATGAAGAGCAAATCCGAGGAAATTGTTGCAGCTTCTGAGAAGGATTCTACTCGATCCAAGCCAAATCAAACACTGTTGGGGAAAAGTTCATTGAATGATTTCTTACTTTCTGATGAAGGGTCAAGTATAAATGTTTCTCCCTCAAAGATGAATTCTAAATTCTGAGAAGGATATTAGGAAATAATCTATCAATGGAGTAGAAAATGCAACAGTAACGATTTAGATAAAGTGATGTAATTAGCACTAAAGTTGGTGTGCTCTTGTtaatatttgtatgttttttttttcttggcatACTCATGTAGTGACCTTTTCTGTTGTACATCAGCTTATTAAGATTGTGAATACTATTCATTCAAAATCTGAGtacaaatacaaaatttgtGATTGTATATCACATTCTTC
>Dendrobium_catenatum_newGene_10898	Dendrobium_catenatum_newGene_10898.1
ATATAAATGAAGAATGGTGAAGATAAATTCCTTCTTCTCCATCATAGAAAGGGTAAGGTGTTCACTTCGGTTGCTTCTTCATCAGTTGAGGAGAGTTGAGCATGGTGGAGAAGCAGGGCACGTGCATTGCAGTCTCTATACTCCTCTCACTCCATTTTAGGAGTTAGATTGTTCTTCTTCATGTGCCCATCTTCTCCATTTTGCTCACCTCacctatatattttttctttctcctccatGTACGAGTTACTAAAAGCACTCTTTGATCTCCAATGAGATCTCTCACTATAGGAAAATATGTCGTTACCGTCGGACTTTCCGGCGGCCTTCCCGATGAAATATGCACTGGTAAATTAACGACGAAATGGCTGCCGGTAACAGaacattttcctgtagtgtctcTAGCTTACTATGTACTGAAAACTTCTATCATGCATGGTTACAGCTTTCATCTCACTGACCAATCTGAAACTTAGaattatCTGTAATATGCAAGGATCAACTGAACTTATGAACTAACCTGTTTGATTTCAAAAACATTCAAGAGGTCTAAATTATCAGTTCTTTAAGTGGAGAAAGCATGTTGGTTGTTGCAAGGTTTATGTATCTTTGCAGAACTCAGCAAATCAAGAGGATGTGTATGCTTGCCCCCACAACACTATATTAATATTGATGTATtcccca
>Dendrobium_catenatum_newGene_109	Dendrobium_catenatum_newGene_109.1
CTCAACTTTGCTTCTTTTTCATGTGCACCAGGAGCAGCTGAAGCTGCCAGCATGATCTGAAATATTCATTCTCTCACAAAATCATGGAAGTCTCAGATCATGTTGCAGTTTCACCTGCTGATAGGAGCACAAGAAACACTTCAGCTTAATTATGGCTTTATCTACAACCTGTCCTCTTCTTGAGTTACTTGGAATGAAGGAAAATGAAGGAAATGAAATTCCATAATATTCTAGAGTTTAAGAGAAGATATATGTGAAGATGATTGGgaatattaatttcttctaaGATGGAAGAAAGAAGGCAAGGAAAGCTTTTGCGTCTCTCATGGTTAATTAGTGCTTTGAAGATCTATGTTGCCATCGGTGCTCAAGAATTCCACATGCTTGATGCTTCTTCTCTTTGTGAGCTCTCTcttatatgtttaaaaatatttctttctcttaCAAAATGAATACACTCTCTACTTGATTTTGTGCCATGGGGATGATTGCTGAATTGAAAGATTTGTCTTTCCTATAGAAGCAAAAAAGTAGATTAATTTAGCCTTGC
>Dendrobium_catenatum_newGene_10906	Dendrobium_catenatum_newGene_10906.1
GTAGACTGTGCCATAGATTCCATGGACAAAAAATCAATATCCGGAATCTGCACCTTTCTAGGCAACAACCTCATTTCTTGAGTTTCAAGCACCTCAAAATTCTCCAACCACTATATACTGCAACAACACCTCGGCCATCGCCCTCACAAACAATCCCGTCTTCCACGCCCGTACAAAGCATATGGAATTTGACTTCCACTTCATTCGACAGCACATCGACAAGGGTGCCATCGTTCTCTCACACATTAGCTCCTCTGACCAAGTCGCTGACATCCTCACCAAGGCTTTTACTAAAACACACTTTTACAACCTTCGAAACAAATTAACCATTATGAATGCTTAATTTGTGGGGGCATGTTAGCGCACATTACACGTCACCAT
>Dendrobium_catenatum_newGene_10907	Dendrobium_catenatum_newGene_10907.1
tctctctctctcactctctctctctctctctctttcggAGATTCCAAGCTTGGCGAGGAAGATCACTATTTGGATCTGTCGGAGATCGATCAAGAAGGTCATAATAACTGGAAGAAAAAACCTTGGGAATGCTGAAAGATGTGCTTCCACGCTATGAAATCATCGCCCAAATTTCCTGAGATTCTATCTCTTTCTAAGTTGCCTCTGTTCACTCTTAGTGAAAACGTCCACCATAGTTTAGAACAGTTTCCATCCTTCAAACTGACTAACCATAGATTACAGAATATAATACCATCCATTAGTTCAGATCATTACCTTGGGGATGACGGTTGAAATCTCAGATTGTAAGATTCGGCTCCTGTGCATATAATACATCTTGTTAGTGTTAGAACATAAATCAAATCGGAatggaaaataaagattttgttttaatgaaAAAGTATGAGATGGGAAGAATGCTAGGACAGGGAACATTTGCAAAAGTTTACTATGCCAAGAACATAAAAACTGCCCAAACTGTTGCTATAAAAATGATTGACAAAGAGAAAGTACTGAAGTTAGGACTTATGGATCAAATCAAACGGGAGATTTCTGTGATGAGGCTGATGAATCATCCAAATATTGTGGATCTTTATGAGGTCATGGCcaccaagaaaaaaatttactttgtgATGGAGTACATGAAAGGCGGCGAACTCTTCAACAAAGTTGCTAAGGGTAGGCTTAGGGAGGATGTTGCAAGGAAATATTTTCAACAGTTGATCACTGCAGTGGAATTTTGCCACAGCAGGGGAGTCTATCACCGAGATCTAAAACCTGAAAACTTGTTGCTTGATGAAAATGGTAATCTGaagatttcagattttggatTGAGTGCTCTTGTAGATTCTAAGAGACAGGATGGCTTACTTCATACGACCTGTGGAACTCCAGCTTATGTAGCTCCTGAGGTGATTGGCAGAAAAGGTTATGATGGTGCAAAAGCTGATATATGGTCATGTGGGGTGATATTCTATGTTCTTTTGGCTGGTTATCTCCCTTTCCGTGACTCGAACTTGATGGAGATGTACCGAAAGATTGCAAAGTCTGaatttaaatgcccccattggTTTCCTCCAGAAGTTAGAAGGTTGTCATCGAAGATCTTAGACCCAAATCCAATTAGGAGAATCTCAATTGAAAAAATCATGGAGCATCCTTGGTTCAAAAAAGGTTTTGATGGAAAGCAAACAAAATCTGCGACCGATGCAGAAGACATGACACCTATTGATGTTATTAATGGTGTTACTGCAAATGATAACTATATTCAGGAGGAGGAAAAGAAGGATACGATGAAGCCAATAAATATGAATGCATTTGACATCATCTCTCTTTCGGCTGGATTTGATCTTTCAGGTTTATTTGTGGATCCTAGCCACAAAAAGGAAGCACAGTTCACTTCTTGGCTGCCTGCAACTGCCATTATCTCGAAGCTTGAGGAAGTTGCCAACTTTCTGAGGCTAAAAGTGCATAAGAAGAAGAACGGAATCATGAAAATTGAAGGATCAAAGGAAGGAAGGAAGGGCTTTCTTTCAATCGATGCTGAGATACTTGAATTCACTCCTGCGTTTCACTTGGTTCAGATGAAGAAAACCAATGGGGATACTCTCGAGTATCAGAAACTGTGGAAGGAGGATATAAGACCTGCTCTGAAAGACGTTATTTGGGGCTAGCAAGGTGAGCAAGGGCGTTTACAGCAACTGAACAGTACTTGAGGTTTATCTCCAGCCATTAATGACCTTATCATAGCTGTTTTATGCTGTCATGAAATTCTGTATTATAGTTATCTCCATGTTCTTTTATGTCAACCGAATTGTTATCTTCTTAAACTGCTAGTTACAGGCCTAC
>Dendrobium_catenatum_newGene_10914	Dendrobium_catenatum_newGene_10914.3
ACTCCTTACATATTCAAATATCAGAACCAGCGGCAGCAAGCAACCAAGACAGAGAAAGGGAGCGAGActgcgagagagagagagagagagagatttccTGCTGCGATTTAGGGATTTTTTGAGAAATGGAATGGCAAGCATCTCCGGACGAATACGAGAAGCTTGTGATCCGGATGAATACACCGAGGTTTTGGCACCTCCTCTCAATTCATCTTCAATTTGTTTTCGCTTTAGATTTTCTTCGATCGGATTGAGCtcctctgtttttttttttttttttttttttttcatttcccaTGATTAAATCGGCAACAGTTCGATTAATCGTACAGATCTGGAAGTTTTTCTTACTGATGTTCGATTTGTCTGCACTTTTGAATTCTCCTGCAGGGTCGTCATCGATAATACGGTTTGCGCCACGGCAACTCTGGTTAAGGTCGATAGTGCGAGGAGAGATGTGATACTTCTTGAGGCCGTGCAGGTGCTCACCGACCTCGATCTGTCGATAAGAAAGGCATACATCTCTTCCGACGGCTGCTGGTTCATGAACGTTTTCCATGTTACTGACAGATACGGCCAGAAAGTCACCGACAAGCGCGTCATAGCTTATATTGAGCGTTCTCTAGGCACCGAAGAAGACGACTTCACCACCGGATCTCGAGACATCGAGGCCTTCACGACCCTAGAGCTCGTCGGCACCGACCGCCCTGGACTCCTCTCTGAGATCTTTGCCGTCCTCGCTAACCTCGGTTGCAGCATCGTGGAGGCGAAGCTCTGGGCTTACAAAGGCAGCATCGCCGGCCTCCTTTTCGTTGAGGAGGAGGACTCCGGCTTACCAATCGAGGACTCCGACAAGATTCGTCATATCCAGGCTCGCCTCGGGTACGTCGTCCGTGGATCCACCACCGCCTTGTCGTCTTCCTCAGCCTCCTACGTCTTCCGTGGCACAAACGCCGATCGCCGCATACATCAGCTGATGTTCGCCGATCGCGACTACGAGCGAGCCGTGGCCTCCGGAGAACCATCCGTTTCCGTTCAGAACTGGACGGAACGGGGCTATTCCATCGTCAACGTTCAGTGCAGCGACCGCCCGAAGCTCCTTTTCGACGTCCTGTGCACAATCACGGACATGGGATACGTCATTTTCCACGGCACGATCGACACCACTGGCGATCATGCCTACCAAGAATTCTACATGCGGCACTCGGATGGGAGCCCGATTTGCTCCGAAGCGGAGCGGCAGAGAGTGGTCCAGTGCTTGCAAGCAGCCATCGAGCGCAGAGCATCCGAGGTTGGTTACTCTCTGCTTCCCCAACATCCGATTCCTTATACAGCATATTATTGATTTGTTCGTTTGATTAGGGTTTGAGATTGGAGCTTTGCTCGGCGGATCCGCTGACTGTAGCCGAGGCAACTAGAACTTTCAGGGAGAACGGTCTAACGGTGACAAGAGCAGAGATGTCGACGAAAGGAGAGACGGCAGTAAACGTCTTCTACGTGACCGACGCCGGCGGCCACCTGCCCGGCCGAAAGACGATAGAAGCTGTCATGGAACGCTTCGGCGACGACTGCCTCAAGGCCTGCGAAGACCGGCCATTGCGAACCGGGAAGATGAAGTCCGGTTCGGACCGGGACGAACCGTCGTCCGGTAGCGGGGGGTTGCTGCGCCTGGGCAGCTTGGTGATGCGGAATCTAAGCAATCTGGGCCTCATCAGGTCCTCATAATGAAACCGCCGAACTGATTGCTCGCATAGTTGTATGAAAAGAATGGATAAAGCCCATTTGTACTGAATGTAtagttaaagaaaaatacatagatagaaagaaaatatgatgaatatacTTTATAGAatatgagagattattctgtgcgaaaaCCTGATATTTAGAGACGAATCAGGTGTAGCCATGTCATCTAGTACCGAGCGAACCGAGCAGGGTATCGAGCTCGGTACAGAGCAGTACCAAGCCGCAGTACTGAGTatgggtgatgtggcacatttttattgggCTCTGGACGGCATTCgacatccgcacagaataatttttcgtaGAATAGAGTGCCTTGAGACGAATCAGGTGTAGCCATGTCATCTAGTACCGAGCGAACCGAGCAGGGTATCGAGCTCGGTACAGAGCAGTACCAAGCCGCAGTACTGAGTatgggtgatgtggcacatttttattgggCTCTGGACGACATTCGGCAtacgcacagaataatttttcgtaGAATAGAGTGTcttgtaaaatattttctatttagttctttacataaaatgttgaaatttgtGGTTAGAATTGAATGATAGATTAAGGCTTTCtttgtgatagcttttttttactgttttttaaaggaaaattttggtataaatttttaatttttgtactaaaaaacaacTATAAGAAGCGGTTAAA
>Dendrobium_catenatum_newGene_10915	Dendrobium_catenatum_newGene_10915.1
ATCtgatttcttttatattcttctttttgtctttttctgTTTTCAAAATAGATTTCAGTCGTCGTTTTCTTTTCTGTTcgaggaaggagaagaggaaaaagGGGGACGACGGGCAAGGATCGGCGGATCTTGGCAAAATGGCAGATCAAACGGCGAAGGGGGAAGAGTTCGAGAGGAAGGCGGAGAAGAAGCTTACGGGATGGGGAATATTCGGATCGAAGCACGAGGATGCTGTAGATTTGTACGAGAAGGCGGCGAATTGTTTCAAGCTCGGAAAGAACTGGGACAAAGCTGGAGCAGTATACACCAAGAAGGCAAATTGCCACTTAAAGTCAGATAGCAAACATGAAGCAGCATCAGCTTATGTGGATGCGGCAAACtgttataagaaaatttcagcTGAAGATGCTGTACAATCTCTAAATCAGGCTGTGAATCTTTTCTTGGATATTGGTAGACTGACTATGGCTGCAAGATACTGCAAGGAAATTGGTGAAATTTATGAGCAAGAGCAGAACTTAGAGAAATCTATGGATTACTTTGAGCGGGCAGCAGATCTTTTTCAAAGTGAAGAGGTTACAACTTCTGTAAACCAGTGTAAGCAGAAAGTTGCTCAATTTGCCGCTCAGCTGGAACAATACCCCAAAGCTGTTGAGATTTTTGAAGGAATAGCAAGGCACTCGATTAACAACAGTCTTCTCAAGTATGGTGTAAAGGGAATTCTCCTTAATTCTGGTATCTGTGAGATTTGTAAAGGCGACATTGTTGCAATTAATAATGCACTCGAGAGATATCAGGACCTCGATCCAACTTTTTCAGGCACACGGGAATACAAACTTTTGGCTGATTTAGCAGCTTCAATGGATGAGGAAGATGTTGTAAAGTTTACTGAAGCCATTAAAGAATTCGATAGCATGACTCGATTGGATCCTTGGAAAACCACCCTTCTGCTGCGCGCAAAGACTGCACTGAAAGCTAATGAAGATAATCTCACTTAATTTCCAGATTGAAGGTTTGAGTGAGCTATTTGAGCTATATTTTTGAATCTTTATGGAACTTATAACCATTTAATCAGCAAGGTTCAACATTCAGTGGAACCAgctttgatatatatttttgaatgttcatatttgagagttttgattCATTCTTTGTGACATCTTGCCCCATTTAAGAACTGTTATGACAACTTAAGTgacactaaggcttcgtttgggatgactttcttcctgcttcttaaaatttttgtactgaaaaattactttaagaagcagcaagaaagccgtaccaaatgaagttttaggctttatttgagac
>Dendrobium_catenatum_newGene_10930	Dendrobium_catenatum_newGene_10930.1
GAGGAGAAGATCGGGATGGGGGTCTCGGCTCGGGGACGAACGGGAGGAGGCCGGCAAGGGGGTCGGCCTGAGCTCGGCAGTGGGAGAGGAAGACGCGAGATGGAGGCGTCGGGACAGAGCAGCGAATGGAAGTCGAGAGCTTCGTGTGAGCAGCCGAATGAAGAGGGCTCCCTCTCCATTTTATTAACGAAGATTGGGGCTCGTTCGAGGAGGCGCAAGCAGGAATCCCGGGGAGGTGACGTGAACGGCGCCGAGCTACAGCACTCTTGCGGGATTTCTGCCACTATTTCGGGAGGGATTATGGAgAAAGAAGAATTTCAACATACAGCTTATTCAACCAATGCCTATGTTACAATTGGTCCATTATGGAAGCAAGCATTTCTAGGAAAAAGAATAGTGAAGCTTGAGATTTGCATGGCGcagaaacaaaatcataatagaaataatagGGTTTCTAAACGAGGCCGTTCATCACTTCTGGAGTTCAAGCTAGATGAGCTTCGCAAGGAGATCTCTTCAAGCGAGGGTGGAATTTTTCCACATGCTGTTTTGTCTGCACAACAAATAGCTCTTCTTAGCACCAAAAAACCAACCTCCATACCAGAGTTGGAAAAGCTAATAGGGAAGTTGAAGGCCAAAAAGTACGGTAGGAGGATTGCtgaaatgattcaaaattatgTCGAAGTAGAGCAACCCAATTGTGAAGCAACTAATGCAGATGAAGGTAATGAAAATGAAGGCACTAAGAGACAAAGAAAGAATAAGTTCCCTGTTGTTATTGAAAGCAGtggagatgaaaaagattaacTAGAGTTGCCGAAGCTGATGAAGCGCCATAGCACTGCTGTGTGCCCTTCTGGAAAGCTGGAAGGTAAAAAGAATGAACTAGAAAGAGCAACTGTAGCTCTTAAAAGGGAAAATGAGACGAGGGTCATTTTTGTTTATGAACTGCTGCATTTTGCAACCATCCGGTGTACCTCAACGCATGAGAATGCAGATTAAATTATATGGAGTTCTTAGTGGAGAATGGCTGCgaaacaggtaaattttttattggacGTAGTGTGGCATTGAATGCTTTAAATAGCTGTTGCTTTTAAGGTATATATAAGAACACTTTGGCCACTAGAAATTAGTTATTGCACTATGATATCTGTGTTTCTCATGTAAAGGCTGCGTTATTCATACTAAAGTGTTTAGGCAGACCAATGGTTTCTTCAGCGTCCATTGTCCACACTACATGATTTTTGCGTCgttttgctaaaatttattaatgaaagAAG
>Dendrobium_catenatum_newGene_10933	Dendrobium_catenatum_newGene_10933.1
caggtgagaagaagaaggagaaaatggtggcgcTTAAGGCCAACGACTTGGACACTGACTCTTCCgagtctgaaagcgatgatgttgccttaatcacaaggcaatttaagagctttctaaggaagaagcacaagaataaTCAGaggtggaataaagGCTcactcaagcaagaagaagggtgaggagaaaccaaacttcaaaaaggataagaataagaagaggttccaaaaggcgttctgggcggactctacatcagactcctctaaaactaaagctgaag
>Dendrobium_catenatum_newGene_10935	Dendrobium_catenatum_newGene_10935.2
cacCATTCTCGTTCTTTCTGCGTATTTTCTTTGTACCCAATGTGTATAATCTGCGTAAACTTCATTTACTTTCTGCGTATATGTTGAAGACAAAACCtaactttttataataagtacttttgatctttaaatcataaaactaaacttccaataaacaaaaatgattaatgtacCCTAAACCATAGATTTCTGGTGATATTTTTCTCATCCTTTGCGTACATCGCGTATGGTATGCGTACATAACGCGTATGGTATGCGTACAGAACGCGTATGGTATGCGTACTCGTTGCGTATGGTATGCGTATTTTTTGTTGCGTTTTATATGCGTATTTATAATATGcttctctaaattaattatagtttcttATTCTACGCAGATTTACGTCCGTCCTATATCATATAGATGCTATGTTTCAACTTTCAGAACAATGTGTGATACATTTTCAGATATAATTCCtgttgaaattgaagaaaaattaaaggaacttaatatttatcaatttcttcaatttccTGGATTTGAGCAAAATGCCCCACTTATCTACCAGCTGCTGACAATGTGGAACATTGAAAAGCAAAGCTTCATTATAGAGGGCCATGTTGTCCCTTTCACAGCTGATGAAGTGGCCCTCCTCACTGGACTACCAAATAGAGGTGAGGAGATTACTTGGATGACCTTGCCGACTTCAACAATCAGCTCAAAGGATATTAAGACTGAATTGTTTGAGTTGACTAGGGAAAGCTCCCCAGATACCATgttgaaaacatttattatgtatttgtgttctaatttatttttccaacaaaCCAACTTTAAAGTTCCTAAGATGCTtaagacaatagcaaataatgttgatgatttttcatcaattaactGGGCATGGGCAATTTGGGAATGCCTAGTTACAGATTTTAATAATGTAGCTATGAAGATCTCAAAAAACAGGCCAGCGGGTTATGTCAATGGATTTGTGCCACTGCTTATTGTTTGGTTTTTGGAGCACACTTCCATTCATCTCCCAAAGTATCCTGACAGAAGGCCCCGTTTCCTTCGATGGTCTGATGATATTGTATATA
>Dendrobium_catenatum_newGene_10943	Dendrobium_catenatum_newGene_10943.1
AGCGGCCCAAAATTGAAGGAGGTTCCGATCCCAGTACCAGCGAGTATACTGTTTCAGCATTGGACCTAAATCCTGACCTCACGGTCTCTTAAAAATAGCAAGCAAAGTAAAATCGGCCAAAACAGAAGAGCGAACCAGAAAAGCTAAACAGAGTAGAGGATCCCTCCAATCCTTCTTCCCCATGGCCGCATGGTCACGGCAGAGCCATAATCTCTCATCCATGGAACCCTCTTCTTGAAGAGAAATTTGGATTCTTCGTACTTGCTCATCTTCCCAACTGCTTTGATAAAAGAATAAgcagaagaagaacaagaagacGTGCAGAAGAGTGCAGTAGCATTgaagaaagaacaaaagaaaacgGGAAGACAGGTGTAATGGCTAAGGACTACCCCGGATCTCCCAAGATCCATCAGTCGGAATCAAGGAAGCTGCGTCTCACTTGGATTTTAGGAGTGAGCGGCCTCTGTGTCATCTTCTATATCCTCGGCGCATGGCAGAACTCATCCGTACTTAAACCAACCCTATCTGATGTCTCCAAAGTAGAATGCGACGACCCCAGCCGCGTTTCCTTGCCGGAAAATAACCGCCATGGCGAGCAAATCTCCTCACCTTCTAATGCCAAACTTGATTTCGAAGCTCACCACCACCTTGACATCAAGAATACTTCGCCGTTAATGGAAAAGTTTCCATCTTGTTCCATGAACTTCAGCGAATACACTCCTTGCCAGGACGCAACCAGAGGGAGGAGATTCCCGAGACAAATGCTTGTTTACAGAGAGCGTCATTGCCCAGCCAACGATGAGCTTGTTCGGTGCTTGATTCCAGCTCCTCCAGGGTATCGAACGCCTTTCAAATGGCCTCAGAGCAGAGACTTTGCTTGGTACCACAATATTCCTCACAAGGAACTGAGCATTGAGAAGGCAGTTCAAAATTGGATTCAGGTTGAGGGAGACCGCTTCCGATTTCCTGGCGGCGGTACAATGTTTCCTCGAGGGGCTGATgcttatattgatgatatcaatGAACTCATTCCATTGACTGATGGGAGCATTAGAACTGCTATTGATACTGGTTGTGGAgtCGCAAGCTGGGGTGCTTATCTCCTGAAGAGGAACATCTTAGCTATGTCATTTGCTCCGAGGGATACACACGAGGCCCAGGTGCAGTTTGCATTAGAACGGGGAGTTCCGGCCATGATCGGTGTAATGGCATCGATGAGGATTCCATATCCTGCAAGATCTTTTGACATGGCTCACTGTTCTCGCTGCTTGATTCCTTGGAAAGCTCTTGATGGTCTGTATCTAATTGAGGTAGACAGAGTTCTGCGGCCAGGAGGATACTGGATTCTTTCTGGTCCTCCTATTCATTGGAAGAAGTACTACAAAGGCTGGGAAAGAACTCAAGAAGATCTTAAGCAAGAGCAGGATGCAATCGAGGAGGTTGCAAAGCGTATATGCTGGAAGAAGGTGATTGAGAAAGAAGATCTTTCTGTTTGGCAGAAACCCATTAACCATAATGAATGTATCAAGTCAAGAGAGATTTATAAAACACCCCACATCTGCAAGAATGACAATGCTGATGTTGCCTGGTACAAGAAAATGGAGACATGCATAACTCCATTGCCTGAAGTGAACAATGATGATGGAGTGGCTGGGGGAGAGTTGCGGAAGTGGCCGGATAGGGCATTTGCTGTGCCGCCAAGAGTAAGCAGGGAAACAATCCCTGGTATCACTCCAGAGAAATTTGAGGAGGACAACAAACTGTGGAAGGAGAGGGTGacatattataagaaaattatcccaactCTAAGCCATGGACGATATCGAAATGTGATGGACATGAATGCCAACCTTGGAGGCTTTGCTGCAGCAATGGAGAAGTTCCAAGTTTGGGTGATGAATGTTGTTCCTGTGAATTCTGATCACGATACACTTGGTGTAATCTATGAGCGAGGATTTATCGGCACATATCAGGATTGGTGTGAGGCATTTTCAACATATCCAAGAACTTACGATTTCATCCATGCTGATGGTGTCTTCAGCATATACCAGGACAGGTGTGATATAACATACATTCTCCTGGAGATGGACAGAATACTAAGGCCAGAAGGCACAGTAGTGTTCAGAGACACTGTGGAGGTCTTGGTGAAGGTACAGGATATCATAAAAGGGATGAGGTGGAACAGTAAGATCATGGATCATGAAACTGGGCCCTTCAATCCTGAGAAGATCCTGATTGCAGTCAAGAGCTACTGGACTGGTGAACCCTCCAAAGAC
>Dendrobium_catenatum_newGene_10947	Dendrobium_catenatum_newGene_10947.2
GTCGATGCTCAGAATTGTTCACAGAGACATAAAACCTTCCAATGTTTTACTAGACAGGGAACTGAATCCAAAGATATCAGATTTTGGTTTGGCTAAGCTCAATGAAAATGAACACACCCACATAAGCACCAGAGTAGCTGGAACCATCCAAAGACAATATGTGAGTTGGCCAATGGATTGTAATGTAAATTGCAATTTTTGGAAATTCCACGACGACTTTCGACCACGAGCCATTTTAATCTAACGGAAATTCCACATTGAATTTTTATCCTGTTGTCTCTCATGCCACATCAAAATACTGCTCATAGTTTGTAATGTAAGTTGTAATTCTTGGCCATCATTCATCTAACTTTGACCAGGGTAATCTTTTACATGTGGATAAAGCACTTTTTT
>Dendrobium_catenatum_newGene_10949	Dendrobium_catenatum_newGene_10949.2
[truncated: 35,991,025 more chars]
